# Supplementary material for: IL-17 signalling is critical for controlling subcutaneous adipose tissue dynamics and parasite burden during chronic murine Trypanosoma brucei infection
Source: Nat Commun. 2023 Nov 3;14:7070. doi: 10.1038/s41467-023-42918-8 (PMC10624677; doi:10.1038/s41467-023-42918-8)
Supplement: Supplementary file 4 — Supplementary Data 1 [file 41467_2023_42918_MOESM4_ESM.xlsx]

## Sheet: 1A Glycerol measurements
Supplementary Data 1: Glycerol Concentration Measurements in Humans
Sample	Disease stage	Age	Sex	Location	Glycerol concentration (mM)
135T	2nd stage HAT	29	M	Democratic Republic of Congo	0.09006
141T		32	M		0.103402
144T		31	M		0.0967312
145T		17	M		0.12008
146T		38	F		0.0933956
940C	Uninfected control	18	F		0.146738
952C		65	M		0.153436
953C		80	M		0.183456
954C		60	F		0.263509
958C		49	F		0.136758

## Sheet: 1B IL-17 Measurements
Supplementary Data 1: IL-17 Concentration Measurements in Humans
Sample	Disease stage	Sex	Location	IL-17 (pg/µL)	IFN-g	TNF-a
BO446-6	1st stage HAT	M	Guinea	831.08	8009.03	310.01
DU17-6		F		273.9	1331.45	57.21
DU23-6		M		206.84	532.15	49.48
DU28-6		M		712.58	1845.59	89.61
Du22-6		M		263.35	983.39	54.92
BO280-1		M		0	220.1	0
DU12-6		F		322.77	912.88	136.14
BO6-6	2nd stage HAT	M		121	629.52	52.09
DU228-6		M		62.78	346.41	0
DU14-6		M		197.91	812.81	76.77
DU18-6		M		302.63	667.88	51.22
DU24-6		M		97.27	1014.64	49.48
DU35-6		M		80.72	720.76	37.89
DU36-6		M		252.28	3039.17	85.7
BO88-6	Uninfected control	F		0	0	0
BO97-6		M		0	0	0
DU44-1		M		0	162.71	0
DU54-1		M		0	0	0
DU61-1		F		0	0	0
DU62-1		M		0	0	0
DU68-6		M		0	194.54	110.97
FO2-1		M		0	254.23	23.59
FO9-1		F		0	249.21	25.46
DU57-1		F		0	0	0
