# Supplementary material for: IL-17 signalling is critical for controlling subcutaneous adipose tissue dynamics and parasite burden during chronic murine Trypanosoma brucei infection
Source: Nat Commun. 2023 Nov 3;14:7070. doi: 10.1038/s41467-023-42918-8 (PMC10624677; doi:10.1038/s41467-023-42918-8)
Supplement: Supplementary file 5 — Supplementary Data 2 [file 41467_2023_42918_MOESM5_ESM.xlsx]

## Sheet: 2A Male DEGs
Supplementary Data 2: Male Differentially Expressed Genes
gene_id	Male Infected 1	Male Infected 2	Male Infected 3	Male Infected 4	Male Naïve 1	Male Naïve 2	Male Naïve 3	Male Naïve 4	Male Infected	Male Naïve	log2FoldChange	pvalue	padj	gene_name	gene_chr	gene_start	gene_end	gene_strand	gene_length	gene_biotype	gene_description	tf_family	WTMI1_count	WTMI2_count	WTMI3_count	WTMI4_count	WTMN1_count	WTMN2_count	WTMN3_count	WTMN4_count	WTMI1_fpkm	WTMI2_fpkm	WTMI3_fpkm	WTMI4_fpkm	WTMN1_fpkm	WTMN2_fpkm	WTMN3_fpkm	WTMN4_fpkm
16365	2421.97	3249.57	9616.75	8873.59	2.30216	4.42788	0	0	6040.47	1.68251	11.8389	1.18769e-33	4.20804e-32	Acod1	NC_000080.7	103284448	103294009	+	2588	protein_coding	aconitate decarboxylase 1 && - && PF03972:MmgE/PrpD family	-	2826	3632	9309	10215	2	4	0	0	30.302	39.8139	116.826	109.337	0.0286763	0.0550941	0	0
14293	2757.93	2884.53	4708.68	5449.25	5.7554	3.32091	1.21718	2.63335	3950.1	3.23171	10.261	1.35387e-96	5.59079e-94	Fpr1	NC_000083.7	18096733	18104201	-	1323	protein_coding	formyl peptide receptor 1 && P33766.1 RecName: Full=fMet-Leu-Phe receptor; Short=fMLP receptor; AltName: Full=N-formyl peptide receptor; Short=FPR; AltName: Full=N-formylpeptide chemoattractant receptor && PF00001:7 transmembrane receptor (rhodopsin family)	7tm_1	3218	3224	4558	6273	5	3	1	3	67.4978	69.1335	111.896	131.343	0.140239	0.0808296	0.0297379	0.0644113
20210	84836.7	40693	139735	173365	141.583	46.4928	6.08589	276.502	109657	117.666	9.86222	1.75183e-32	5.81942e-31	Saa3	NC_000073.7	46361422	46365100	-	531	protein_coding	serum amyloid A 3 && P04918.1 RecName: Full=Serum amyloid A-3 protein; Flags: Precursor && PF00277:Serum amyloid A protein	-	98989	45482	135263	199572	123	42	5	315	5173.16	2429.96	8273.39	10411.1	8.59545	2.81945	0.370463	16.8506
100504014	122.556	127.048	231.405	257.13	0	0	0	0	184.535	0	9.85857	7.04105e-20	1.22115e-18	Gm15056	NC_000074.7	21390622	21392472	-	797	protein_coding	predicted gene 15056 && - && -	-	143	142	224	296	0	0	0	0	4.97899	5.05456	9.12828	10.2879	0	0	0	0
60505	85.7031	93.0493	136.364	238.888	0	0	0	0	138.501	0	9.44526	1.14334e-17	1.71473e-16	Il21	NC_000069.7	37276908	37286785	-	3178	protein_coding	interleukin 21%2C transcript variant 2 && Q9ES17.1 RecName: Full=Interleukin-21; Short=IL-21; Flags: Precursor && -	-	100	104	132	275	0	0	0	0	0.873191	0.928395	1.34902	2.39701	0	0	0	0
209588	522.789	415.143	678.72	1039.81	0	0	0	3.51114	664.116	0.877784	9.30147	1.54414e-31	4.85989e-30	Sectm1a	NC_000077.7	120958221	120988023	-	2377	protein_coding	secreted and transmembrane 1A%2C transcript variant X2 && Q921W8.1 RecName: Full=Secreted and transmembrane protein 1A; Flags: Precursor && -	-	610	464	657	1197	0	0	0	4	7.12138	5.53786	8.97709	13.9494	0	0	0	0.0478004
56619	2783.64	2620.59	8692.16	8490.51	5.7554	5.53485	8.52024	15.8001	5646.72	8.90265	9.28996	1.8168e-50	1.35559e-48	Clec4e	NC_000072.7	123258748	123266830	-	3015	protein_coding	C-type lectin domain family 4%2C member e && Q9R0Q8.1 RecName: Full=C-type lectin domain family 4 member E; AltName: Full=C-type lectin superfamily member 9; AltName: Full=Macrophage-inducible C-type lectin && PF00059:Lectin C-type domain	Lectin_C	3248	2929	8414	9774	5	5	7	18	29.8945	27.5604	90.6389	89.8	0.0615376	0.0591142	0.0913441	0.169584
14945	192.832	360.566	378.1	328.362	0	0	0	1.75557	314.965	0.438892	9.20255	5.29369e-19	8.65455e-18	Gzmk	NC_000079.7	113308164	113317499	-	1104	protein_coding	granzyme K && O35205.1 RecName: Full=Granzyme K; Flags: Precursor && PF00089:Trypsin	Trypsin	225	403	366	378	0	0	0	2	5.65557	10.3559	10.7674	9.48449	0	0	0	0.051459
14468	7308.76	9988.49	9710.76	18468.2	10.3597	19.9255	6.08589	41.2559	11369.1	19.4067	9.1794	1.11469e-44	6.32653e-43	Gbp2b	NC_000069.7	142300577	142324940	+	2898	protein_coding	guanylate binding protein 2b%2C transcript variant X1 && - && PF02263:Guanylate-binding protein, N-terminal domain|PF02841:Guanylate-binding protein, C-terminal domain	-	8528	11164	9400	21260	9	18	5	47	81.6605	109.289	105.349	203.215	0.11524	0.221403	0.0678799	0.460681
624681	224.542	90.3652	60.9505	52.9896	0	0	0	0	107.212	0	9.07677	3.75765e-15	4.73931e-14	Btnl6	NC_000083.7	34726844	34737750	-	2144	protein_coding	butyrophilin-like 6%2C transcript variant X1 && - && PF07686:Immunoglobulin V-set domain|PF00622:SPRY domain	SPRY	262	101	59	61	0	0	0	0	3.39109	1.33644	0.893771	0.788127	0	0	0	0
11801	34776.6	24380.7	20730.4	28427.6	116.259	3.32091	6.08589	126.401	27078.8	63.0167	8.74564	1.11562e-16	1.55894e-15	Cd5l	NC_000069.7	87265188	87278381	+	2037	protein_coding	CD5 antigen-like && Q9QWK4.3 RecName: Full=CD5 antigen-like; AltName: Full=Apoptosis inhibitor expressed by macrophages; Short=mAIM; AltName: Full=Apoptosis inhibitory 6; AltName: Full=SP-alpha; Flags: Precursor && PF00530:Scavenger receptor cysteine-rich domain	SRCR	40578	27250	20067	32725	101	3	5	144	552.793	379.515	319.956	445.021	1.83988	0.0524976	0.0965715	2.00804
238393	7331.05	4910.14	6821.29	8060.51	11.5108	21.0324	17.0405	20.189	6780.75	17.4432	8.59061	4.09832e-237	4.90795e-233	Serpina3f	NC_000078.7	104180803	104187388	+	2290	protein_coding	serine (or cysteine) peptidase inhibitor%2C clade A%2C member 3F%2C transcript variant 1 && Q80X76.3 RecName: Full=Serine protease inhibitor A3F; Short=Serpin A3F && PF00079:Serpin (serine protease inhibitor)	Serpin	8554	5488	6603	9279	10	19	14	23	103.657	67.988	93.6494	112.242	0.16204	0.295752	0.240526	0.285294
17167	3161.59	8217.87	14511.4	11101.8	36.8345	8.85577	21.9092	38.6225	9248.15	26.5555	8.44007	3.67656e-44	2.04309e-42	Marco	NC_000067.7	120402267	120432753	-	1925	protein_coding	macrophage receptor with collagenous structure && Q60754.1 RecName: Full=Macrophage receptor MARCO; AltName: Full=Macrophage receptor with collagenous structure && PF01391:Collagen triple helix repeat (20 copies)|PF00530:Scavenger receptor cysteine-rich domain	SRCR	3689	9185	14047	12780	32	8	18	44	53.1791	135.364	237.002	183.904	0.616847	0.148139	0.367885	0.649266
217306	602.493	769.446	1381.2	1192.7	3.45324	1.10697	4.86871	2.63335	986.46	3.01557	8.38087	5.28558e-58	5.31912e-56	Cd300e	NC_000077.7	114942743	114957502	-	2190	protein_coding	CD300E molecule%2C transcript variant X1 && Q8K249.1 RecName: Full=CMRF35-like molecule 2; Short=CLM-2; AltName: Full=CD300 antigen-like family member E; AltName: CD_antigen=CD300e; Flags: Precursor && PF07686:Immunoglobulin V-set domain	V-set	703	860	1337	1373	3	1	4	3	8.90788	11.1406	19.8283	17.3667	0.0508318	0.0162766	0.0718597	0.0389115
436440	15.4266	27.7359	100.207	103.373	0	0	0	0	61.6856	0	8.27706	1.93271e-11	1.77086e-10	Gpr31b	NC_000083.7	13270208	13271167	-	960	protein_coding	G protein-coupled receptor 31%2C D17Leh66b region && - && PF00001:7 transmembrane receptor (rhodopsin family)	7tm_1	18	31	97	119	0	0	0	0	0.520313	0.916102	3.28171	3.43374	0	0	0	0
14289	2556.52	2345.02	4620.87	5888.8	25.3237	7.7488	4.86871	15.8001	3852.81	13.4353	8.15842	3.43899e-45	1.99921e-43	Fpr2	NC_000083.7	18108086	18114214	+	1296	protein_coding	formyl peptide receptor 2 && O88536.1 RecName: Full=Formyl peptide receptor 2; AltName: Full=Formylpeptide receptor-related sequence 2; AltName: Full=Lipoxin A4 receptor-like protein; AltName: Full=N-formylpeptide receptor-like 2 && PF00001:7 transmembrane receptor (rhodopsin family)	7tm_1	2983	2621	4473	6779	22	7	4	18	63.8721	57.3741	112.097	144.895	0.629906	0.192532	0.12143	0.394519
57248	1528.94	1074.54	2385.33	2174.31	11.5108	6.64182	2.43435	6.14449	1790.78	6.68287	8.06291	3.45002e-90	1.04597e-87	Ly6i	NC_000081.7	74851383	74855279	-	1156	protein_coding	lymphocyte antigen 6 complex%2C locus I%2C transcript variant 2 && Q9WU67.1 RecName: Full=Lymphocyte antigen 6I; Short=Ly-6I; AltName: Full=Lymphocyte antigen 6M; Short=Ly-6M; Flags: Precursor && -	-	1784	1201	2309	2503	10	6	2	7	42.8253	29.474	64.8732	59.9783	0.320996	0.185013	0.0680678	0.172005
245126	98.5586	173.573	484.505	383.958	4.60432	0	0	0	285.149	1.15108	7.9995	5.76314e-11	5.03586e-10	Tarm1	NC_000073.7	3535015	3551159	-	1587	protein_coding	T cell-interacting%2C activating receptor on myeloid cells 1%2C transcript variant X1 && B6A8R8.1 RecName: Full=T-cell-interacting, activating receptor on myeloid cells protein 1; AltName: Full=OSCAR-like transcript-2 protein; Short=OLT-2; Flags: Precursor && PF13895:Immunoglobulin domain	-	115	194	469	442	4	0	0	0	2.01087	3.46799	9.59832	7.71501	0.0935279	0	0	0
20715	13757.9	14275.9	17248	23194.7	56.4029	65.3113	58.4245	86.9007	17119.1	66.7598	7.99361	1.58531e-278	3.79697e-274	Serpina3g	NC_000078.7	104202406	104208198	+	1908	protein_coding	serine (or cysteine) peptidase inhibitor%2C clade A%2C member 3G%2C transcript variant 2 && Q5I2A0.2 RecName: Full=Serine protease inhibitor A3G; Short=Serpin A3G; AltName: Full=Serine protease inhibitor 2A; Short=Serpin 2A && PF00079:Serpin (serine protease inhibitor)	Serpin	16053	15956	16696	26701	49	59	48	99	233.475	237.246	284.206	387.651	0.952963	1.10226	0.989766	1.47386
246256	20010	18450.6	23385.4	31793.8	178.417	66.4182	73.0306	93.9229	23409.9	102.947	7.8299	2.32103e-155	3.97079e-152	Fcgr4	NC_000067.7	170846495	170857330	+	1250	protein_coding	Fc receptor%2C IgG%2C low affinity IV && Q09TM2.1 RecName: Full=Low affinity immunoglobulin gamma Fc region receptor III; Short=IgG Fc receptor III; AltName: Full=Fc-gamma RIII; Short=FcRIII; AltName: CD_antigen=CD16; Flags: Precursor >Q09TM4.1 RecName: Full=Low affinity immunoglobulin gamma Fc region receptor III; Short=IgG Fc receptor III; AltName: Full=Fc-gamma RIII; Short=FcRIII; AltName: CD_…	-	23348	20622	22637	36600	155	60	60	107	518.326	468.031	588.177	811.078	4.60129	1.711	1.88847	2.4315
212070	53.136	41.1564	43.3885	39.0907	0	0	0	0	44.1929	0	7.7975	1.22417e-12	1.24872e-11	Clrn3	NC_000073.7	135113185	135130383	-	3315	protein_coding	clarin 3 && Q8BHH8.1 RecName: Full=Clarin-3; AltName: Full=Transmembrane protein 12 && -	-	62	46	42	45	0	0	0	0	0.519005	0.393666	0.411495	0.376028	0	0	0	0
232941	19.7117	24.157	87.81	43.4341	0	0	0	0	43.7782	0	7.78029	1.0329e-10	8.74169e-10	Ppm1n	NC_000073.7	19010730	19014047	-	2072	protein_coding	protein phosphatase%2C Mg2+/Mn2+ dependent%2C 1N (putative)%2C transcript variant X2 && - && PF00481:Protein phosphatase 2C|PF07830:Protein serine/threonine phosphatase 2C, C-terminal domain	PP2C	23	27	85	50	0	0	0	0	0.308036	0.369681	1.33238	0.668454	0	0	0	0
14940	57.4211	92.1546	96.0745	41.6968	0	1.10697	0	0	71.8368	0.276743	7.77491	2.03215e-12	2.04078e-11	Gzmc	NC_000080.7	56468854	56479102	-	1119	protein_coding	granzyme C%2C transcript variant X1 && P08882.1 RecName: Full=Granzyme C; AltName: Full=B10; AltName: Full=Cytotoxic cell protease 2; Short=CCP2; Flags: Precursor && PF00089:Trypsin	Trypsin	67	103	93	48	0	1	0	0	1.66153	2.61132	2.69931	1.18824	0	0.0318551	0	0
319930	167.978	75.1552	102.273	123.353	0	2.21394	0	0	117.19	0.553485	7.76472	1.95916e-13	2.15346e-12	Ceacam19	NC_000073.7	19609667	19621915	-	3386	protein_coding	carcinoembryonic antigen-related cell adhesion molecule 19 && Q7Z692.2 RecName: Full=Carcinoembryonic antigen-related cell adhesion molecule 19; AltName: Full=Carcinoembryonic antigen-like 1; Flags: Precursor && -	-	196	84	99	142	0	2	0	0	1.60632	0.703794	0.949615	1.1617	0	0.0210548	0	0
626615	15.4266	33.1041	73.3472	43.4341	0	0	0	0	41.328	0	7.69746	1.04904e-10	8.86574e-10	Apol11a	NC_000081.7	77392329	77402074	+	2115	protein_coding	apolipoprotein L 11a%2C transcript variant X1 && O95236.3 RecName: Full=Apolipoprotein L3; AltName: Full=Apolipoprotein L-III; Short=ApoL-III; AltName: Full=TNF-inducible protein CG12-1; Short=CG12_1 && -	-	18	37	71	50	0	0	0	0	0.23617	0.496301	1.0903	0.654864	0	0	0	0
329977	28.282	20.5782	39.2563	71.232	0	0	0	0	39.8371	0	7.64776	7.654e-11	6.58244e-10	Fhad1	NC_000070.7	141617741	141742438	-	5606	protein_coding	forkhead-associated (FHA) phosphopeptide binding domain 1%2C transcript variant X11 && A6PWD2.1 RecName: Full=Forkhead-associated domain-containing protein 1; Short=FHA domain-containing protein 1 && -	-	33	23	38	82	0	0	0	0	0.163352	0.116393	0.220156	0.405184	0	0	0	0
243816	47.9938	29.5253	108.471	72.1007	1.15108	0	0	0	64.5227	0.28777	7.61962	2.39078e-11	2.169e-10	Gp6	NC_000073.7	4365852	4400849	-	7118	protein_coding	glycoprotein 6 (platelet)%2C transcript variant X2 && P0C191.2 RecName: Full=Platelet glycoprotein VI; Short=GPVI; AltName: Full=Glycoprotein 5; Flags: Precursor && -	-	56	33	105	83	1	0	0	0	0.21832	0.131525	0.479105	0.323007	0.00521315	0	0	0
18722	425.945	264.833	411.158	567.25	5.7554	1.10697	0	1.75557	417.296	2.15448	7.60368	1.34828e-38	5.96907e-37	Pira1	NC_000073.7	3734625	3742957	-	3553	protein_coding	paired-Ig-like receptor A1%2C transcript variant X1 && P97484.1 RecName: Full=Leukocyte immunoglobulin-like receptor subfamily B member 3; Short=LIR-3; Short=Leukocyte immunoglobulin-like receptor 3; AltName: Full=Cell-surface glycoprotein p91; AltName: Full=Paired immunoglobulin-like receptor B; Short=PIR-B; Flags: Precursor && PF13927:Immunoglobulin domain|PF13895:Immunoglobulin domain	-	497	296	398	653	5	1	0	2	3.88172	2.36347	3.6382	5.09107	0.0522195	0.0100326	0	0.0159895
76074	4938.22	6447.25	6552.7	8288.1	19.5684	47.5997	45.0356	28.9669	6556.56	35.2926	7.54443	3.81166e-189	1.30419e-185	Gbp8	NC_000071.7	105160379	105201475	-	4396	protein_coding	guanylate-binding protein 8%2C transcript variant X3 && Q6ZN66.1 RecName: Full=Guanylate-binding protein 6; AltName: Full=GTP-binding protein 6; Short=GBP-6; AltName: Full=Guanine nucleotide-binding protein 6 && -	-	5762	7206	6343	9541	17	43	37	33	36.373	46.504	46.8637	60.1212	0.143499	0.348674	0.331142	0.213234
209590	21.4258	29.5253	13.4298	74.7067	0	0	0	0	34.7719	0	7.45337	1.85329e-09	1.37638e-08	Il23r	NC_000072.7	67399916	67468839	-	2488	protein_coding	interleukin 23 receptor && - && -	-	25	33	13	86	0	0	0	0	0.278839	0.376285	0.169704	0.957502	0	0	0	0
20208	15.4266	12.5259	52.686	50.3836	0	0	0	0	32.7555	0	7.36308	3.02275e-09	2.18526e-08	Saa1	NC_000073.7	46389921	46392605	-	1029	protein_coding	serum amyloid A 1%2C transcript variant X2 && - && PF00277:Serum amyloid A protein	-	18	14	51	58	0	0	0	0	0.485423	0.385981	1.60973	1.56136	0	0	0	0
17002	20.5688	44.7353	34.091	27.7978	0	0	0	0	31.7982	0	7.32122	1.8239e-10	1.50273e-09	Ltf	NC_000075.7	110848360	110871834	+	2742	protein_coding	lactotransferrin && P08071.4 RecName: Full=Lactotransferrin; Short=Lactoferrin; Flags: Precursor && PF00405:Transferrin	-	24	50	33	32	0	0	0	0	0.242889	0.517316	0.390882	0.323276	0	0	0	0
13507	6.85625	104.681	1.03306	13.8989	0	0	0	0	31.6172	0	7.31434	0.000463222	0.00157148	Dsc3	NC_000084.7	20093987	20135465	-	5475	protein_coding	desmocollin 3%2C transcript variant X1 && P55850.3 RecName: Full=Desmocollin-3; Flags: Precursor && PF08758:Cadherin prodomain like|PF01049:Cadherin cytoplasmic region|PF00028:Cadherin domain	Cadherin	8	117	1	16	0	0	0	0	0.040548	0.606255	0.00593219	0.0809519	0	0	0	0
20209	34.2813	2.68412	55.7852	33.0099	0	0	0	0	31.4401	0	7.30436	4.95381e-08	3.09223e-07	Saa2	NC_000073.7	46401257	46403737	+	825	protein_coding	serum amyloid A 2%2C transcript variant 3 && - && PF00277:Serum amyloid A protein	-	40	3	54	38	0	0	0	0	1.34546	0.103162	2.12588	1.27591	0	0	0	0
14939	2571.95	4456.53	6008.27	4418.99	19.5684	23.2464	26.7779	40.3781	4363.94	27.4927	7.29451	4.46421e-131	4.64879e-128	Gzmb	NC_000080.7	56496293	56499791	-	1512	protein_coding	granzyme B && P04187.1 RecName: Full=Granzyme B(G,H); AltName: Full=CTLA-1; AltName: Full=Cytotoxic cell protease 1; Short=CCP1; AltName: Full=Fragmentin-2; Flags: Precursor && PF00089:Trypsin	Trypsin	3001	4981	5816	5087	17	21	22	46	55.0779	93.4584	124.931	93.1969	0.417211	0.495081	0.572454	0.864185
14526	29.1391	11.6312	23.7604	58.2017	0	0	0	0	30.6831	0	7.27213	2.96565e-09	2.14918e-08	Gcg	NC_000068.8	62304874	62313997	-	1091	protein_coding	glucagon && P55095.1 RecName: Full=Glucagon; Contains: RecName: Full=Glicentin; Contains: RecName: Full=Glicentin-related polypeptide; Short=GRPP; Contains: RecName: Full=Oxyntomodulin; Short=OXM; Short=OXY; Contains: RecName: Full=Glucagon; Contains: RecName: Full=Glucagon-like peptide 1; Short=GLP-1; Contains: RecName: Full=Glucagon-like peptide 1(7-37); Short=GLP-1(7-37); Contains: RecName: Fu…	-	34	13	23	67	0	0	0	0	0.864803	0.338043	0.684703	1.70115	0	0	0	0
328563	257.966	221.887	517.563	260.605	2.30216	1.10697	1.21718	3.51114	314.505	2.03436	7.20956	1.90971e-32	6.3002e-31	Apol11b	NC_000081.7	77518151	77527486	-	2057	protein_coding	apolipoprotein L 11b && - && PF05461:Apolipoprotein L	-	301	248	501	300	2	1	1	4	4.06065	3.42035	7.91048	4.03997	0.0360789	0.0173291	0.0191265	0.0552365
246746	983.872	758.71	780.993	830.461	12.6619	5.53485	4.86871	0.877784	838.509	5.98581	7.20331	9.9203e-85	2.52767e-82	Cd300lf	NC_000077.7	115007040	115024834	-	1908	protein_coding	CD300 molecule like family member F%2C transcript variant X1 && Q6SJQ7.1 RecName: Full=CMRF35-like molecule 1; Short=CLM-1; AltName: Full=CD300 antigen-like family member F; AltName: Full=Leukocyte mono-Ig-like receptor 3; AltName: Full=Myeloid-associated immunoglobulin-like receptor 5; Short=MAIR-5; Short=MAIR-V; AltName: CD_antigen=CD300f; Flags: Precursor && PF15330:SHP2-interacting transmembr…	V-set	1148	848	756	956	11	5	4	1	16.6966	12.6087	12.8689	13.8794	0.21393	0.0934116	0.0824805	0.0148875
80910	23.1398	64.4188	233.471	133.777	0	1.10697	0	1.75557	113.702	0.715635	7.17984	9.34796e-12	8.84253e-11	Gpr84	NC_000081.7	103216660	103219070	-	1758	protein_coding	G protein-coupled receptor 84%2C transcript variant X1 && Q8CIM5.1 RecName: Full=G-protein coupled receptor 84 && PF00001:7 transmembrane receptor (rhodopsin family)	7tm_1	27	72	226	154	0	1	0	2	0.426195	1.1619	4.17531	2.42657	0	0.0202764	0	0.0323156
20302	267.394	383.829	673.555	564.644	9.20864	2.21394	1.21718	0.877784	472.355	3.37938	7.17663	1.20786e-39	5.57408e-38	Ccl3	NC_000077.7	83538669	83540204	-	790	protein_coding	chemokine (C-C motif) ligand 3 && P10855.2 RecName: Full=C-C motif chemokine 3; AltName: Full=Heparin-binding chemotaxis protein; AltName: Full=L2G25B; AltName: Full=Macrophage inflammatory protein 1-alpha; Short=MIP-1-alpha; AltName: Full=SIS-alpha; AltName: Full=Small-inducible cytokine A3; AltName: Full=TY-5; Flags: Precursor && PF00048:Small cytokines (intecrine/chemokine), interleukin-8 like	-	312	429	652	650	8	2	1	1	10.9595	15.4058	26.8052	22.7918	0.375769	0.0902427	0.0498015	0.0359562
15978	309.388	330.146	424.587	556.826	1.15108	0	6.08589	4.38892	405.237	2.90647	7.1083	1.84167e-43	9.91231e-42	Ifng	NC_000076.7	118276951	118281799	+	1210	protein_coding	interferon gamma && P01580.1 RecName: Full=Interferon gamma; Short=IFN-gamma; Flags: Precursor && PF00714:Interferon gamma	-	361	369	411	641	1	0	5	5	8.27914	8.65156	11.032	14.6745	0.0306671	0	0.162575	0.117378
16161	1222.98	1576.47	1803.72	2315.91	17.2662	17.7115	6.08589	9.65563	1729.77	12.6798	7.09664	1.97604e-109	1.15435e-106	Il12rb1	NC_000074.7	71261005	71276186	+	5590	protein_coding	interleukin 12 receptor%2C beta 1%2C transcript variant X1 && - && -	-	1427	1762	1746	2666	15	16	5	11	7.08395	8.94227	10.1445	13.2111	0.0995721	0.102027	0.0351907	0.0558961
54483	569.926	729.185	1250	1362.09	20.7194	2.21394	4.86871	2.63335	977.802	7.60886	7.02129	1.69263e-21	3.2226e-20	Mefv	NC_000082.7	3524838	3536073	-	3607	protein_coding	Mediterranean fever%2C transcript variant X2 && Q9JJ26.2 RecName: Full=Pyrin; AltName: Full=Marenostrin && PF02758:PAAD/DAPIN/Pyrin domain|PF00643:B-box zinc finger	PAAD_DAPIN	665	815	1210	1568	18	2	4	3	5.1161	6.4101	10.8953	12.0418	0.185176	0.0197648	0.0436298	0.0236252
13511	19.7117	62.6294	10.3306	5.2121	0	0	0	0	24.4709	0	6.94532	4.46315e-07	2.45458e-06	Dsg2	NC_000084.7	20691131	20737583	+	5771	protein_coding	desmoglein 2 && O55111.3 RecName: Full=Desmoglein-2; Flags: Precursor && PF00028:Cadherin domain	Cadherin	23	70	10	6	0	0	0	0	0.110596	0.344113	0.0562792	0.0287999	0	0	0	0
20863	4.28516	4.47353	33.0579	49.5149	0	0	0	0	22.8329	0	6.84346	1.72245e-06	8.72368e-06	Stfa3	NC_000082.7	36270899	36275754	-	412	protein_coding	stefin A3 && P35173.1 RecName: Full=Stefin-3 && PF00031:Cystatin domain	-	5	5	32	57	0	0	0	0	0.336772	0.344291	2.52262	3.83238	0	0	0	0
16633	1905.18	2214.4	3128.1	4228.75	41.4389	23.2464	12.1718	28.0891	2869.11	26.2365	6.76758	1.06538e-92	3.8662e-90	Klra2	NC_000072.7	131196198	131224679	-	2544	protein_coding	killer cell lectin-like receptor%2C subfamily A%2C member 2%2C transcript variant 2 && Q60660.1 RecName: Full=Killer cell lectin-like receptor 2; AltName: Full=Lymphocyte antigen 49b; Short=Ly-49b; AltName: Full=T-cell surface glycoprotein Ly-49B && PF08391:Ly49-like protein, N-terminal region|PF00059:Lectin C-type domain	Lectin_C	2223	2475	3028	4868	36	21	10	32	24.2485	27.6002	38.6579	53.006	0.525102	0.294246	0.154651	0.3573
71223	49.7078	64.4188	111.57	125.959	3.45324	0	0	0	87.914	0.86331	6.7573	7.76356e-13	8.08809e-12	Gpr15	NC_000082.7	58537006	58539235	-	2230	protein_coding	G protein-coupled receptor 15 && Q0VDU3.2 RecName: Full=G-protein coupled receptor 15 && PF00001:7 transmembrane receptor (rhodopsin family)	7tm_1	58	72	108	145	3	0	0	0	0.721749	0.91597	1.57296	1.80117	0.04992	0	0	0
93966	5.14219	28.6306	42.3554	4.34341	0	0	0	0	20.1179	0	6.65799	2.48937e-06	1.23162e-05	Hemgn	NC_000070.7	46393989	46404183	-	2310	protein_coding	hemogen && - && -	-	6	32	41	5	0	0	0	0	0.072078	0.392999	0.576463	0.0599583	0	0	0	0
27218	41.9945	115.417	161.157	217.171	2.30216	1.10697	0	1.75557	133.935	1.29117	6.65486	2.22653e-16	3.05602e-15	Slamf1	NC_000067.7	171594700	171628752	+	3586	protein_coding	signaling lymphocytic activation molecule family member 1%2C transcript variant 1 && Q9QUM4.1 RecName: Full=Signaling lymphocytic activation molecule; AltName: Full=SLAM family member 1; AltName: CD_antigen=CD150; Flags: Precursor && PF06214:Signaling lymphocytic activation molecule (SLAM) protein	-	49	129	156	250	2	1	0	2	0.379183	1.02055	1.41291	1.93117	0.0206956	0.00994028	0	0.0158424
14598	0.857031	32.2094	26.8595	19.9797	0	0	0	0	19.9764	0	6.65018	4.44703e-06	2.12088e-05	Ggt1	NC_000076.7	75396910	75422027	+	2976	protein_coding	gamma-glutamyltransferase 1%2C transcript variant X2 && - && -	-	1	36	26	23	0	0	0	0	0.0093246	0.343181	0.283752	0.214085	0	0	0	0
432552	14.5695	26.8412	15.4959	22.5858	0	0	0	0	19.8731	0	6.64523	2.75421e-08	1.77376e-07	Fam71b	NC_000077.7	46295555	46298812	+	2190	protein_coding	family with sequence similarity 71%2C member B && Q5STT6.3 RecName: Full=Protein FAM71B && PF12480:Protein of unknown function (DUF3699)	-	17	30	15	26	0	0	0	0	0.215411	0.388625	0.222457	0.328867	0	0	0	0
20303	597.351	872.338	2920.46	1813.81	13.813	7.7488	23.1264	17.5557	1550.99	15.561	6.64002	8.83404e-28	2.30987e-26	Ccl4	NC_000077.7	83553410	83555509	+	660	protein_coding	chemokine (C-C motif) ligand 4 && P14097.3 RecName: Full=C-C motif chemokine 4; AltName: Full=Immune activation protein 2; Short=ACT-2; Short=ACT2; AltName: Full=Macrophage inflammatory protein 1-beta; Short=MIP-1-beta; AltName: Full=Protein H400; AltName: Full=SIS-gamma; AltName: Full=Small-inducible cytokine A4; Flags: Precursor && -	-	697	975	2827	2088	12	7	19	20	29.3057	41.9097	139.117	87.6351	0.674676	0.378062	1.13261	0.860769
20304	6016.36	7078.01	11893.6	17706.4	136.978	96.3065	105.894	91.2896	10673.6	107.617	6.63352	3.86515e-99	1.71434e-96	Ccl5	NC_000077.7	83416604	83421344	-	532	protein_coding	chemokine (C-C motif) ligand 5 && P30882.2 RecName: Full=C-C motif chemokine 5; AltName: Full=MuRantes; AltName: Full=SIS-delta; AltName: Full=Small-inducible cytokine A5; AltName: Full=T-cell-specific protein RANTES; Flags: Precursor && PF00048:Small cytokines (intecrine/chemokine), interleukin-8 like	-	7020	7911	11513	20383	119	87	87	104	366.175	421.865	702.872	1061.32	8.30029	5.8293	6.43395	5.55293
12182	8301.21	4481.58	6811.99	9072.52	89.7842	65.3113	55.9901	77.245	7166.83	72.0827	6.63325	8.95786e-161	1.95045e-157	Bst1	NC_000071.7	43976235	44000810	+	2336	protein_coding	bone marrow stromal cell antigen 1 && Q64277.1 RecName: Full=ADP-ribosyl cyclase/cyclic ADP-ribose hydrolase 2; AltName: Full=ADP-ribosyl cyclase 2; AltName: Full=Antigen BP3; AltName: Full=BP-3 alloantigen; AltName: Full=Bone marrow stromal antigen 1; Short=BST-1; AltName: Full=Cyclic ADP-ribose hydrolase 2; Short=cADPr hydrolase 2; AltName: Full=Leukocyte antigen 65; Short=Ly-65; AltName: CD_an…	-	9686	5009	6594	10444	78	59	46	88	115.063	60.8319	91.6802	123.847	1.23902	0.900302	0.774738	1.07007
14990	92.5594	662.082	167.356	205.878	9.20864	0	2.43435	0	281.969	2.91075	6.62098	1.83304e-07	1.05842e-06	H2-M2	NC_000083.7	37791742	37794445	-	1432	protein_coding	histocompatibility 2%2C M region locus 2 && P01902.1 RecName: Full=H-2 class I histocompatibility antigen, K-D alpha chain; Short=H-2K(D); Flags: Precursor && PF07654:Immunoglobulin C1-set domain|PF00129:Class I Histocompatibility antigen, domains alpha 1 and 2	MHC_I	108	740	162	237	8	0	2	0	2.09288	14.6603	3.67427	4.58455	0.207303	0	0.0549486	0
15013	21.4258	14.3153	20.6612	21.7171	0	0	0	0	19.5298	0	6.61896	2.24918e-08	1.46865e-07	H2-Q2	NC_000083.7	35561283	35565740	+	2032	protein_coding	histocompatibility 2%2C Q region locus 2%2C transcript variant 1 && P01897.2 RecName: Full=H-2 class I histocompatibility antigen, L-D alpha chain; Flags: Precursor && PF06623:MHC_I C-terminus|PF07654:Immunoglobulin C1-set domain|PF00129:Class I Histocompatibility antigen, domains alpha 1 and 2	MHC_I	25	16	20	25	0	0	0	0	0.341413	0.223383	0.319673	0.340806	0	0	0	0
333050	12.8555	35.7882	28.9257	49.5149	0	0	1.21718	0	31.7711	0.304294	6.59984	2.46112e-08	1.59702e-07	Ksr2	NC_000071.7	117552067	117906061	+	14166	protein_coding	kinase suppressor of ras 2 && Q3UVC0.2 RecName: Full=Kinase suppressor of Ras 2 && -	-	15	40	28	57	0	0	1	0	0.0293838	0.0801062	0.0641963	0.11146	0	0	0.0027773	0
58860	22.2828	37.5776	32.0248	34.7473	0	0	0	0.877784	31.6581	0.219446	6.59408	4.93442e-09	3.47806e-08	Adamdec1	NC_000080.7	68800836	68819521	-	2412	protein_coding	ADAM-like%2C decysin 1 && Q9R0X2.1 RecName: Full=ADAM DEC1; AltName: Full=A disintegrin and metalloproteinase domain-like protein decysin-1; Short=ADAM-like protein decysin-1; Flags: Precursor && PF01562:Reprolysin family propeptide|PF01421:Reprolysin (M12B) family zinc metalloprotease	-	26	42	31	40	0	0	0	1	0.29913	0.493998	0.41743	0.459382	0	0	0	0.0117767
58217	88.2742	73.3658	202.48	52.9896	3.45324	1.10697	0	0	104.277	1.14005	6.58169	6.02628e-14	6.92588e-13	Trem1	NC_000083.7	48539763	48553955	+	3607	protein_coding	triggering receptor expressed on myeloid cells 1%2C transcript variant X4 && Q9JKE2.1 RecName: Full=Triggering receptor expressed on myeloid cells 1; Short=TREM-1; AltName: CD_antigen=CD354; Flags: Precursor && -	-	103	82	196	61	3	1	0	0	0.792418	0.644943	1.76486	0.468463	0.0308627	0.00988241	0	0
632126	366.809	226.36	141.529	86.8683	0	5.53485	2.43435	0.877784	205.392	2.21175	6.56712	2.48957e-21	4.67301e-20	Btnl4	NC_000083.7	34687384	34696402	-	3156	protein_coding	butyrophilin-like 4%2C transcript variant X1 && O00478.1 RecName: Full=Butyrophilin subfamily 3 member A3; Flags: Precursor && PF00622:SPRY domain|PF07686:Immunoglobulin V-set domain	SPRY	428	253	137	100	0	5	2	1	3.76331	2.27424	1.40988	0.877717	0	0.0564732	0.0249323	0.00900044
102871	36.8524	33.1041	67.1489	67.7573	0	0	2.43435	0	51.2156	0.608589	6.5649	2.23904e-09	1.64501e-08	Radx	NC_000086.8	138381116	138455333	+	3742	protein_coding	RPA1 related single stranded DNA binding protein%2C X-linked%2C transcript variant 1 && - && -	-	43	37	65	78	0	0	2	0	0.31888	0.280512	0.564169	0.577407	0	0	0.0210279	0
11628	26.568	32.2094	7.23142	8.68683	0	0	0	0	18.6739	0	6.55682	5.69712e-07	3.07809e-06	Aicda	NC_000072.7	122530768	122541139	+	2397	protein_coding	activation-induced cytidine deaminase && - && PF08210:APOBEC-like N-terminal domain	-	31	36	7	10	0	0	0	0	0.358886	0.426077	0.0948482	0.115564	0	0	0	0
320832	646.202	743.5	1484.51	1636.6	21.8705	5.53485	10.9546	10.5334	1127.7	12.2233	6.53577	1.09919e-57	1.08788e-55	Sirpb1a	NC_000069.7	15436887	15491487	-	1232	protein_coding	signal-regulatory protein beta 1A && Q5TFQ8.1 RecName: Full=Signal-regulatory protein beta-1 isoform 3; Short=SIRP-beta-1 isoform 3; Flags: Precursor && PF07654:Immunoglobulin C1-set domain|PF07686:Immunoglobulin V-set domain	V-set	754	831	1437	1884	19	5	9	12	16.9834	19.1357	37.8831	42.3606	0.57227	0.144667	0.28741	0.276676
12557	5.99922	87.6811	13.4298	13.8989	0	0	1.21718	0	30.2523	0.304294	6.5295	1.90544e-06	9.5836e-06	Cdh17	NC_000070.7	11758157	11817905	+	3569	protein_coding	cadherin 17 && Q9R100.1 RecName: Full=Cadherin-17; AltName: Full=BILL-cadherin; AltName: Full=Liver-intestine cadherin; Short=LI-cadherin; AltName: Full=P130; Flags: Precursor && PF00028:Cadherin domain	Cadherin	7	98	13	16	0	0	1	0	0.054427	0.778992	0.118303	0.124184	0	0	0.0110236	0
320116	11.9984	25.0517	16.5289	19.111	0	0	0	0	18.1725	0	6.51514	7.33136e-08	4.45217e-07	Fndc9	NC_000077.7	46126384	46130698	+	2263	protein_coding	fibronectin type III domain containing 9 && Q8BJN4.1 RecName: Full=Fibronectin type III domain-containing protein 9 && -	-	14	28	16	22	0	0	0	0	0.171675	0.351016	0.229633	0.269296	0	0	0	0
546643	113.985	138.679	517.563	257.999	0	5.53485	6.08589	0	257.056	2.90518	6.49778	1.7709e-09	1.31928e-08	Ly6a2	NC_000081.7	75003141	75006977	-	907	protein_coding	lymphocyte antigen 6 complex%2C locus A2%2C transcript variant 2 && P05533.1 RecName: Full=Lymphocyte antigen 6A-2/6E-1; Short=Ly-6A.2/Ly-6E.1; AltName: Full=Stem cell antigen 1; Short=SCA-1; AltName: Full=T-cell-activating protein; Short=TAP; Flags: Precursor && PF00021:u-PAR/Ly-6 domain	-	133	155	501	297	0	5	5	0	4.06919	4.84817	17.9403	9.0707	0	0.196504	0.216886	0
12044	317.959	407.986	848.142	826.117	11.5108	3.32091	3.65153	8.77784	600.051	6.81527	6.44296	7.67346e-45	4.39682e-43	Bcl2a1a	NC_000075.7	88838973	88844469	+	796	protein_coding	B cell leukemia/lymphoma 2 related protein A1a && Q07440.1 RecName: Full=Bcl-2-related protein A1; AltName: Full=A1-A; AltName: Full=Hemopoietic-specific early response protein; AltName: Full=Protein BFL-1 && PF00452:Apoptosis regulator proteins, Bcl-2 family	-	371	456	821	951	10	3	3	10	12.9337	16.2519	33.4988	33.0947	0.466171	0.134344	0.148278	0.356851
18054	20.5688	107.365	100.207	39.0907	0	0	0	2.63335	66.8077	0.658338	6.4368	1.10215e-09	8.36693e-09	Ngp	NC_000075.7	110248876	110252080	+	1161	protein_coding	neutrophilic granule protein && O08692.1 RecName: Full=Neutrophilic granule protein; Short=NGP; AltName: Full=Cystatin-like protein; AltName: Full=Myeloid bactenecin protein; AltName: Full=Myeloid secondary granule protein; Flags: Precursor && PF00666:Cathelicidin	-	24	120	97	45	0	0	0	3	0.573644	2.93226	2.71356	1.07367	0	0	0	0.0733989
170458	41.1375	8.94705	3.09918	14.7676	0	0	0	0	16.9878	0	6.42142	6.01724e-06	2.81263e-05	Gpha2	NC_000085.7	6276431	6277798	+	588	protein_coding	glycoprotein hormone alpha 2 && Q925Q5.1 RecName: Full=Glycoprotein hormone alpha-2; AltName: Full=Putative secreted protein Zsig51; AltName: Full=Thyrostimulin subunit alpha; Flags: Precursor && -	-	48	10	3	17	0	0	0	0	2.26531	0.482477	0.165708	0.800872	0	0	0	0
100043314	135.411	301.516	273.761	368.321	2.30216	4.42788	1.21718	4.38892	269.752	3.08404	6.40532	8.31493e-33	2.801e-31	Tigit	NC_000082.7	43469224	43485494	-	2137	protein_coding	T cell immunoreceptor with Ig and ITIM domains%2C transcript variant X1 && P86176.1 RecName: Full=T-cell immunoreceptor with Ig and ITIM domains; AltName: Full=V-set and transmembrane domain-containing protein 3; Flags: Precursor && -	-	158	337	265	424	2	4	1	5	2.05171	4.47382	4.02755	5.49608	0.0347283	0.0667213	0.0184105	0.0664609
18725	332.528	483.141	462.811	571.593	16.1151	2.21394	2.43435	1.75557	462.518	5.62974	6.4038	1.29377e-43	7.0425e-42	Pira2	NC_000073.7	3839807	3848102	-	3536	protein_coding	paired-Ig-like receptor A2%2C transcript variant X6 && P97484.1 RecName: Full=Leukocyte immunoglobulin-like receptor subfamily B member 3; Short=LIR-3; Short=Leukocyte immunoglobulin-like receptor 3; AltName: Full=Cell-surface glycoprotein p91; AltName: Full=Paired immunoglobulin-like receptor B; Short=PIR-B; Flags: Precursor && PF13927:Immunoglobulin domain|PF13895:Immunoglobulin domain	-	388	540	448	658	14	2	2	2	3.04497	4.33246	4.11495	5.15472	0.146918	0.0201617	0.0222529	0.0160664
353346	1046.44	624.504	1439.05	1178.8	19.5684	9.96274	8.52024	13.1668	1072.2	12.8045	6.3841	6.86656e-78	1.34804e-75	Gpr141	NC_000079.7	19933850	20008499	-	3712	protein_coding	G protein-coupled receptor 141%2C transcript variant X8 && Q7TQP0.1 RecName: Full=Probable G-protein coupled receptor 141; AltName: Full=G-protein coupled receptor PGR13 && PF00001:7 transmembrane receptor (rhodopsin family)	7tm_1	1221	698	1393	1357	17	9	7	15	9.1279	5.33459	12.1883	10.1266	0.169941	0.0864258	0.0741925	0.114785
433016	24.8539	13.4206	14.4628	12.1616	0	0	0	0	16.2247	0	6.35282	2.63761e-07	1.49064e-06	Cstdc4	NC_000082.7	36004582	36008481	+	414	protein_coding	cystatin domain containing 4 && - && -	-	29	15	14	14	0	0	0	0	1.94384	1.02788	1.09832	0.93674	0	0	0	0
211323	35.1383	49.2088	48.5538	40.8281	1.15108	0	1.21718	0	43.4322	0.592064	6.32972	3.28316e-09	2.35999e-08	Nrg1	NC_000074.7	32299493	33381858	-	23207	protein_coding	neuregulin 1%2C transcript variant X10 && P43322.1 RecName: Full=Pro-neuregulin-1, membrane-bound isoform; Short=Pro-NRG1; Contains: RecName: Full=Neuregulin-1; AltName: Full=Acetylcholine receptor-inducing activity; Short=ARIA; AltName: Full=Glial growth factor; AltName: Full=Heregulin; Short=HRG; AltName: Full=Neu differentiation factor; AltName: Full=Sensory and motor neuron-derived factor; Fl…	I-set	41	55	47	47	1	0	1	0	0.0490262	0.0672353	0.0657776	0.056101	0.00159897	0	0.00169532	0
114644	1199.84	4730.31	7108.48	4987.98	59.8561	71.9531	52.3386	41.2559	4506.65	56.3509	6.32276	3.68039e-33	1.26107e-31	Slc13a3	NC_000068.8	165247215	165315117	-	3224	protein_coding	solute carrier family 13 (sodium-dependent dicarboxylate transporter)%2C member 3 && Q91Y63.1 RecName: Full=Solute carrier family 13 member 3; AltName: Full=Na(+)/dicarboxylate cotransporter 3; Short=NaDC-3; Short=mNaDC3; AltName: Full=Sodium-dependent high-affinity dicarboxylate transporter 2 && -	-	1400	5287	6881	5742	52	65	43	47	12.0503	46.523	69.3196	49.3355	0.598503	0.718666	0.524739	0.414098
17123	126.841	62.6294	100.207	53.8583	3.45324	0	0	0.877784	85.8838	1.08276	6.32152	4.01669e-14	4.69515e-13	Madcam1	NC_000076.7	79500393	79504376	+	1441	protein_coding	mucosal vascular addressin cell adhesion molecule 1%2C transcript variant 1 && Q61826.2 RecName: Full=Mucosal addressin cell adhesion molecule 1; Short=MAdCAM-1; Short=mMAdCAM-1; Flags: Precursor && PF09085:Adhesion molecule, immunoglobulin-like	-	148	70	97	62	3	0	0	1	2.85011	1.37812	2.18629	1.19184	0.077253	0	0	0.0197123
384059	266.537	494.772	452.48	571.593	1.15108	8.85577	6.08589	6.14449	446.345	5.55931	6.31497	8.28023e-50	6.06482e-48	Tlr12	NC_000070.7	128509239	128512412	-	3174	protein_coding	toll-like receptor 12 && - && PF01582:TIR domain|PF13855:Leucine rich repeat	TIR	311	553	438	658	1	8	5	7	2.71905	4.94278	4.48194	5.74262	0.011691	0.0898446	0.0619773	0.0626458
64654	5.99922	16.1047	19.6281	20.8484	0	0	0	0	15.6451	0	6.29716	8.64015e-07	4.55615e-06	Fgf23	NC_000072.7	127049865	127059259	+	2702	protein_coding	fibroblast growth factor 23 && Q9EPC2.1 RecName: Full=Fibroblast growth factor 23; Short=FGF-23; Flags: Precursor && PF00167:Fibroblast growth factor	-	7	18	19	24	0	0	0	0	0.0718912	0.188991	0.228385	0.246047	0	0	0	0
100038947	478.224	456.3	916.324	1012.02	29.9281	5.53485	1.21718	0	715.716	9.17002	6.29285	1.41104e-07	8.25699e-07	Sirpb1c	NC_000069.7	15849311	15902694	-	1679	protein_coding	signal-regulatory protein beta 1C%2C transcript variant X1 && Q5TFQ8.1 RecName: Full=Signal-regulatory protein beta-1 isoform 3; Short=SIRP-beta-1 isoform 3; Flags: Precursor && PF07654:Immunoglobulin C1-set domain|PF07686:Immunoglobulin V-set domain	V-set	558	510	887	1165	26	5	1	0	9.22246	8.61734	17.1582	19.2206	0.57462	0.106152	0.0234325	0
100041546	2788.78	6320.2	7939.06	5880.11	47.1943	52.0276	111.98	84.2673	5732.04	73.8674	6.27822	1.23172e-79	2.52145e-77	Ly6c2	NC_000081.7	74980010	74983878	-	925	protein_coding	lymphocyte antigen 6 complex%2C locus C2%2C transcript variant X1 && P0CW03.1 RecName: Full=Lymphocyte antigen 6C2; Short=Ly-6C2; Flags: Precursor && PF00021:u-PAR/Ly-6 domain	-	3254	7064	7685	6769	41	47	92	96	97.6201	216.652	269.837	202.71	1.64475	1.81119	3.91305	2.94802
16193	5.99922	25.9464	165.289	59.9391	2.30216	0	1.21718	0	64.2936	0.879834	6.27131	9.35387e-08	5.59946e-07	Il6	NC_000071.7	30218112	30224973	+	1141	protein_coding	interleukin 6%2C transcript variant 1 && P08505.1 RecName: Full=Interleukin-6; Short=IL-6; AltName: Full=B-cell hybridoma growth factor; AltName: Full=Interleukin HP-1; Flags: Precursor && PF00489:Interleukin-6/G-CSF/MGF family	-	7	29	160	69	2	0	1	0	0.170246	0.721051	4.55443	1.67515	0.0650433	0	0.0344813	0
17474	2894.2	1632.84	3298.56	3672.79	109.353	11.0697	15.8233	13.1668	2874.6	37.3531	6.26853	1.30241e-14	1.57784e-13	Clec4d	NC_000072.7	123239066	123252227	+	1336	protein_coding	C-type lectin domain family 4%2C member d%2C transcript variant 1 && Q9Z2H6.1 RecName: Full=C-type lectin domain family 4 member D; AltName: Full=C-type lectin superfamily member 8; AltName: Full=Macrophage-restricted C-type lectin && PF00059:Lectin C-type domain	Lectin_C	3377	1825	3193	4228	95	10	13	15	70.1436	38.7534	77.6232	87.6637	2.63861	0.26681	0.382831	0.318923
70166	68.5625	14.3153	45.4546	37.3534	2.30216	0	0	0	41.4214	0.57554	6.25501	7.60961e-08	4.61295e-07	Lipn	NC_000085.7	34044458	34063346	+	2830	protein_coding	lipase%2C family member N%2C transcript variant X1 && - && PF00561:alpha/beta hydrolase fold	Abhydrolase_1	80	16	44	43	2	0	0	0	0.784453	0.160394	0.50497	0.420895	0.0262242	0	0	0
16637	8.57031	16.9994	18.5951	15.6363	0	0	0	0	14.9503	0	6.23128	5.75527e-07	3.10811e-06	Klra6	NC_000072.7	129989996	130003923	-	1128	protein_coding	killer cell lectin-like receptor%2C subfamily A%2C member 6%2C transcript variant X2 && Q60653.1 RecName: Full=Killer cell lectin-like receptor 6; AltName: Full=Lymphocyte antigen 49f; Short=Ly-49f; AltName: Full=T-cell surface glycoprotein Ly-49F && PF00059:Lectin C-type domain|PF08391:Ly49-like protein, N-terminal region	Lectin_C	10	19	18	18	0	0	0	0	0.246011	0.477857	0.518278	0.442033	0	0	0	0
54159	11.1414	3.57882	24.7934	19.9797	0	0	0	0	14.8733	0	6.22328	4.56091e-06	2.17217e-05	Rnase2b	NC_000080.7	51399717	51400475	+	759	protein_coding	ribonuclease%2C RNase A family%2C 2B (liver%2C eosinophil-derived neurotoxin) && O35292.2 RecName: Full=Ribonuclease 2B; AltName: Full=Eosinophil cationic-type ribonuclease 5; AltName: Full=MR-5; Flags: Precursor && PF00074:Pancreatic ribonuclease	-	13	4	24	23	0	0	0	0	0.475297	0.149511	1.027	0.839416	0	0	0	0
105245043	0	21.4729	20.6612	16.505	0	0	0	0	14.6598	0	6.20378	0.000138877	0.000521435	Gm2396	NC_000075.7	88756786	88835615	-	4852	protein_coding	predicted gene 2396%2C transcript variant X1 && - && -	-	0	24	20	19	0	0	0	0	0	0.140328	0.133878	0.108474	0	0	0	0
20533	71.9906	178.046	432.852	104.242	1.15108	0	6.08589	3.51114	196.783	2.68703	6.19831	1.04433e-17	1.57313e-16	Slc4a1	NC_000077.7	102239646	102256107	-	4550	protein_coding	solute carrier family 4 (anion exchanger)%2C member 1 && P04919.1 RecName: Full=Band 3 anion transport protein; AltName: Full=Anion exchange protein 1; Short=AE 1; Short=Anion exchanger 1; AltName: Full=MEB3; AltName: Full=Solute carrier family 4 member 1; AltName: CD_antigen=CD233 && PF00955:HCO3- transporter family|PF07565:Band 3 cytoplasmic domain	Band_3_cyto	84	199	419	120	1	0	5	4	0.512308	1.24078	2.9909	0.730569	0.00815543	0	0.0432343	0.0249718
171281	31.7102	4.47353	17.562	4.34341	0	0	0	0	14.5223	0	6.19155	1.47243e-05	6.5019e-05	Acot3	NC_000078.7	84098918	84107174	+	3436	protein_coding	acyl-CoA thioesterase 3%2C transcript variant 2 && Q9QYR7.1 RecName: Full=Acyl-coenzyme A thioesterase 3; Short=Acyl-CoA thioesterase 3; AltName: Full=PTE-Ia; AltName: Full=Peroxisomal acyl-coenzyme A thioester hydrolase 2a; AltName: Full=Peroxisomal long-chain acyl-CoA thioesterase 2 && PF04775:Acyl-CoA thioester hydrolase/BAAT N-terminal region|PF08840:BAAT / Acyl-CoA thioester hydrolase C term…	-	37	5	17	5	0	0	0	0	0.298821	0.0412829	0.160692	0.0403096	0	0	0	0
12642	103.701	205.782	634.298	629.795	11.5108	1.10697	4.86871	4.38892	393.394	5.46885	6.17575	8.84029e-14	1.00158e-12	Ch25h	NC_000085.7	34451183	34452548	-	1366	protein_coding	cholesterol 25-hydroxylase && Q9Z0F5.1 RecName: Full=Cholesterol 25-hydroxylase; AltName: Full=Cholesterol 25-monooxygenase; Short=m25OH && PF04116:Fatty acid hydroxylase superfamily	-	121	230	614	725	10	1	4	5	2.45809	4.77673	14.5988	14.7021	0.271649	0.0260951	0.115207	0.103973
17394	58.2781	31.3147	158.058	65.1512	2.30216	2.21394	0	0	78.2005	1.12903	6.16592	1.18054e-11	1.10406e-10	Mmp8	NC_000075.7	7558430	7568487	+	2453	protein_coding	matrix metallopeptidase 8 && O70138.2 RecName: Full=Neutrophil collagenase; AltName: Full=Collagenase 2; AltName: Full=Matrix metalloproteinase-8; Short=MMP-8; Flags: Precursor && PF00413:Matrixin|PF01471:Putative peptidoglycan binding domain|PF00045:Hemopexin	Hemopexin	68	35	153	75	2	2	0	0	0.769263	0.404785	2.02578	0.846945	0.0302545	0.0290631	0	0
64380	1443.24	2287.76	3810.96	2733.74	52.9497	18.8185	32.8638	39.5003	2568.93	36.0331	6.15456	2.01888e-77	3.77768e-75	Ms4a4c	NC_000085.7	11382081	11404610	+	2749	protein_coding	membrane-spanning 4-domains%2C subfamily A%2C member 4C%2C transcript variant X1 && Q99N05.1 RecName: Full=Membrane-spanning 4-domains subfamily A member 4D && PF04103:CD20-like family	-	1684	2557	3689	3147	46	17	27	45	16.9993	26.3882	43.5846	31.7113	0.620928	0.220436	0.386419	0.464984
15930	641.917	186.099	216.942	158.1	9.20864	3.32091	4.86871	0	300.764	4.34956	6.14188	1.95809e-12	1.96803e-11	Ido1	NC_000074.7	25074149	25086968	-	1771	protein_coding	indoleamine 2%2C3-dioxygenase 1%2C transcript variant 1 && P28776.1 RecName: Full=Indoleamine 2,3-dioxygenase 1; Short=IDO-1; AltName: Full=Indoleamine-pyrrole 2,3-dioxygenase && PF01231:Indoleamine 2,3-dioxygenase	-	749	208	210	182	8	3	4	0	11.7362	3.33195	3.85123	2.84672	0.167621	0.0603826	0.088861	0
227659	1403.82	1183.69	2509.3	2335.02	41.4389	21.0324	19.4748	24.578	1857.96	26.631	6.12601	3.50481e-83	8.47916e-81	Slc2a6	NC_000068.8	26911375	26918011	-	2139	protein_coding	solute carrier family 2 (facilitated glucose transporter)%2C member 6%2C transcript variant X1 && Q9UGQ3.2 RecName: Full=Solute carrier family 2, facilitated glucose transporter member 6; AltName: Full=Glucose transporter type 6; Short=GLUT-6; AltName: Full=Glucose transporter type 9; Short=GLUT-9 && PF00083:Sugar (and other) transporter	Sugar_tr	1638	1323	2429	2688	36	19	16	28	21.2504	17.547	36.8821	34.8105	0.624525	0.31663	0.294292	0.371833
20555	2080.02	2547.23	3064.05	3132.47	36.8345	29.8882	57.2073	35.1114	2705.94	39.7604	6.09874	1.58899e-155	2.92754e-152	Slfn1	NC_000077.7	83007646	83013496	+	1893	protein_coding	schlafen 1 && Q8IYM2.2 RecName: Full=Schlafen family member 12 && PF04326:Putative DNA-binding domain	AAA_4	2427	2847	2966	3606	32	27	47	40	35.5781	42.6668	50.8885	52.7675	0.627274	0.50842	0.976826	0.600219
11872	151.695	414.248	314.05	425.655	1.15108	11.0697	2.43435	4.38892	326.412	4.76102	6.08676	2.35144e-32	7.69388e-31	Art2b	NC_000073.7	101224936	101234790	-	4329	protein_coding	ADP-ribosyltransferase 2b%2C transcript variant X2 && O35975.2 RecName: Full=T-cell ecto-ADP-ribosyltransferase 2; AltName: Full=ADP-ribosyltransferase C2 and C3 toxin-like 2; Short=ARTC2; AltName: Full=Mono(ADP-ribosyl)transferase 2B; AltName: Full=NAD(+) glycohydrolase; AltName: Full=T-cell NAD(P)(+)--arginine ADP-ribosyltransferase 2; AltName: Full=T-cell differentiation marker Rt6 homolog 2; …	-	177	463	304	490	1	10	2	5	1.13462	3.03422	2.28079	3.13545	0.00857177	0.082342	0.0181766	0.0328082
58205	240.826	569.032	600.207	1010.28	10.3597	7.7488	2.43435	14.9223	605.086	8.8663	6.0589	2.64757e-37	1.10667e-35	Pdcd1lg2	NC_000085.7	29388319	29450327	+	3415	protein_coding	programmed cell death 1 ligand 2 && - && -	-	281	636	581	1163	9	7	2	17	2.28338	5.28348	5.52567	9.43366	0.0977935	0.0730662	0.0230414	0.141403
74748	2443.4	2976.68	4673.56	6163.3	90.9353	46.4928	45.0356	61.4449	4064.24	60.9771	6.05807	8.31278e-82	1.86074e-79	Slamf8	NC_000067.7	172408944	172418482	-	2387	protein_coding	SLAM family member 8%2C transcript variant X1 && - && -	-	2851	3327	4524	7095	79	42	37	70	33.1442	39.5416	61.5559	82.3363	1.2281	0.6272	0.609844	0.833002
23925	5.14219	13.4206	30.9918	3.47473	0	0	0	0	13.2573	0	6.05422	2.87996e-05	0.000121676	Kel	NC_000072.7	41663263	41681268	-	2839	protein_coding	Kell blood group%2C transcript variant X3 && Q9EQF2.1 RecName: Full=Kell blood group glycoprotein homolog; AltName: CD_antigen=CD238 && PF01431:Peptidase family M13|PF05649:Peptidase family M13	-	6	15	30	4	0	0	0	0	0.0586474	0.149892	0.343206	0.0390289	0	0	0	0
22062	5.14219	25.9464	8.26447	13.0302	0	0	0	0	13.0958	0	6.04337	8.91656e-06	4.06318e-05	Trp73	NC_000070.7	154140706	154224332	-	5240	protein_coding	transformation related protein 73%2C transcript variant 1 && Q9JJP2.1 RecName: Full=Tumor protein p73; AltName: Full=p53-like transcription factor; AltName: Full=p53-related protein && PF07647:SAM domain (Sterile alpha motif)|PF00870:P53 DNA-binding domain|PF07710:P53 tetramerisation motif	P53	6	29	8	15	0	0	0	0	0.0317748	0.157007	0.0495859	0.079296	0	0	0	0
329693	17.9977	217.413	104.339	86.8683	0	0	0	6.14449	106.655	1.53612	6.03969	4.30767e-05	0.000176666	Fcrl5	NC_000069.7	87343084	87407985	+	3456	protein_coding	Fc receptor-like 5%2C transcript variant 2 && Q68SN8.3 RecName: Full=Fc receptor-like protein 5; Short=FcR-like protein 5; Short=FcRL5; AltName: Full=BXMAS1-like protein 2; Short=mBXMH2; AltName: Full=Fc receptor homolog 3; Short=FcRH3; Short=moFcRH3; AltName: CD_antigen=CD307e; Flags: Precursor && PF07679:Immunoglobulin I-set domain|PF13895:Immunoglobulin domain	I-set	21	243	101	100	0	0	0	7	0.16862	1.99474	0.949176	0.801526	0	0	0	0.057534
16467	7.71328	33.9988	19.6281	24.3231	0	1.10697	0	0	21.4158	0.276743	6.03035	1.00098e-06	5.24033e-06	Atcay	NC_000076.7	81040338	81067037	-	4233	protein_coding	ataxia%2C cerebellar%2C Cayman type%2C transcript variant X1 && Q8BHE3.1 RecName: Full=Caytaxin && PF12496:Bcl2-/adenovirus E1B nineteen kDa-interacting protein 2|PF13716:Divergent CRAL/TRIO domain	-	9	38	19	28	0	1	0	0	0.0590007	0.254676	0.145782	0.183232	0	0.00842094	0	0
14762	45.4227	43.8406	50.6199	64.2825	2.30216	0	0	0.877784	51.0414	0.794986	5.99045	6.68262e-11	5.79911e-10	Gpr33	NC_000078.7	52069786	52074846	-	1388	protein_coding	G protein-coupled receptor 33 && - && PF00001:7 transmembrane receptor (rhodopsin family)	7tm_1	53	49	49	74	2	0	0	1	1.05962	1.00152	1.14658	1.47684	0.0534686	0	0	0.020465
329421	11.1414	17.8941	12.3967	8.68683	0	0	0	0	12.5298	0	5.97818	2.82774e-06	1.38956e-05	Myo3b	NC_000068.8	69869470	70259539	+	7733	protein_coding	myosin IIIB && Q1EG27.2 RecName: Full=Myosin-IIIb && PF00069:Protein kinase domain|PF00063:Myosin head (motor domain)	Myosin_head	13	20	12	10	0	0	0	0	0.0466507	0.0733729	0.0504002	0.0358215	0	0	0	0
19746	11.9984	23.2623	34.091	11.2929	1.15108	0	0	0	20.1612	0.28777	5.93895	1.33431e-06	6.88157e-06	Rhd	NC_000070.7	134591847	134623483	+	1601	protein_coding	Rh blood group%2C D antigen && Q8CF94.1 RecName: Full=Blood group Rh(D) polypeptide; AltName: Full=Erythrocyte membrane glycoprotein Rh30; AltName: CD_antigen=CD240D && PF00909:Ammonium Transporter Family	Ammonium_transp	14	26	33	13	1	0	0	0	0.242661	0.460718	0.669456	0.224928	0.0231775	0	0	0
28240	940.164	1579.15	931.82	1210.08	19.5684	16.6046	20.692	19.3113	1165.3	19.044	5.93659	2.17088e-105	1.1817e-102	Trpm2	NC_000076.7	77743556	77805746	-	9673	protein_coding	transient receptor potential cation channel%2C subfamily M%2C member 2 && - && PF00520:Ion transport protein	Ion_trans	1097	1765	902	1393	17	15	17	22	3.14709	5.17651	3.02862	3.98916	0.0652148	0.0552763	0.0691445	0.0646044
71854	184.262	38.4723	56.8183	45.1715	2.30216	0	1.21718	1.75557	81.181	1.31873	5.9299	7.63235e-12	7.28587e-11	Dpep3	NC_000074.7	106700152	106706051	-	1681	protein_coding	dipeptidase 3 && Q9DA79.1 RecName: Full=Dipeptidase 3; AltName: Full=Membrane-bound dipeptidase 3; Short=MBD-3; AltName: Full=Protein expressed in male leptotene and zygotene spermatocytes 136; Short=MLZ-136; Flags: Precursor && PF01244:Membrane dipeptidase (Peptidase family M19)	-	215	43	55	52	2	0	1	2	3.54923	0.725695	1.06266	0.856894	0.044149	0	0.0234046	0.0337958
668101	426.802	585.137	772.728	985.086	17.2662	5.53485	10.9546	12.289	692.438	11.5112	5.91029	2.02714e-59	2.1675e-57	Sirpb1b	NC_000069.7	15560814	15640127	-	1742	protein_coding	signal-regulatory protein beta 1B && - && PF07686:Immunoglobulin V-set domain|PF07654:Immunoglobulin C1-set domain	V-set	498	654	748	1134	15	5	9	14	7.93313	10.6508	13.9461	18.0325	0.319522	0.102313	0.203266	0.228287
12000	5.99922	26.8412	20.6612	23.4544	0	1.10697	0	0	19.239	0.276743	5.87494	2.59872e-06	1.28387e-05	Avpr2	NC_000086.8	72935371	72938034	+	1938	protein_coding	arginine vasopressin receptor 2%2C transcript variant X1 && O88721.1 RecName: Full=Vasopressin V2 receptor; Short=V2R; AltName: Full=AVPR V2; AltName: Full=Antidiuretic hormone receptor; AltName: Full=Renal-type arginine vasopressin receptor && PF00001:7 transmembrane receptor (rhodopsin family)	7tm_1	7	30	20	27	0	1	0	0	0.100232	0.439158	0.335178	0.385924	0	0.0183931	0	0
16821	12.8555	28.6306	16.5289	18.2423	1.15108	0	0	0	19.0643	0.28777	5.86309	9.51653e-07	4.99081e-06	Lcn4	NC_000068.8	26557686	26561294	-	774	protein_coding	lipocalin 4 && - && PF00061:Lipocalin / cytosolic fatty-acid binding protein family	-	15	32	16	21	1	0	0	0	0.537791	1.1729	0.671395	0.751571	0.0479421	0	0	0
108956	389.949	671.924	390.496	1048.5	14.964	17.7115	2.43435	7.90006	625.217	10.7525	5.86207	6.51021e-39	2.9145e-37	Apol7c	NC_000081.7	77409052	77417540	-	2084	protein_coding	apolipoprotein L 7c%2C transcript variant X1 && O95236.3 RecName: Full=Apolipoprotein L3; AltName: Full=Apolipoprotein L-III; Short=ApoL-III; AltName: Full=TNF-inducible protein CG12-1; Short=CG12_1 && PF05461:Apolipoprotein L	-	455	751	378	1207	13	16	2	9	6.05867	10.2234	5.89106	16.0436	0.231475	0.273673	0.0377574	0.122672
17231	7.71328	15.21	15.4959	6.94946	0	0	0	0	11.3422	0	5.83181	1.00737e-05	4.5601e-05	Mcpt8	NC_000080.7	56319620	56322951	-	1136	protein_coding	mast cell protease 8%2C transcript variant X1 && P43430.1 RecName: Full=Mast cell protease 8; Short=mMCP-8; Flags: Precursor && PF00089:Trypsin	Trypsin	9	17	15	8	0	0	0	0	0.21985	0.424545	0.428857	0.195076	0	0	0	0
15162	3047.6	4006.49	6785.13	6997.24	163.453	58.6695	66.9447	78.1228	5209.12	91.7976	5.8277	4.65913e-64	5.9995e-62	Hck	NC_000068.8	152950388	152993361	+	2092	protein_coding	hemopoietic cell kinase%2C transcript variant 1 && P08103.4 RecName: Full=Tyrosine-protein kinase HCK; AltName: Full=B-cell/myeloid kinase; Short=BMK; AltName: Full=Hematopoietic cell kinase; AltName: Full=Hemopoietic cell kinase; AltName: Full=p56-HCK/p59-HCK && PF00018:SH3 domain|PF07714:Protein tyrosine kinase|PF00017:SH2 domain	Pkinase_Tyr	3556	4478	6568	8055	142	53	55	89	47.1697	60.7262	101.97	106.658	2.51875	0.903074	1.03436	1.20845
12526	356.525	870.548	948.348	550.745	9.20864	11.0697	10.9546	16.6779	681.542	11.9777	5.81097	2.48068e-53	2.09207e-51	Cd8b1	NC_000072.7	71299772	71314476	+	1481	protein_coding	CD8 antigen%2C beta chain 1 && P10300.1 RecName: Full=T-cell surface glycoprotein CD8 beta chain; AltName: Full=Lymphocyte antigen 3; AltName: Full=T-cell membrane glycoprotein Ly-3; AltName: Full=T-cell surface glycoprotein Lyt-3; AltName: CD_antigen=CD8b; Flags: Precursor && PF07686:Immunoglobulin V-set domain	V-set	416	973	918	634	8	10	9	19	7.79474	18.6385	20.132	11.8584	0.200444	0.240688	0.239088	0.364417
64931	33.4242	131.522	90.9092	103.373	4.60432	0	0	1.75557	89.8071	1.58997	5.80766	6.67037e-14	7.6186e-13	Izumo1r	NC_000075.7	14797110	14815247	-	3280	protein_coding	IZUMO1 receptor%2C JUNO%2C transcript variant 2 && Q9EQF4.1 RecName: Full=Sperm-egg fusion protein Juno; AltName: Full=Folate receptor 4; AltName: Full=Folate receptor delta; Short=FR-delta; AltName: Full=Folate-binding protein 3; AltName: Full=IZUMO1 receptor protein JUNO; Flags: Precursor && PF03024:Folate receptor family	-	39	147	88	119	4	0	0	2	0.329954	1.27144	0.871381	1.005	0.0452527	0	0	0.0173204
80976	0	35.7882	3.09918	5.2121	0	0	0	0	11.0249	0	5.79474	0.00188561	0.00565447	Syt13	NC_000068.8	92745446	92786396	+	3751	protein_coding	synaptotagmin XIII && - && PF00168:C2 domain	C2	0	40	3	6	0	0	0	0	0	0.302529	0.0259761	0.0443094	0	0	0	0
21926	269.965	466.141	1467.98	985.086	11.5108	14.3906	20.692	11.4112	797.292	14.5012	5.78926	1.75583e-34	6.48982e-33	Tnf	NC_000083.7	35418343	35420983	-	1653	protein_coding	tumor necrosis factor%2C transcript variant 2 && P06804.2 RecName: Full=Tumor necrosis factor; AltName: Full=Cachectin; AltName: Full=TNF-alpha; AltName: Full=Tumor necrosis factor ligand superfamily member 2; Short=TNF-a; Contains: RecName: Full=Tumor necrosis factor, membrane form; AltName: Full=N-terminal fragment; Short=NTF; Contains: RecName: Full=Intracellular domain 1; Short=ICD1; Contains…	-	315	521	1421	1134	10	13	17	13	5.28812	8.94166	27.9203	19.0034	0.224484	0.280336	0.404619	0.223394
14343	4.28516	23.2623	8.26447	7.81814	0	0	0	0	10.9075	0	5.77876	4.19059e-05	0.000172236	Fut1	NC_000073.7	45266862	45270483	+	2637	protein_coding	fucosyltransferase 1%2C transcript variant 1 && O09160.1 RecName: Full=Galactoside 2-alpha-L-fucosyltransferase 1; AltName: Full=Alpha(1,2)FT 1; AltName: Full=Fucosyltransferase 1; AltName: Full=GDP-L-fucose:beta-D-galactoside 2-alpha-L-fucosyltransferase 1 && -	-	5	26	8	9	0	0	0	0	0.0526166	0.279716	0.0985324	0.0945418	0	0	0	0
67792	9.42735	12.5259	8.26447	13.0302	0	0	0	0	10.812	0	5.76762	8.71104e-06	3.97406e-05	Rgs8	NC_000067.7	153528612	153573415	+	6958	protein_coding	regulator of G-protein signaling 8%2C transcript variant X7 && Q8BXT1.1 RecName: Full=Regulator of G-protein signaling 8; Short=RGS8 && -	-	11	14	8	15	0	0	0	0	0.0438704	0.0570817	0.0373426	0.059717	0	0	0	0
18566	126.841	170.889	296.488	297.958	4.60432	0	9.73742	2.63335	223.044	4.24377	5.76556	1.2982e-26	3.2088e-25	Pdcd1	NC_000067.7	93966027	93980278	-	1933	protein_coding	programmed cell death 1 && Q02242.1 RecName: Full=Programmed cell death protein 1; Short=Protein PD-1; Short=mPD-1; AltName: CD_antigen=CD279; Flags: Precursor && PF07686:Immunoglobulin V-set domain	V-set	148	191	287	343	4	0	8	3	2.12468	2.80321	4.82225	4.91534	0.0767867	0	0.162828	0.0440849
64381	4450.56	2016.67	2250	3447.8	85.1799	48.7067	47.4699	43.0114	3041.26	56.092	5.76497	1.04073e-82	2.49266e-80	Ms4a8a	NC_000085.7	11044835	11058467	-	1082	protein_coding	membrane-spanning 4-domains%2C subfamily A%2C member 8A && Q99N10.4 RecName: Full=Membrane-spanning 4-domains subfamily A member 8; AltName: Full=CD20 antigen-like 5; AltName: Full=Membrane-spanning 4-domains subfamily A member 8A && PF04103:CD20-like family	-	5193	2254	2178	3969	74	44	39	49	133.185	59.099	65.3777	101.612	2.53783	1.44955	1.4181	1.28638
20558	988.157	2095.4	2043.39	933.834	66.7626	4.42788	23.1264	17.5557	1515.2	27.9681	5.76245	2.85525e-14	3.3821e-13	Slfn4	NC_000077.7	83066001	83081042	+	3995	protein_coding	schlafen 4%2C transcript variant X2 && Q5RCZ8.1 RecName: Full=Schlafen family member 12-like && PF04326:Putative DNA-binding domain	AAA_4	1153	2342	1978	1075	58	4	19	20	8.00895	16.6312	16.0808	7.45389	0.538728	0.0356905	0.187114	0.142205
100041146	251.967	256.78	295.455	339.655	4.60432	7.7488	1.21718	7.02227	285.964	5.14814	5.7482	3.51885e-49	2.51582e-47	Gm15448	NC_000073.7	3819696	3828759	-	2422	protein_coding	predicted gene 15448%2C transcript variant X2 && - && PF13895:Immunoglobulin domain|PF13927:Immunoglobulin domain	-	294	287	286	391	4	7	1	8	3.3685	3.36172	3.83523	4.47192	0.0612836	0.103023	0.0162441	0.0938245
71841	16.2836	0.894705	1.03306	24.3231	0	0	0	0	10.6336	0	5.74526	0.000733059	0.00239484	Tcp11x2	NC_000086.8	134555447	134594539	-	1776	protein_coding	t-complex 11 family%2C X-linked 2 && Q8WWU5.1 RecName: Full=T-complex protein 11 homolog && PF05794:T-complex protein 11	-	19	1	1	28	0	0	0	0	0.296875	0.0159739	0.0182876	0.436723	0	0	0	0
19118	8.57031	8.05235	16.5289	9.55551	0	0	0	0	10.6768	0	5.74377	1.32162e-05	5.87382e-05	Prm1	NC_000082.7	10614196	10614687	-	400	protein_coding	protamine 1 && - && -	-	10	9	16	11	0	0	0	0	0.69375	0.638316	1.29915	0.76177	0	0	0	0
12655	1133	510.877	3741.74	1876.35	11.5108	38.744	34.081	50.9115	1815.49	33.8118	5.7434	1.54328e-16	2.13536e-15	Chil3	NC_000069.7	106054870	106074880	-	1539	protein_coding	chitinase-like 3 && O35744.2 RecName: Full=Chitinase-like protein 3; AltName: Full=Beta-N-acetylhexosaminidase Ym1; AltName: Full=Chitinase-3-like protein 3; AltName: Full=ECF-L; AltName: Full=Eosinophil chemotactic cytokine; AltName: Full=Secreted protein Ym1; Flags: Precursor && PF00704:Glycosyl hydrolases family 18	-	1322	571	3622	2160	10	35	28	58	23.8372	10.5257	76.438	38.8782	0.241112	0.81066	0.715796	1.07051
225594	1295.83	2063.19	4633.27	1865.06	26.4748	63.0973	51.1214	44.767	2464.34	46.3652	5.73187	8.44097e-53	6.94742e-51	Gm4841	NC_000084.7	60401373	60406339	-	2838	protein_coding	predicted gene 4841 && Q9QZ85.2 RecName: Full=Interferon-inducible GTPase 1 && -	-	1512	2306	4485	2147	23	57	42	51	14.7844	23.0516	51.3274	20.9561	0.300728	0.715932	0.582246	0.510456
67516	29.9961	4.47353	4.13224	3.47473	0	0	0	0	10.5191	0	5.72979	0.000219686	0.000795779	Kctd4	NC_000080.7	76192443	76202657	+	3015	protein_coding	potassium channel tetramerisation domain containing 4 && - && PF02214:BTB/POZ domain	K_tetra	35	5	4	4	0	0	0	0	0.32214	0.0470475	0.0430895	0.0367506	0	0	0	0
238395	802.181	138.679	127.066	14.7676	4.60432	13.2836	0	2.63335	270.674	5.13033	5.72148	1.81228e-05	7.90205e-05	Serpina3j	NC_000078.7	104266981	104286845	+	2263	protein_coding	serine (or cysteine) peptidase inhibitor%2C clade A (alpha-1 antiproteinase%2C antitrypsin)%2C member 3J%2C transcript variant X2 && Q8BYY9.1 RecName: Full=Serine protease inhibitor A3B; Short=Serpin A3B; Flags: Precursor && PF00079:Serpin (serine protease inhibitor)	Serpin	936	155	123	17	4	12	0	3	11.4777	1.94312	1.76531	0.208092	0.0655894	0.189019	0	0.0376563
12525	468.796	1698.15	1626.04	1025.05	17.2662	28.7812	29.2123	16.6779	1204.51	22.9844	5.71937	3.6724e-49	2.61002e-47	Cd8a	NC_000072.7	71350411	71356155	+	3130	protein_coding	CD8 antigen%2C alpha chain%2C transcript variant 1 && P01731.1 RecName: Full=T-cell surface glycoprotein CD8 alpha chain; AltName: Full=T-cell surface glycoprotein Lyt-2; AltName: CD_antigen=CD8a; Flags: Precursor && PF07686:Immunoglobulin V-set domain	V-set	547	1898	1574	1180	15	26	24	19	4.8496	17.203	16.3328	10.4431	0.17783	0.2961	0.301673	0.172429
11846	1717.49	881.285	385.331	555.088	42.5899	6.64182	0	18.4335	884.799	16.9163	5.70773	1.44958e-07	8.46183e-07	Arg1	NC_000076.7	24791105	24803368	-	1477	protein_coding	arginase%2C liver && Q61176.1 RecName: Full=Arginase-1; AltName: Full=Liver-type arginase; AltName: Full=Type I arginase && PF00491:Arginase family	-	2004	985	373	639	37	6	0	21	37.6513	18.9195	8.20215	11.9843	0.929564	0.144804	0	0.403868
215900	2907.05	3157.41	4696.29	6066.88	86.331	85.2368	73.0306	79.0006	4206.91	80.8997	5.70032	6.73163e-116	4.60655e-113	Calhm6	NC_000076.7	34002063	34003968	-	1082	protein_coding	calcium homeostasis modulator family member 6 && Q8C9E8.1 RecName: Full=Protein FAM26F && PF14798:Calcium homeostasis modulator	-	3392	3529	4546	6984	75	77	60	90	86.9945	92.529	136.459	178.8	2.57213	2.53672	2.18169	2.36274
20400	141.41	181.625	221.075	171.13	1.15108	1.10697	4.86871	6.14449	178.81	3.31781	5.69499	4.5979e-32	1.48817e-30	Sh2d1a	NC_000086.8	41591442	41610974	+	1039	protein_coding	SH2 domain containing 1A%2C transcript variant 5 && O88890.1 RecName: Full=SH2 domain-containing protein 1A; AltName: Full=Signaling lymphocytic activation molecule-associated protein; Short=SLAM-associated protein; AltName: Full=T-cell signal transduction molecule SAP && PF00017:SH2 domain	SH2	165	203	214	197	1	1	4	7	4.40688	5.54286	6.68956	5.25221	0.0357143	0.0343079	0.151466	0.191374
239849	970.16	922.441	1023.76	1210.08	33.3813	17.7115	15.8233	14.0445	1031.61	20.2402	5.68864	1.2042e-111	7.58993e-109	Cd200r4	NC_000082.7	44632014	44659513	+	3670	protein_coding	CD200 receptor 4%2C transcript variant X1 && Q6XJV4.1 RecName: Full=Cell surface glycoprotein CD200 receptor 4; AltName: Full=CD200 cell surface glycoprotein receptor-like 4; Short=CD200 receptor-like 4; AltName: Full=CD200 cell surface glycoprotein receptor-like a; Short=CD200RLa; AltName: Full=Cell surface glycoprotein OX2 receptor 4; Flags: Precursor && PF07686:Immunoglobulin V-set domain|PF08…	V-set	1132	1031	991	1393	29	16	13	16	8.55941	7.96978	8.77015	10.5142	0.293218	0.155404	0.139363	0.123838
74481	1677.21	1450.32	2179.76	2576.51	36.8345	40.9579	35.2981	40.3781	1970.95	38.3672	5.67963	8.57295e-128	8.21323e-125	Batf2	NC_000085.7	6214424	6222506	+	2051	protein_coding	basic leucine zipper transcription factor%2C ATF-like 2%2C transcript variant X1 && Q8R1H8.1 RecName: Full=Basic leucine zipper transcriptional factor ATF-like 2; Short=B-ATF-2 && PF00170:bZIP transcription factor	bZIP_1	1957	1621	2110	2966	32	37	29	46	26.4782	22.4218	33.413	40.0587	0.578952	0.643051	0.556291	0.637078
14058	1799.77	880.39	2241.74	1207.47	90.9353	4.42788	3.65153	21.0668	1532.34	30.0204	5.6744	9.98192e-09	6.79003e-08	F10	NC_000074.7	13087308	13106676	+	2693	protein_coding	coagulation factor X%2C transcript variant 1 && O88947.1 RecName: Full=Coagulation factor X; AltName: Full=Stuart factor; Contains: RecName: Full=Factor X light chain; Contains: RecName: Full=Factor X heavy chain; Contains: RecName: Full=Activated factor Xa heavy chain; Flags: Precursor && PF00594:Vitamin K-dependent carboxylation/gamma-carboxyglutamic (GLA) domain|PF14670:Coagulation Factor Xa i…	Trypsin	2100	984	2170	1390	79	4	3	24	21.6394	10.366	26.1711	14.2978	1.08855	0.0529459	0.0438283	0.253149
231507	9197.66	6578.77	11577.5	11242.5	204.892	147.227	174.056	245.78	9649.1	192.989	5.64112	3.37439e-142	5.05125e-139	Plac8	NC_000071.7	100699455	100720119	-	3910	protein_coding	placenta-specific 8%2C transcript variant X4 && Q9JI48.1 RecName: Full=Placenta-specific gene 8 protein; AltName: Full=Onzin; AltName: Full=Protein C15 && -	-	10732	7353	11207	12942	178	133	143	280	76.1671	53.3508	93.0919	91.6888	1.68928	1.21251	1.43889	2.03414
16634	277.678	604.821	763.431	1014.62	18.4173	9.96274	17.0405	8.77784	665.138	13.5496	5.63445	9.07148e-43	4.76472e-41	Klra3	NC_000072.7	130300252	130314589	-	1324	protein_coding	killer cell lectin-like receptor%2C subfamily A%2C member 3%2C transcript variant 2 && Q64329.2 RecName: Full=Killer cell lectin-like receptor 3; AltName: Full=5E6; AltName: Full=Lymphocyte antigen 49c; Short=Ly-49c; AltName: Full=Nk2.1; AltName: Full=T-cell surface glycoprotein Ly-49C && PF08391:Ly49-like protein, N-terminal region|PF00059:Lectin C-type domain	Lectin_C	324	676	739	1168	16	9	14	10	6.79079	14.4848	18.1282	24.4369	0.448425	0.242306	0.416016	0.214542
60504	997.585	2121.35	1828.52	2540.9	44.8921	23.2464	21.9092	61.4449	1872.09	37.8731	5.61418	1.4478e-57	1.42701e-55	Il21r	NC_000073.7	125202424	125232742	+	2858	protein_coding	interleukin 21 receptor && Q9JHX3.1 RecName: Full=Interleukin-21 receptor; Short=IL-21 receptor; Short=IL-21R; AltName: Full=Lymphocyte receptor beta; Short=LR-beta; AltName: Full=Novel cytokine receptor 8; Short=NR8; AltName: Full=Novel interleukin receptor; AltName: CD_antigen=CD360; Flags: Precursor && -	-	1164	2371	1770	2925	39	21	18	70	11.302	23.5355	20.1145	28.3501	0.506361	0.261918	0.247788	0.695723
245282	0	2.68412	32.0248	4.34341	0	0	0	0	9.76309	0	5.61334	0.00315317	0.00901751	Apol10a	NC_000081.7	77361153	77375269	+	3127	protein_coding	apolipoprotein L 10A && O95236.3 RecName: Full=Apolipoprotein L3; AltName: Full=Apolipoprotein L-III; Short=ApoL-III; AltName: Full=TNF-inducible protein CG12-1; Short=CG12_1 && -	-	0	3	31	5	0	0	0	0	0	0.0272174	0.321983	0.0442928	0	0	0	0
52793	44.5656	31.3147	84.7109	86.8683	0	0	0	4.38892	61.8649	1.09723	5.60262	8.91389e-11	7.60587e-10	Fam3b	NC_000082.7	97272165	97306136	-	972	protein_coding	family with sequence similarity 3%2C member B && - && PF15711:Interleukin-like EMT inducer	-	52	35	82	100	0	0	0	5	1.48457	1.02154	2.73998	2.84987	0	0	0	0.146118
12511	240.826	538.612	599.174	676.704	20.7194	8.85577	9.73742	4.38892	513.829	10.9254	5.58158	9.47971e-39	4.2124e-37	Cd6	NC_000085.7	10766703	10807427	-	3039	protein_coding	CD6 antigen%2C transcript variant X2 && Q61003.2 RecName: Full=T-cell differentiation antigen CD6; AltName: CD_antigen=CD6; Flags: Precursor && PF00530:Scavenger receptor cysteine-rich domain	SRCR	281	602	580	779	18	8	8	5	2.5659	5.61978	6.19864	7.10065	0.219786	0.0938358	0.103569	0.0467347
12959	131.983	100.207	89.8762	138.989	3.45324	4.42788	0	1.75557	115.264	2.40917	5.57956	9.84321e-23	2.00642e-21	Cryba4	NC_000071.7	112394358	112411411	-	1037	protein_coding	crystallin%2C beta A4%2C transcript variant X1 && Q9JJV0.3 RecName: Full=Beta-crystallin A4; AltName: Full=Beta-A4 crystallin && PF00030:Beta/Gamma crystallin	Crystall	154	112	87	160	3	4	0	2	4.12102	3.06403	2.72483	4.27398	0.10735	0.137496	0	0.0547838
12047	803.038	971.65	1651.86	1830.31	36.8345	7.7488	43.8184	22.8224	1314.22	27.806	5.57167	7.47474e-45	4.30354e-43	Bcl2a1d	NC_000075.7	88605341	88613903	-	796	protein_coding	B cell leukemia/lymphoma 2 related protein A1d && - && PF00452:Apoptosis regulator proteins, Bcl-2 family	-	937	1086	1599	2107	32	7	36	26	32.6655	38.7053	65.2431	73.3234	1.49175	0.313469	1.77934	0.927814
30925	289.677	715.764	480.373	714.057	17.2662	13.2836	13.3889	3.51114	549.968	11.8625	5.56635	4.1995e-42	2.1355e-40	Slamf6	NC_000067.7	171745002	171776525	+	3459	protein_coding	SLAM family member 6%2C transcript variant 2 && Q9ET39.1 RecName: Full=SLAM family member 6; AltName: Full=Lymphocyte antigen 108; AltName: CD_antigen=CD352; Flags: Precursor && PF07686:Immunoglobulin V-set domain	V-set	338	800	465	822	15	12	11	4	2.71162	6.56135	4.36618	6.58283	0.160916	0.123663	0.125116	0.0328481
69816	406.233	1301.8	796.489	958.157	9.20864	21.0324	2.43435	40.3781	865.669	18.2634	5.55332	1.89061e-13	2.08193e-12	Mzb1	NC_000084.7	35780318	35782420	-	906	protein_coding	marginal zone B and B1 cell-specific protein 1 && Q9D8I1.2 RecName: Full=Marginal zone B- and B1-cell-specific protein; AltName: Full=Plasma cell-induced resident endoplasmic reticulum protein; Short=Plasma cell-induced resident ER protein; Short=pERp1; AltName: Full=Proapoptotic caspase adapter protein; Flags: Precursor && PF11938:TLR4 regulator and MIR-interacting MSAP	-	474	1455	771	1103	8	19	2	46	14.5182	45.5605	27.6392	33.724	0.327657	0.74754	0.0868504	1.44222
118567331	10.2844	15.21	11.3637	24.3231	0	0	0	0.877784	15.2953	0.219446	5.54688	7.27617e-06	3.36302e-05	LOC118567331	NC_000067.7	85148753	85250268	+	653	protein_coding	nuclear body protein SP140-like protein && Q13342.2 RecName: Full=Nuclear body protein SP140; AltName: Full=Lymphoid-restricted homolog of Sp100; Short=LYSp100; AltName: Full=Nuclear autoantigen Sp-140; AltName: Full=Speckled 140 kDa && PF01342:SAND domain	SAND	12	17	11	28	0	0	0	1	0.509954	0.738566	0.547115	1.18778	0	0	0	0.0434998
21947	38.5664	21.4729	30.9918	59.0704	0	3.32091	0	0	37.5254	0.830228	5.53441	3.39118e-08	2.15673e-07	Cd40lg	NC_000086.8	56257503	56269402	+	1250	protein_coding	CD40 ligand && P27548.2 RecName: Full=CD40 ligand; Short=CD40-L; AltName: Full=T-cell antigen Gp39; AltName: Full=TNF-related activation protein; Short=TRAP; AltName: Full=Tumor necrosis factor ligand superfamily member 5; AltName: CD_antigen=CD154; Contains: RecName: Full=CD40 ligand, membrane form; Contains: RecName: Full=CD40 ligand, soluble form && PF00229:TNF(Tumour Necrosis Factor) family	-	45	24	30	68	0	3	0	0	0.999001	0.544697	0.77949	1.50692	0	0.0855501	0	0
100038909	168.835	177.152	189.05	201.534	5.7554	7.7488	0	2.63335	184.143	4.03439	5.51568	5.43598e-36	2.13089e-34	Gm14548	NC_000073.7	3887200	3901158	-	2208	protein_coding	predicted gene 14548%2C transcript variant X1 && P97484.1 RecName: Full=Leukocyte immunoglobulin-like receptor subfamily B member 3; Short=LIR-3; Short=Leukocyte immunoglobulin-like receptor 3; AltName: Full=Cell-surface glycoprotein p91; AltName: Full=Paired immunoglobulin-like receptor B; Short=PIR-B; Flags: Precursor && PF13927:Immunoglobulin domain|PF13895:Immunoglobulin domain	-	197	198	183	232	5	7	0	3	2.47588	2.54401	2.69185	2.91059	0.084029	0.113008	0	0.0385943
246779	276.821	295.253	511.364	603.735	8.05756	1.10697	19.4748	8.77784	421.793	9.3543	5.51297	1.91466e-33	6.71422e-32	Il27	NC_000073.7	126188181	126194197	-	1190	protein_coding	interleukin 27%2C transcript variant X1 && Q8K3I6.1 RecName: Full=Interleukin-27 subunit alpha; Short=IL-27 subunit alpha; Short=IL-27-A; Short=IL27-A; AltName: Full=p28; Flags: Precursor && -	-	323	330	495	695	7	1	16	10	7.53215	7.86721	13.5101	16.1782	0.218278	0.0299545	0.528984	0.238701
631323	6630.85	8042.5	11222.1	9160.26	160	229.143	215.44	173.801	8763.94	194.596	5.49429	5.16448e-169	1.37438e-165	Gm12250	NC_000077.7	58074669	58081024	+	2702	protein_coding	predicted gene 12250 && - && PF05049:Interferon-inducible GTPase (IIGP)	IIGP	7737	8989	10863	10545	139	207	177	198	79.4604	94.3799	130.576	108.107	1.90892	2.73083	2.57726	2.08152
102639868	21.4258	16.1047	12.3967	8.68683	0	1.10697	0	0	14.6535	0.276743	5.4846	9.57509e-06	4.34343e-05	Gm36079	NC_000079.7	120487820	120488915	-	1096	protein_coding	predicted gene%2C 36079 && Q3ZCQ2.2 RecName: Full=Annexin-2 receptor; AltName: Full=Annexin II receptor; Short=AXIIR && PF15721:Annexin-2 receptor	-	25	18	12	10	0	1	0	0	0.632984	0.465924	0.355607	0.252744	0	0.0325236	0	0
12500	474.795	774.815	764.464	859.996	29.9281	14.3906	12.1718	8.77784	718.517	16.3171	5.4804	2.75171e-60	3.02322e-58	Cd3d	NC_000075.7	44893067	44898350	+	1512	protein_coding	CD3 antigen%2C delta polypeptide && - && PF02189:Immunoreceptor tyrosine-based activation motif|PF16680:T-cell surface glycoprotein CD3 delta chain	-	554	866	740	990	26	13	10	10	10.1677	16.2487	15.8957	18.1374	0.638087	0.306479	0.260206	0.187866
213248	0	0.894705	14.4628	19.9797	0	0	0	0	8.83431	0	5.47309	0.00474804	0.0130159	Wdr49	NC_000069.7	75181235	75389472	-	4403	protein_coding	WD repeat domain 49%2C transcript variant X1 && Q8IV35.1 RecName: Full=WD repeat-containing protein 49 && -	-	0	1	14	23	0	0	0	0	0	0.00644325	0.103271	0.144701	0	0	0	0
224840	281.106	428.564	524.794	366.584	13.813	15.4976	4.86871	2.63335	400.262	9.20315	5.47138	1.09536e-42	5.71569e-41	Treml4	NC_000083.7	48571229	48582635	+	2088	protein_coding	triggering receptor expressed on myeloid cells-like 4%2C transcript variant X1 && Q3LRV9.1 RecName: Full=Trem-like transcript 4 protein; Short=TLT-4; AltName: Full=Triggering receptor expressed on myeloid cells-like protein 3; AltName: Full=Triggering receptor expressed on myeloid cells-like protein 4; Flags: Precursor && PF07686:Immunoglobulin V-set domain	V-set	328	479	508	422	12	14	4	3	4.3592	6.50816	7.90192	5.59852	0.21326	0.239005	0.0753701	0.0408123
170733	23.1398	32.2094	54.7521	34.7473	3.45324	0	0	0	36.2122	0.86331	5.47043	3.18871e-08	2.03715e-07	Klra17	NC_000072.7	129808117	129853635	-	1192	protein_coding	killer cell lectin-like receptor%2C subfamily A%2C member 17%2C transcript variant 2 && - && PF00059:Lectin C-type domain|PF08391:Ly49-like protein, N-terminal region	Lectin_C	27	36	53	40	3	0	0	0	0.628566	0.856801	1.44411	0.929555	0.0933906	0	0	0
20310	192.832	182.52	1382.23	530.765	20.7194	9.96274	2.43435	18.4335	572.088	12.8875	5.46612	3.41572e-10	2.72337e-09	Cxcl2	NC_000071.7	91051758	91053797	+	1083	protein_coding	chemokine (C-X-C motif) ligand 2 && P10889.2 RecName: Full=C-X-C motif chemokine 2; AltName: Full=Macrophage inflammatory protein 2; Short=MIP2; Flags: Precursor && PF00048:Small cytokines (intecrine/chemokine), interleukin-8 like	-	225	204	1338	611	18	9	2	21	5.76524	5.34386	40.1261	15.628	0.61674	0.296226	0.072656	0.550797
626578	7541.02	10546.8	11357.5	7554.93	136.978	218.073	258.042	231.735	9250.05	211.207	5.45221	1.71948e-133	2.05917e-130	Gbp10	NC_000071.7	105363565	105387399	-	3528	protein_coding	guanylate-binding protein 10 && Q6ZN66.1 RecName: Full=Guanylate-binding protein 6; AltName: Full=GTP-binding protein 6; Short=GBP-6; AltName: Full=Guanine nucleotide-binding protein 6 && PF02841:Guanylate-binding protein, C-terminal domain|PF02263:Guanylate-binding protein, N-terminal domain	-	8799	11788	10994	8697	119	197	212	264	69.2099	94.7906	101.211	68.2861	1.25163	1.99043	2.36416	2.12557
102636082	5.99922	3.57882	10.3306	14.7676	0	0	0	0	8.66906	0	5.44649	0.000141979	0.00053225	Gm8251	NC_000067.7	44095031	44118906	-	20037	protein_coding	predicted gene 8251 && - && PF15804:Coiled-coil domain-containing protein 168	-	7	4	10	17	0	0	0	0	0.00969457	0.00566345	0.0162094	0.0235022	0	0	0	0
210757	141.41	299.726	290.29	276.241	8.05756	2.21394	3.65153	8.77784	251.917	5.67522	5.43675	9.48505e-35	3.52758e-33	Themis	NC_000076.7	28544356	28759816	+	6497	protein_coding	thymocyte selection associated%2C transcript variant 2 && - && PF12736:Cell-cycle sustaining, positive selection,	-	165	335	281	318	7	2	3	10	0.704749	1.4628	1.40473	1.35583	0.03998	0.010973	0.0181668	0.0437208
52855	4122.32	3597.61	4305.79	5244.24	136.978	100.734	71.8135	92.1674	4317.49	100.423	5.42643	2.43888e-154	3.89425e-151	Lair1	NC_000073.7	4010072	4076566	-	4421	protein_coding	leukocyte-associated Ig-like receptor 1%2C transcript variant X3 && Q8BG84.1 RecName: Full=Leukocyte-associated immunoglobulin-like receptor 1; Short=LAIR-1; Short=mLAIR1; AltName: CD_antigen=CD305; Flags: Precursor && -	-	4810	4021	4168	6037	119	91	59	105	30.1917	25.8028	30.6201	37.8261	0.998814	0.733719	0.525051	0.674636
192194	0	12.5259	21.6942	0	0	0	0	0	8.55503	0	5.4251	0.0146595	0.0352733	Btnl10	NC_000077.7	58808703	58817791	+	5299	protein_coding	butyrophilin-like 10%2C transcript variant 2 && - && PF07686:Immunoglobulin V-set domain	V-set	0	14	21	0	0	0	0	0	0	0.0749528	0.128714	0	0	0	0	0
16176	209.116	485.825	1204.55	708.845	24.1727	8.85577	3.65153	23.7002	652.083	15.095	5.42452	1.0207e-13	1.15044e-12	Il1b	NC_000068.8	129206490	129213059	-	1888	protein_coding	interleukin 1 beta%2C transcript variant X1 && P10749.1 RecName: Full=Interleukin-1 beta; Short=IL-1 beta; Flags: Precursor && -	-	244	543	1166	816	21	8	3	27	3.58634	8.15927	20.0584	11.9724	0.412739	0.151042	0.0625157	0.406221
17075	1.71406	26.8412	15.4959	12.1616	0	0	0	0.877784	14.0532	0.219446	5.42145	0.000105064	0.00040372	Epcam	NC_000083.7	87943407	87958555	+	2061	protein_coding	epithelial cell adhesion molecule && Q99JW5.1 RecName: Full=Epithelial cell adhesion molecule; Short=Ep-CAM; AltName: Full=Epithelial glycoprotein 314; Short=EGP314; Short=mEGP314; AltName: Full=Protein 289A; AltName: Full=Tumor-associated calcium signal transducer 1; AltName: CD_antigen=CD326; Flags: Precursor && -	-	2	30	15	14	0	0	0	1	0.0269287	0.412949	0.236381	0.188166	0	0	0	0.0137823
12515	153.409	331.936	379.133	383.089	0	11.0697	12.1718	6.14449	311.892	7.34649	5.41872	8.03929e-30	2.30598e-28	Cd69	NC_000072.7	129244287	129252332	-	2422	protein_coding	CD69 antigen && P37217.1 RecName: Full=Early activation antigen CD69; AltName: CD_antigen=CD69 && PF00059:Lectin C-type domain	Lectin_C	179	371	367	441	0	10	10	7	2.05089	4.34564	4.92143	5.04378	0	0.147175	0.162441	0.0820965
12477	176.548	367.724	279.959	454.321	2.30216	4.42788	7.30306	14.9223	319.638	7.23886	5.41385	5.25644e-32	1.69444e-30	Ctla4	NC_000067.7	60948184	60954991	+	2135	protein_coding	cytotoxic T-lymphocyte-associated protein 4%2C transcript variant 1 && P09793.1 RecName: Full=Cytotoxic T-lymphocyte protein 4; AltName: Full=Cytotoxic T-lymphocyte-associated antigen 4; Short=CTLA-4; AltName: CD_antigen=CD152; Flags: Precursor && PF07686:Immunoglobulin V-set domain	V-set	206	411	271	523	2	4	6	17	2.67752	5.46132	4.1226	6.78571	0.0347608	0.0667838	0.110566	0.226179
16421	9893.57	6003.47	5926.66	6416.96	246.331	127.302	122.935	165.901	7060.17	165.617	5.41357	3.52413e-101	1.68813e-98	Itgb7	NC_000081.7	102124429	102141840	-	5708	protein_coding	integrin beta 7%2C transcript variant X1 && P26011.2 RecName: Full=Integrin beta-7; AltName: Full=Integrin beta-P; AltName: Full=M290 IEL antigen; Flags: Precursor && PF00362:Integrin, beta chain	-	11544	6710	5737	7387	214	115	101	189	56.1223	33.3497	32.6438	35.8489	1.39119	0.718163	0.696157	0.940542
231805	1343.83	1639.99	2476.24	2724.19	82.8777	37.637	26.7779	44.767	2046.06	48.0149	5.41317	1.02115e-61	1.20481e-59	Pilra	NC_000071.7	137820214	137834540	-	2588	protein_coding	paired immunoglobin-like type 2 receptor alpha && Q2YFS3.1 RecName: Full=Paired immunoglobulin-like type 2 receptor alpha; AltName: Full=Cell surface receptor FDF03; AltName: Full=Inhibitory receptor PILR-alpha; Flags: Precursor && -	-	1568	1833	2397	3136	72	34	22	51	16.813	20.0933	30.0817	33.5663	1.03235	0.4683	0.334448	0.559766
58218	60.8492	59.9452	160.124	74.7067	2.30216	2.21394	0	3.51114	88.9063	2.00681	5.39762	2.15847e-15	2.76902e-14	Trem3	NC_000083.7	48554707	48565876	+	1113	protein_coding	triggering receptor expressed on myeloid cells 3%2C transcript variant X2 && Q9JKE2.1 RecName: Full=Triggering receptor expressed on myeloid cells 1; Short=TREM-1; AltName: CD_antigen=CD354; Flags: Precursor && -	-	71	67	155	86	2	2	0	4	1.77022	1.70778	4.5231	2.1404	0.0666796	0.0640537	0	0.102086
24047	148.266	191.467	126.033	273.635	1.15108	4.42788	1.21718	9.65563	184.85	4.11294	5.39669	1.47097e-25	3.47106e-24	Ccl19	NC_000070.7	42754525	42756365	-	567	protein_coding	chemokine (C-C motif) ligand 19 && O70460.1 RecName: Full=C-C motif chemokine 19; AltName: Full=Epstein-Barr virus-induced molecule 1 ligand chemokine; Short=EBI1 ligand chemokine; Short=ELC; AltName: Full=Small-inducible cytokine A19; Flags: Precursor && PF00048:Small cytokines (intecrine/chemokine), interleukin-8 like	-	173	214	122	315	1	4	1	11	8.46694	10.7074	6.98837	15.3893	0.0654448	0.25147	0.0693884	0.551074
12045	1260.69	1707.1	2682.86	2936.15	108.201	23.2464	31.6466	42.1336	2146.7	51.307	5.38793	9.45784e-23	1.92951e-21	Bcl2a1b	NC_000075.7	89081326	89089891	+	764	protein_coding	B cell leukemia/lymphoma 2 related protein A1b && Q07440.1 RecName: Full=Bcl-2-related protein A1; AltName: Full=A1-A; AltName: Full=Hemopoietic-specific early response protein; AltName: Full=Protein BFL-1 && PF00452:Apoptosis regulator proteins, Bcl-2 family	-	1471	1908	2597	3380	94	21	26	48	53.4297	70.8498	110.402	122.55	4.56554	0.979795	1.33891	1.78463
620913	833.035	926.915	960.745	1223.97	27.6259	21.0324	34.081	14.0445	986.167	24.196	5.37631	7.43063e-97	3.1223e-94	Gm12185	NC_000077.7	48795483	48818009	-	5287	protein_coding	predicted gene 12185 && Q62293.1 RecName: Full=T-cell-specific guanine nucleotide triphosphate-binding protein 1; AltName: Full=Interferon-gamma-inducible GTPase Ifggb5 >Q3T9E4.2 RecName: Full=T-cell-specific guanine nucleotide triphosphate-binding protein 2; AltName: Full=Interferon-gamma-inducible GTPase Ifggb6 protein; AltName: Full=T-cell-specific guanine nucleotide triphosphate-binding prote…	IIGP	972	1036	930	1409	24	19	28	16	5.10176	5.55909	5.71311	7.38232	0.168446	0.128101	0.208362	0.0859629
20202	401.948	517.14	1161.16	529.028	10.3597	17.7115	18.2577	16.6779	652.318	15.7517	5.36965	8.62405e-46	5.15099e-44	S100a9	NC_000069.7	90599937	90603028	-	524	protein_coding	S100 calcium binding protein A9 (calgranulin B)%2C transcript variant 2 && P31725.3 RecName: Full=Protein S100-A9; AltName: Full=Calgranulin-B; AltName: Full=Leukocyte L1 complex heavy chain; AltName: Full=Migration inhibitory factor-related protein 14; Short=MRP-14; Short=p14; AltName: Full=S100 calcium-binding protein A9 && PF01023:S-100/ICaBP type calcium binding domain	-	469	578	1124	609	9	16	15	19	24.8373	31.2932	69.6682	32.1942	0.637337	1.08842	1.12624	1.02997
11768	12.8555	16.1047	16.5289	8.68683	1.15108	0	0	0	13.544	0.28777	5.36744	1.39768e-05	6.19237e-05	Ap1m2	NC_000075.7	21205911	21223645	-	2596	protein_coding	adaptor protein complex AP-1%2C mu 2 subunit%2C transcript variant X2 && Q9WVP1.3 RecName: Full=AP-1 complex subunit mu-2; AltName: Full=AP-mu chain family member mu1B; AltName: Full=Adaptor protein complex AP-1 subunit mu-2; AltName: Full=Adaptor-related protein complex 1 subunit mu-2; AltName: Full=Clathrin assembly protein complex 1 mu-2 medium chain 2; AltName: Full=Golgi adaptor HA1/AP1 adap…	-	15	18	16	10	1	0	0	0	0.160343	0.196708	0.200177	0.106705	0.014294	0	0	0
20307	20871.3	23319.6	31212.9	40427.6	1070.5	530.239	603.72	619.716	28957.8	706.045	5.35831	1.28442e-90	4.10176e-88	Ccl8	NC_000077.7	82006011	82007625	+	511	protein_coding	chemokine (C-C motif) ligand 8 && Q9Z121.1 RecName: Full=C-C motif chemokine 8; AltName: Full=Monocyte chemoattractant protein 2; AltName: Full=Monocyte chemotactic protein 2; Short=MCP-2; AltName: Full=Small-inducible cytokine A8; Flags: Precursor && -	-	24353	26064	30214	46539	930	479	496	706	1322.5	1447.02	1920.38	2522.83	67.5336	33.4136	38.1883	39.245
22271	1059.29	580.664	1362.61	1489.79	34.5324	25.4603	31.6466	20.189	1123.09	27.9571	5.33826	3.71075e-63	4.55775e-61	Upp1	NC_000077.7	9068008	9086170	+	1739	protein_coding	uridine phosphorylase 1%2C transcript variant 3 && P52624.2 RecName: Full=Uridine phosphorylase 1; Short=UPase 1; Short=UrdPase 1 && PF01048:Phosphorylase superfamily	-	1236	649	1319	1715	30	23	26	23	19.7234	10.5876	24.6345	27.3184	0.640147	0.471452	0.588225	0.375689
13011	172.263	411.564	344.009	434.341	17.2662	1.10697	3.65153	11.4112	340.544	8.35897	5.33328	1.00673e-27	2.61238e-26	Cst7	NC_000068.8	150412335	150420864	+	986	protein_coding	cystatin F (leukocystatin) && O89098.1 RecName: Full=Cystatin-F; AltName: Full=Cystatin-7; AltName: Full=Cystatin-like metastasis-associated protein; Short=CMAP; AltName: Full=Leukocystatin; Flags: Precursor && PF00031:Cystatin domain	-	201	460	333	500	15	1	3	13	5.65695	13.2353	10.969	14.047	0.564511	0.036152	0.119706	0.374513
380863	59.1352	104.681	192.149	160.706	4.60432	2.21394	2.43435	3.51114	129.168	3.19094	5.33056	4.41267e-20	7.77117e-19	Tmem171	NC_000079.7	98822744	98832142	-	1766	protein_coding	transmembrane protein 171%2C transcript variant X2 && Q4KL18.1 RecName: Full=Transmembrane protein 171 && PF15471:Transmembrane protein family 171	-	69	117	186	185	4	2	2	4	1.08423	1.87953	3.42075	2.90183	0.084048	0.040369	0.0445563	0.0643383
13040	107234	60949.1	63008.4	83051.3	4699.86	1054.94	990.782	1094.6	78560.8	1960.05	5.32489	3.02182e-14	3.57234e-13	Ctss	NC_000069.7	95434097	95463716	+	1450	protein_coding	cathepsin S%2C transcript variant 1 && O70370.2 RecName: Full=Cathepsin S; Flags: Precursor && PF08246:Cathepsin propeptide inhibitor domain (I29)|PF00112:Papain family cysteine protease	Peptidase_C1	125123	68122	60992	95606	4083	953	814	1247	2394.6	1332.82	1366.17	1826.45	104.489	23.4279	22.0865	24.4286
18356	10.2844	8.05235	7.23142	6.08078	0	0	0	0	7.91223	0	5.31637	0.000118938	0.000452531	Olfr56	NC_000077.7	49025000	49026214	+	1215	protein_coding	olfactory receptor 56 && Q8VGD6.1 RecName: Full=Olfactory receptor 56; AltName: Full=Olfactory receptor 276-1; AltName: Full=Olfactory receptor F7; AltName: Full=Olfactory receptor G3; AltName: Full=Olfactory receptor I-G7 && PF13853:Olfactory receptor	-	12	9	7	7	0	0	0	0	0.274074	0.210145	0.18712	0.159593	0	0	0	0
53314	545.929	899.179	1354.34	1672.21	23.0216	46.4928	20.692	22.8224	1117.92	28.2572	5.30678	3.09961e-47	1.96919e-45	Batf	NC_000078.7	85733494	85755861	+	904	protein_coding	basic leucine zipper transcription factor%2C ATF-like && - && PF00170:bZIP transcription factor	bZIP_1	637	1005	1311	1925	20	42	17	26	19.5539	31.5392	47.1014	58.9866	0.820956	1.65611	0.739861	0.816969
246727	1482.66	2671.59	2489.67	2075.28	111.655	30.9952	23.1264	54.4226	2179.8	55.0497	5.30661	1.07263e-43	5.86543e-42	Oas3	NC_000071.7	120891163	120915755	-	4917	protein_coding	2'-5' oligoadenylate synthetase 3 && Q8VI93.1 RecName: Full=2'-5'-oligoadenylate synthase 3; Short=(2-5')oligo(A) synthase 3; Short=2-5A synthase 3; AltName: Full=2',5'-oligoadenylate synthetase-like 10 && PF01909:Nucleotidyltransferase domain|PF10421:2'-5'-oligoadenylate synthetase 1, domain 2, C-terminus	NTP_transf_2	1730	2986	2410	2389	97	28	19	62	9.76358	17.2283	15.919	13.4588	0.732031	0.202986	0.152028	0.358172
14191	2723.65	2578.54	4322.32	4392.93	187.626	55.3485	57.2073	57.056	3504.36	89.3095	5.29684	2.74464e-45	1.61515e-43	Fgr	NC_000070.7	132701406	132729204	+	4030	protein_coding	FGR proto-oncogene%2C Src family tyrosine kinase && P14234.2 RecName: Full=Tyrosine-protein kinase Fgr; AltName: Full=Proto-oncogene c-Fgr; AltName: Full=p55-Fgr && PF00017:SH2 domain|PF07714:Protein tyrosine kinase|PF00018:SH3 domain	Pkinase_Tyr	3178	2882	4184	5057	163	50	47	65	21.8833	20.2881	33.7199	34.76	1.50086	0.442256	0.458841	0.458151
545384	25.7109	81.4182	73.3472	73.838	4.60432	1.10697	0	0.877784	63.5786	1.64727	5.29377	6.30406e-12	6.07355e-11	Ifi214	NC_000067.7	173348877	173363523	-	1294	protein_coding	interferon activated gene 214 && Q504N7.1 RecName: Full=Pyrin and HIN domain-containing protein 1-like && PF02758:PAAD/DAPIN/Pyrin domain	PAAD_DAPIN	30	91	71	85	4	1	0	1	0.643354	1.99508	1.78206	1.8196	0.114705	0.027547	0	0.0219516
14425	31.7102	74.2605	76.4464	75.5754	5.7554	0	1.21718	0	64.4981	1.74314	5.2905	7.2947e-12	6.97745e-11	Galnt3	NC_000068.8	65913110	65955217	-	3764	protein_coding	polypeptide N-acetylgalactosaminyltransferase 3 && P70419.3 RecName: Full=Polypeptide N-acetylgalactosaminyltransferase 3; AltName: Full=Polypeptide GalNAc transferase 3; Short=GalNAc-T3; Short=pp-GaNTase 3; AltName: Full=Protein-UDP acetylgalactosaminyltransferase 3; AltName: Full=UDP-GalNAc:polypeptide N-acetylgalactosaminyltransferase 3 && -	-	37	83	74	87	5	0	1	0	0.272782	0.625579	0.63853	0.640267	0.0492922	0	0.0104525	0
242125	72.8477	132.416	240.703	222.383	1.15108	2.21394	8.52024	5.26671	167.087	4.28799	5.28548	6.5653e-21	1.19943e-19	Mab21l3	NC_000069.7	101720392	101743601	-	3628	protein_coding	mab-21-like 3 && Q8CI17.2 RecName: Full=Protein mab-21-like 3 && PF03281:Mab-21 protein	-	85	148	233	256	1	2	7	6	0.650152	1.15731	2.08587	1.95463	0.010228	0.0196504	0.0759103	0.0469769
100034251	13581.4	11699.2	13798.6	15757.9	401.727	282.278	310.38	423.092	13709.3	354.369	5.27191	1.07237e-212	6.42106e-209	Wfdc17	NC_000077.7	83594882	83597095	+	469	protein_coding	WAP four-disulfide core domain 17 && - && -	-	15847	13076	13357	18140	349	255	255	482	937.643	790.962	924.986	1071.41	27.6128	19.381	21.3913	29.1927
100039796	6929.1	6415.04	8197.33	8877.94	160	199.255	237.35	192.235	7604.85	197.21	5.27029	5.75611e-214	4.59548e-210	Tgtp2	NC_000077.7	48948023	48955039	-	2816	protein_coding	T cell specific GTPase 2 && Q62293.1 RecName: Full=T-cell-specific guanine nucleotide triphosphate-binding protein 1; AltName: Full=Interferon-gamma-inducible GTPase Ifggb5 >Q3T9E4.2 RecName: Full=T-cell-specific guanine nucleotide triphosphate-binding protein 2; AltName: Full=Interferon-gamma-inducible GTPase Ifggb6 protein; AltName: Full=T-cell-specific guanine nucleotide triphosphate-binding p…	IIGP	8085	7170	7935	10220	139	180	195	219	79.6729	72.2337	91.5195	100.533	1.83164	2.2785	2.72441	2.20908
12507	198.831	403.512	371.901	445.634	9.20864	7.7488	14.6061	6.14449	354.97	9.42701	5.26298	5.28368e-43	2.81848e-41	Cd5	NC_000085.7	10695471	10716390	-	2157	protein_coding	CD5 antigen%2C transcript variant X1 && - && PF00530:Scavenger receptor cysteine-rich domain	SRCR	232	451	360	513	8	7	12	7	2.9847	5.93171	5.42065	6.58808	0.137625	0.11568	0.218877	0.0921825
171284	1.71406	18.7888	2.06612	7.81814	0	0	0	0	7.59678	0	5.25887	0.00130379	0.00404122	Timd2	NC_000077.7	46559787	46597934	-	3387	protein_coding	T cell immunoglobulin and mucin domain containing 2%2C transcript variant 2 && Q8R183.1 RecName: Full=T-cell immunoglobulin and mucin domain-containing protein 2; Short=TIMD-2; AltName: Full=T-cell immunoglobulin mucin receptor 2; Short=TIM-2; AltName: Full=T-cell membrane protein 2; Flags: Precursor && PF07686:Immunoglobulin V-set domain	V-set	2	21	2	9	0	0	0	0	0.0163862	0.175897	0.0191785	0.0736069	0	0	0	0
435921	0	4.47353	10.3306	15.6363	0	0	0	0	7.6101	0	5.25808	0.00400839	0.0111851	Clec2f	NC_000072.7	128985766	128998305	+	1511	protein_coding	C-type lectin domain family 2%2C member f%2C transcript variant X1 && - && PF00059:Lectin C-type domain	Lectin_C	0	5	10	18	0	0	0	0	0	0.093877	0.214949	0.329989	0	0	0	0
212032	3956.06	5577.59	6645.67	9133.33	262.446	105.162	142.41	154.49	6328.16	166.127	5.25205	3.24171e-68	4.51408e-66	Hk3	NC_000079.7	55153798	55169233	-	3486	protein_coding	hexokinase 3%2C transcript variant X2 && Q3TRM8.2 RecName: Full=Hexokinase-3; AltName: Full=Hexokinase type III; Short=HK III && PF03727:Hexokinase|PF00349:Hexokinase	-	4616	6234	6433	10514	228	95	117	176	36.7453	50.7333	59.9357	83.5472	2.42698	0.971416	1.32047	1.43412
140476	12.8555	13.4206	21.6942	33.0099	0	0	1.21718	0.877784	20.2451	0.52374	5.2443	8.26161e-06	3.78127e-05	Strc	NC_000068.8	121193729	121211851	-	6146	protein_coding	stereocilin%2C transcript variant X2 && Q8VIM6.2 RecName: Full=Stereocilin; Flags: Precursor && -	-	15	15	21	38	0	0	1	1	0.067727	0.0692392	0.110975	0.17127	0	0	0.00640143	0.00462177
17085	3346.71	4685.57	4607.44	5627.33	239.425	78.5949	79.1165	86.0229	4566.76	120.79	5.2425	1.98116e-54	1.75095e-52	Ly9	NC_000067.7	171416181	171434978	-	2591	protein_coding	lymphocyte antigen 9%2C transcript variant 2 && Q01965.2 RecName: Full=T-lymphocyte surface antigen Ly-9; AltName: Full=Cell surface molecule Ly-9; AltName: Full=Lymphocyte antigen 9; AltName: Full=SLAM family member 3; Short=SLAMF3; AltName: Full=Signaling lymphocytic activation molecule 3; AltName: CD_antigen=CD229; Flags: Precursor && PF13927:Immunoglobulin domain|PF13895:Immunoglobulin domain	-	3905	5237	4460	6478	208	71	65	98	41.8232	57.3414	55.9071	69.2572	2.97889	0.976787	0.986997	1.07438
433070	0	16.1047	4.13224	9.55551	0	0	0	0	7.44811	0	5.22892	0.00453016	0.0124973	Vmn2r96	NC_000083.7	18793282	18818419	+	2947	protein_coding	vomeronasal 2%2C receptor 96 && E9Q6I0.1 RecName: Full=Vomeronasal type-2 receptor 116; AltName: Full=Vomeronasal type-2 receptor P5; Flags: Precursor && PF00003:7 transmembrane sweet-taste receptor of 3 GCPR|PF07562:Nine Cysteines Domain of family 3 GPCR|PF01094:Receptor family ligand binding region	7tm_3	0	18	4	11	0	0	0	0	0	0.173279	0.0440838	0.103396	0	0	0	0
102638555	146.552	126.153	79.5456	177.211	9.20864	0	3.65153	1.75557	132.366	3.65393	5.22501	1.52481e-20	2.72542e-19	Gm38510	NC_000067.7	85132922	85286736	-	3369	protein_coding	predicted gene%2C 38510 && Q99388.1 RecName: Full=Component of Sp100-rs && -	-	171	141	77	204	8	0	3	2	1.4085	1.18733	0.742316	1.67734	0.0881144	0	0.035034	0.0168628
666348	83.1321	154.784	146.694	144.201	8.05756	3.32091	2.43435	0.877784	132.203	3.67265	5.22305	1.79275e-23	3.79313e-22	Apol7e	NC_000081.7	77579494	77603488	+	2856	protein_coding	apolipoprotein L 7e%2C transcript variant X1 && O95236.3 RecName: Full=Apolipoprotein L3; AltName: Full=Apolipoprotein L-III; Short=ApoL-III; AltName: Full=TNF-inducible protein CG12-1; Short=CG12_1 && PF05461:Apolipoprotein L	-	97	173	142	166	7	3	2	1	0.94249	1.71847	1.61484	1.61006	0.090949	0.0374431	0.0275513	0.00994586
76770	5.14219	0.894705	17.562	6.08078	0	0	0	0	7.41992	0	5.21665	0.00138613	0.0042711	Csta2	NC_000082.7	36041932	36077813	+	564	protein_coding	cystatin A family member 2%2C transcript variant 2 && - && -	-	6	1	17	7	0	0	0	0	0.295213	0.0503007	0.978969	0.343804	0	0	0	0
57255	0	7.15764	20.6612	1.73737	0	0	0	0	7.38905	0	5.21119	0.0072044	0.018883	Cldn13	NC_000071.7	134943104	134944384	-	1070	protein_coding	claudin 13 && Q9Z0S4.1 RecName: Full=Claudin-13 && PF00822:PMP-22/EMP/MP20/Claudin family	-	0	8	20	2	0	0	0	0	0	0.212109	0.607079	0.0517771	0	0	0	0
16819	792.754	435.721	1555.79	2279.42	32.2302	37.637	43.8184	23.7002	1265.92	34.3464	5.20938	3.42689e-34	1.24738e-32	Lcn2	NC_000068.8	32274649	32277751	-	853	protein_coding	lipocalin 2 && P11672.1 RecName: Full=Neutrophil gelatinase-associated lipocalin; Short=NGAL; AltName: Full=Lipocalin-2; AltName: Full=SV-40-induced 24P3 protein; AltName: Full=Siderocalin LCN2; AltName: Full=p25; Flags: Precursor && PF00061:Lipocalin / cytosolic fatty-acid binding protein family	-	925	487	1506	2624	28	34	36	27	30.0923	16.197	57.3423	85.2131	1.21806	1.42082	1.66044	0.899115
279572	3146.16	2725.27	3169.43	3518.17	217.554	36.53	47.4699	43.0114	3139.76	86.1414	5.18927	7.86626e-17	1.11747e-15	Tlr13	NC_000086.8	105186881	105204099	+	4014	protein_coding	toll-like receptor 13 && Q6R5N8.1 RecName: Full=Toll-like receptor 13; Flags: Precursor && PF13855:Leucine rich repeat|PF01582:TIR domain	TIR	3671	3046	3068	4050	189	33	39	49	25.3788	21.5281	24.8243	27.9492	1.7472	0.293053	0.382258	0.346752
414084	506.506	809.708	2053.72	2196.03	81.7266	29.8882	15.8233	25.4557	1391.49	38.2235	5.18726	3.92817e-14	4.59842e-13	Tnip3	NC_000072.7	65567382	65611024	+	3769	protein_coding	TNFAIP3 interacting protein 3 && Q96KP6.2 RecName: Full=TNFAIP3-interacting protein 3; AltName: Full=A20-binding inhibitor of NF-kappa-B activation 3; Short=ABIN-3; AltName: Full=Listeria-induced gene protein && -	-	591	905	1988	2528	71	27	13	29	4.35136	6.81202	17.1313	18.5799	0.699021	0.255356	0.135702	0.218561
12774	9070.82	10730.2	13010.3	17272.9	538.705	249.068	318.9	277.38	12521.1	346.013	5.17828	3.91001e-82	9.00468e-80	Ccr5	NC_000075.7	123921557	123934153	+	6579	protein_coding	chemokine (C-C motif) receptor 5%2C transcript variant X1 && P51682.3 RecName: Full=C-C chemokine receptor type 5; Short=C-C CKR-5; Short=CC-CKR-5; Short=CCR-5; AltName: Full=MIP-1 alpha receptor; AltName: CD_antigen=CD195 && PF00001:7 transmembrane receptor (rhodopsin family)	7tm_1	10584	11993	12594	19884	468	225	262	316	44.643	51.7156	62.1732	83.7212	2.63964	1.21908	1.56679	1.36436
18413	59.1352	77.8393	139.463	70.3633	2.30216	1.10697	2.43435	3.51114	86.7002	2.33866	5.17714	6.20122e-17	8.87249e-16	Osm	NC_000077.7	4186785	4191026	+	1907	protein_coding	oncostatin M && - && PF01291:LIF / OSM family	-	69	87	135	81	2	1	2	4	1.00406	1.29426	2.29923	1.17659	0.0389168	0.0186921	0.0412619	0.0595813
268885	11.9984	0.894705	12.3967	3.47473	0	0	0	0	7.19115	0	5.17493	0.00154242	0.00471086	Stfa2l1	NC_000082.7	35977181	35982318	+	414	protein_coding	stefin A2 like 1 && - && PF00031:Cystatin domain	-	14	1	12	4	0	0	0	0	0.938406	0.0685257	0.941413	0.26764	0	0	0	0
16408	2615.66	5472.91	6583.69	6505.57	216.403	128.409	103.46	138.69	5294.46	146.74	5.17314	1.16924e-65	1.52198e-63	Itgal	NC_000073.7	126895404	126934309	+	5420	protein_coding	integrin alpha L%2C transcript variant 1 && P24063.2 RecName: Full=Integrin alpha-L; AltName: Full=CD11 antigen-like family member A; AltName: Full=Leukocyte adhesion glycoprotein LFA-1 alpha chain; Short=LFA-1A; AltName: Full=Leukocyte function-associated molecule 1 alpha chain; AltName: Full=Lymphocyte antigen 15; Short=Ly-15; AltName: CD_antigen=CD11a; Flags: Precursor && PF08441:Integrin alph…	VWA	3052	6117	6373	7489	188	116	85	158	15.626	32.0179	38.1895	38.2751	1.28711	0.7629	0.617006	0.828053
12981	5.14219	7.15764	3.09918	13.0302	0	0	0	0	7.10731	0	5.16445	0.00052954	0.00177857	Csf2	NC_000077.7	54138096	54140725	-	1283	protein_coding	colony stimulating factor 2 (granulocyte-macrophage) && P01587.1 RecName: Full=Granulocyte-macrophage colony-stimulating factor; Short=GM-CSF; AltName: Full=Colony-stimulating factor; Short=CSF; Flags: Precursor && PF01109:Granulocyte-macrophage colony-stimulating factor	-	6	8	3	15	0	0	0	0	0.129774	0.176896	0.0759441	0.323859	0	0	0	0
246729	17.1406	20.5782	10.3306	29.5352	1.15108	1.10697	0	0	19.3962	0.564513	5.16311	1.10294e-05	4.95993e-05	Oas1h	NC_000071.7	120999485	121011569	+	1702	protein_coding	2'-5' oligoadenylate synthetase 1H%2C transcript variant 1 && P11928.2 RecName: Full=2'-5'-oligoadenylate synthase 1A; Short=(2-5')oligo(A) synthase 1A; Short=2-5A synthase 1A; AltName: Full=p42 OAS && PF01909:Nucleotidyltransferase domain|PF10421:2'-5'-oligoadenylate synthetase 1, domain 2, C-terminus	NTP_transf_2	20	23	10	34	1	1	0	0	0.326087	0.383373	0.190827	0.553364	0.0218021	0.0209435	0	0
381484	257.966	307.779	577.48	575.937	40.2878	4.42788	3.65153	0	429.79	12.0918	5.15696	1.54198e-05	6.79212e-05	Gm5150	NC_000069.7	16001035	16060535	-	1362	protein_coding	predicted gene 5150%2C transcript variant X4 && P97797.1 RecName: Full=Tyrosine-protein phosphatase non-receptor type substrate 1; Short=SHP substrate 1; Short=SHPS-1; AltName: Full=Brain Ig-like molecule with tyrosine-based activation motifs; Short=Bit; AltName: Full=CD172 antigen-like family member A; AltName: Full=Inhibitory receptor SHPS-1; AltName: Full=MyD-1 antigen; AltName: Full=Signal-re…	V-set	301	344	559	663	35	4	3	0	6.13271	7.16531	13.3301	13.4843	0.953562	0.104687	0.0866591	0
12502	555.356	797.182	960.745	1013.75	29.9281	18.8185	29.2123	16.6779	831.759	23.6592	5.15241	4.69044e-74	7.89512e-72	Cd3g	NC_000075.7	44880870	44891729	-	1023	protein_coding	CD3 antigen%2C gamma polypeptide && - && PF16680:T-cell surface glycoprotein CD3 delta chain|PF02189:Immunoreceptor tyrosine-based activation motif	-	648	891	930	1167	26	17	24	19	17.5777	24.709	29.5261	31.6	0.943096	0.592355	0.923008	0.527568
60361	810.752	2566.91	2539.26	2571.3	56.4029	37.637	63.2932	82.5117	2122.06	59.9612	5.14125	3.52844e-48	2.36061e-46	Ms4a4b	NC_000085.7	11420922	11440913	+	1259	protein_coding	membrane-spanning 4-domains%2C subfamily A%2C member 4B && Q99N05.1 RecName: Full=Membrane-spanning 4-domains subfamily A member 4D && PF04103:CD20-like family	-	946	2869	2458	2960	49	34	52	94	20.8511	64.6485	63.4097	65.1264	1.4442	0.962636	1.62498	2.12081
14744	1217.84	1358.16	2018.6	2410.59	51.7986	69.7392	30.4294	47.4004	1751.3	49.8419	5.13258	4.28653e-72	6.71025e-70	Gpr65	NC_000078.7	98234894	98242981	+	2147	protein_coding	G-protein coupled receptor 65 && Q61038.2 RecName: Full=Psychosine receptor; AltName: Full=G-protein coupled receptor 65; AltName: Full=T-cell death-associated gene 8 protein && -	-	1421	1518	1954	2775	45	63	25	54	18.3665	20.0583	29.5591	35.8032	0.777747	1.04597	0.458118	0.714434
15945	2635.37	3275.52	9335.76	10099.3	227.914	99.6274	135.107	259.824	6336.49	180.618	5.13182	1.59624e-21	3.04633e-20	Cxcl10	NC_000071.7	92494497	92496748	-	1101	protein_coding	chemokine (C-X-C motif) ligand 10 && P17515.1 RecName: Full=C-X-C motif chemokine 10; AltName: Full=10 kDa interferon gamma-induced protein; Short=Gamma-IP10; Short=IP-10; AltName: Full=C7; AltName: Full=Interferon-gamma induced protein CRG-2; AltName: Full=Small-inducible cytokine B10; Flags: Precursor && PF00048:Small cytokines (intecrine/chemokine), interleukin-8 like	-	3075	3661	9037	11626	198	90	111	296	77.5035	94.3335	266.585	292.506	6.67323	2.91383	3.96648	7.63669
14129	4880.79	6013.31	7231.42	8837.11	288.921	137.264	183.794	161.512	6740.66	192.873	5.12873	1.46774e-90	4.56542e-88	Fcgr1	NC_000069.7	96190225	96201285	-	2589	protein_coding	Fc receptor%2C IgG%2C high affinity I && - && PF13895:Immunoglobulin domain|PF00047:Immunoglobulin domain	ig	5695	6721	7000	10173	251	124	151	184	61.0415	73.647	87.8143	108.845	3.59749	1.70726	2.29464	2.01877
231932	280.249	705.922	615.703	644.563	9.20864	15.4976	9.73742	28.9669	561.609	15.8526	5.11468	4.30813e-39	1.95055e-37	Gimap7	NC_000072.7	48695555	48701570	+	1269	protein_coding	GTPase%2C IMAP family member 7 && Q8NHV1.1 RecName: Full=GTPase IMAP family member 7; AltName: Full=Immunity-associated nucleotide 7 protein; Short=IAN-7 && PF04548:AIG1 family	-	327	789	596	742	8	14	8	33	7.15071	17.6388	15.254	16.197	0.23393	0.393256	0.248027	0.738674
20343	1055.86	1606.89	1074.38	1574.05	65.6115	17.7115	19.4748	50.0337	1327.8	38.2079	5.11239	9.69752e-48	6.32875e-46	Sell	NC_000067.7	163889556	163908354	+	3206	protein_coding	selectin%2C lymphocyte%2C transcript variant 1 && P18337.1 RecName: Full=L-selectin; AltName: Full=CD62 antigen-like family member L; AltName: Full=Leukocyte adhesion molecule 1; Short=LAM-1; AltName: Full=Leukocyte-endothelial cell adhesion molecule 1; Short=LECAM1; AltName: Full=Lymph node homing receptor; AltName: Full=Lymphocyte antigen 22; Short=Ly-22; AltName: Full=Lymphocyte surface MEL-14…	Lectin_C	1232	1796	1040	1812	57	16	16	57	10.6638	15.8927	10.5358	15.6562	0.659735	0.177896	0.196348	0.505024
15953	10450.6	11131	15041.3	15782.2	400.576	365.3	408.972	348.48	13101.3	380.832	5.10535	3.83801e-195	1.83848e-191	Ifi47	NC_000077.7	48967414	48987814	+	2013	protein_coding	interferon gamma inducible protein 47%2C transcript variant 3 && Q62293.1 RecName: Full=T-cell-specific guanine nucleotide triphosphate-binding protein 1; AltName: Full=Interferon-gamma-inducible GTPase Ifggb5 >Q3T9E4.2 RecName: Full=T-cell-specific guanine nucleotide triphosphate-binding protein 2; AltName: Full=Interferon-gamma-inducible GTPase Ifggb6 protein; AltName: Full=T-cell-specific guan…	IIGP	12194	12441	14560	18168	348	330	336	397	168.099	175.334	234.918	250.008	6.41495	5.84358	6.56697	5.60205
209176	55.707	59.9452	54.7521	54.727	6.90648	0	0	0	56.2829	1.72662	5.10125	1.263e-11	1.18026e-10	Ido2	NC_000074.7	25021908	25066430	-	8002	protein_coding	indoleamine 2%2C3-dioxygenase 2%2C transcript variant X1 && Q8R0V5.3 RecName: Full=Indoleamine 2,3-dioxygenase 2; Short=IDO-2; AltName: Full=Indoleamine 2,3-dioxygenase-like protein 1; AltName: Full=Indoleamine-pyrrole 2,3-dioxygenase-like protein 1 && PF01231:Indoleamine 2,3-dioxygenase	-	65	67	53	63	6	0	0	0	0.225413	0.237536	0.215118	0.218089	0.0278234	0	0	0
19225	255.395	449.142	1012.4	1433.33	9.20864	8.85577	46.2527	28.0891	787.566	23.1016	5.09222	5.80325e-12	5.60911e-11	Ptgs2	NC_000067.7	149975782	149983985	+	4460	protein_coding	prostaglandin-endoperoxide synthase 2 && Q05769.1 RecName: Full=Prostaglandin G/H synthase 2; AltName: Full=Cyclooxygenase-2; Short=COX-2; AltName: Full=Glucocorticoid-regulated inflammatory cyclooxygenase; AltName: Full=Gripghs; AltName: Full=Macrophage activation-associated marker protein P71/73; AltName: Full=PES-2; AltName: Full=PHS II; AltName: Full=Prostaglandin H2 synthase 2; Short=PGH syn…	An_peroxidase	298	502	980	1650	8	8	38	32	1.85415	3.19317	7.13659	10.248	0.06656	0.0639388	0.335211	0.203805
667373	321.387	1024.44	590.91	403.937	21.8705	3.32091	19.4748	23.7002	585.168	17.0916	5.09136	4.83715e-29	1.35502e-27	Ifit1bl1	NC_000085.7	34570288	34640382	-	3186	protein_coding	interferon induced protein with tetratricpeptide repeats 1B like 1%2C transcript variant X2 && Q64282.2 RecName: Full=Interferon-induced protein with tetratricopeptide repeats 1; Short=IFIT-1; AltName: Full=Glucocorticoid-attenuated response gene 16 protein; Short=GARG-16; AltName: Full=Interferon-induced 56 kDa protein; Short=IFI-56K; Short=P56 && -	-	375	1145	572	465	19	3	16	27	3.26625	10.1956	5.83109	4.04295	0.221292	0.0335648	0.19758	0.240724
100043332	117.413	69.787	100.207	117.272	0	11.0697	1.21718	0	101.17	3.07172	5.06954	4.74359e-13	5.03384e-12	Ankrd66	NC_000083.7	43845064	43862172	-	1381	protein_coding	ankyrin repeat domain 66%2C transcript variant X1 && B4E2M5.2 RecName: Full=Ankyrin repeat domain-containing protein 66 && PF13637:Ankyrin repeats (many copies)	-	137	78	97	135	0	10	1	0	2.7529	1.60234	2.28127	2.70789	0	0.258116	0.0284889	0
16153	284.534	305.094	644.629	661.068	25.3237	14.3906	8.52024	8.77784	473.831	14.2531	5.0656	8.23603e-35	3.0726e-33	Il10	NC_000067.7	130947459	130952707	+	2095	protein_coding	interleukin 10 && - && -	-	332	341	624	761	22	13	7	10	4.39762	4.61768	9.67386	10.0622	0.38967	0.221191	0.131457	0.135587
20408	5.14219	20.5782	10.3306	7.81814	0	0	1.21718	0	10.9673	0.304294	5.06433	0.000146158	0.000546461	Sh3gl3	NC_000073.7	81824544	81956628	+	3368	protein_coding	SH3-domain GRB2-like 3%2C transcript variant 1 && Q62421.1 RecName: Full=Endophilin-A3; AltName: Full=Endophilin-3; AltName: Full=SH3 domain protein 2C; AltName: Full=SH3 domain-containing GRB2-like protein 3; AltName: Full=SH3p13 && PF03114:BAR domain|PF07653:Variant SH3 domain	SH3_2	6	23	10	9	0	0	1	0	0.0494359	0.193736	0.0964333	0.0740222	0	0	0.0116815	0
22637	312.816	535.034	626.034	558.563	25.3237	11.0697	14.6061	10.5334	508.112	15.3832	5.06218	1.2912e-51	1.00735e-49	Zap70	NC_000067.7	36800879	36821902	+	2986	protein_coding	zeta-chain (TCR) associated protein kinase%2C transcript variant 1 && P43404.3 RecName: Full=Tyrosine-protein kinase ZAP-70; AltName: Full=70 kDa zeta-chain associated protein; AltName: Full=Syk-related tyrosine kinase && PF00017:SH2 domain|PF07714:Protein tyrosine kinase	Pkinase_Tyr	365	598	606	643	22	10	12	12	3.39208	5.68152	6.59147	5.96503	0.273395	0.119377	0.158111	0.114154
20306	979.587	1879.78	9565.1	7651.36	310.791	85.2368	91.2883	114.112	5018.95	150.357	5.06113	2.2196e-10	1.81192e-09	Ccl7	NC_000077.7	81936538	81938351	+	801	protein_coding	chemokine (C-C motif) ligand 7 && Q03366.1 RecName: Full=C-C motif chemokine 7; AltName: Full=Intercrine/chemokine MARC; AltName: Full=Monocyte chemoattractant protein 3; AltName: Full=Monocyte chemotactic protein 3; Short=MCP-3; AltName: Full=Protein FIC; AltName: Full=Small-inducible cytokine A7; Flags: Precursor && PF00048:Small cytokines (intecrine/chemokine), interleukin-8 like	-	1143	2101	9259	8808	270	77	75	130	39.5983	74.4127	375.432	304.604	12.508	3.42663	3.68382	4.61011
268379	7.71328	5.36823	24.7934	6.08078	0	1.10697	0	0	10.9889	0.276743	5.06054	0.000233904	0.000843076	Abca13	NC_000077.7	9141942	9634871	+	16623	protein_coding	ATP-binding cassette%2C sub-family A (ABC1)%2C member 13 && Q5SSE9.1 RecName: Full=ATP-binding cassette sub-family A member 13 && PF00005:ABC transporter|PF12698:ABC-2 family transporter protein	ABC_tran	9	6	24	7	0	1	0	0	0.0150244	0.0102399	0.0468923	0.0116649	0	0.00214437	0	0
320148	653.915	983.281	819.216	1046.76	55.2518	16.6046	20.692	14.0445	875.794	26.6482	5.05156	3.82211e-45	2.21655e-43	B430306N03Rik	NC_000083.7	48622310	48633539	+	4390	protein_coding	RIKEN cDNA B430306N03 gene && - && -	-	763	1099	793	1205	48	15	17	16	4.82307	7.1021	5.86689	7.60351	0.405728	0.121797	0.152354	0.103528
67742	899.026	1012.81	1567.15	1553.2	51.7986	36.53	27.9951	35.9892	1258.05	38.0782	5.04599	2.45673e-80	5.11661e-78	Samsn1	NC_000082.7	75655682	75706154	-	1845	protein_coding	SAM domain%2C SH3 domain and nuclear localization signals%2C 1 && P57725.2 RecName: Full=SAM domain-containing protein SAMSN-1; AltName: Full=SAM domain, SH3 domain and nuclear localization signals protein 1; AltName: Full=SH3 protein expressed in lymphocytes 2; AltName: Full=SH3-lymphocyte protein 2; Short=SLy2 && PF12485:Lymphocyte signaling adaptor protein|PF07647:SAM domain (Sterile alpha mot…	SAM_2	1049	1132	1517	1788	45	33	23	41	15.7777	17.4062	26.7047	26.8449	0.905054	0.637568	0.490457	0.631231
54390	46.2797	77.8393	70.248	91.2117	0	5.53485	2.43435	0.877784	71.3947	2.21175	5.04549	6.75338e-15	8.36351e-14	Sit1	NC_000070.7	43482083	43483709	-	1201	protein_coding	suppression inducing transmembrane adaptor 1 && - && -	-	54	87	68	105	0	5	2	1	1.24771	2.05508	1.83893	2.4218	0	0.148401	0.0655174	0.0236514
72310	931.593	1623.89	1765.5	1779.93	29.9281	39.8509	52.3386	62.3227	1525.23	46.1101	5.03981	7.74761e-75	1.36443e-72	Nkg7	NC_000073.7	43086562	43087670	+	813	protein_coding	natural killer cell group 7 sequence && Q99PA5.1 RecName: Full=Protein NKG7; AltName: Full=Natural killer cell protein 7 && PF00822:PMP-22/EMP/MP20/Claudin family	-	1087	1815	1709	2049	26	36	43	71	37.1024	63.3344	68.2733	69.814	1.1867	1.57841	2.08088	2.48067
16988	2937.9	2853.21	3966.95	4818.58	168.058	76.381	87.6368	111.479	3644.16	110.888	5.03832	6.74881e-82	1.53944e-79	Lst1	NC_000083.7	35404071	35407416	-	416	protein_coding	leukocyte specific transcript 1 && O08843.1 RecName: Full=Leukocyte-specific transcript 1 protein; AltName: Full=Protein B144 && -	-	3428	3189	3840	5547	146	69	72	127	228.671	217.478	299.804	369.365	13.0232	5.91241	6.8094	8.67183
72535	209.973	354.303	458.678	484.725	21.8705	12.1767	9.73742	3.51114	376.92	11.8239	5.02193	1.18286e-32	3.9568e-31	Aldh1b1	NC_000070.7	45799022	45804608	+	2302	protein_coding	aldehyde dehydrogenase 1 family%2C member B1 && Q9CZS1.1 RecName: Full=Aldehyde dehydrogenase X, mitochondrial; AltName: Full=Aldehyde dehydrogenase family 1 member B1; Flags: Precursor && PF00171:Aldehyde dehydrogenase family	Aldedh	245	396	444	558	19	11	8	4	2.95341	4.88026	6.26436	6.7146	0.306271	0.170332	0.136727	0.0493577
75345	3122.17	3995.75	4571.29	5265.95	192.23	104.055	108.329	121.134	4238.79	131.437	5.01213	5.26643e-102	2.68375e-99	Slamf7	NC_000067.7	171459971	171480605	-	5487	protein_coding	SLAM family member 7%2C transcript variant 1 && - && -	-	3643	4466	4425	6062	167	94	89	138	18.4242	23.0907	26.1925	30.6036	1.12938	0.610664	0.638153	0.714405
639910	9.42735	4.47353	2.06612	9.55551	0	0	0	0	6.38063	0	5.0102	0.00118561	0.00371002	Gm20767	NC_000079.7	120601782	120616871	+	1427	protein_coding	predicted gene%2C 20767 && - && PF07270:Protein of unknown function (DUF1438)	-	11	5	2	11	0	0	0	0	0.21391	0.099403	0.0455203	0.213531	0	0	0	0
76589	15.4266	87.6811	61.9836	39.0907	0	1.10697	2.43435	2.63335	51.0455	1.54367	5.00892	2.07372e-09	1.532e-08	Unc5cl	NC_000083.7	48761155	48846737	+	4292	protein_coding	unc-5 family C-terminal like%2C transcript variant X11 && Q6R653.2 RecName: Full=UNC5C-like protein; AltName: Full=Protein unc-5 homolog C-like; AltName: Full=ZU5 and death domain-containing protein && PF00791:ZU5 domain	-	18	98	60	45	0	1	2	3	0.116379	0.647769	0.454037	0.290432	0	0.00830519	0.0183333	0.0198546
77799	68.5625	106.47	99.1737	76.4441	1.15108	1.10697	8.52024	0.877784	87.6626	2.91402	4.99897	3.1331e-17	4.55898e-16	Sla2	NC_000068.8	156716071	156729161	-	1499	protein_coding	Src-like-adaptor 2%2C transcript variant X2 && Q8R4L0.3 RecName: Full=Src-like-adapter 2; AltName: Full=Src-like adapter protein 2; Short=SLAP-2 && PF00017:SH2 domain	SH2	80	119	96	88	1	1	7	1	1.48099	2.25216	2.08003	1.62619	0.0247546	0.0237798	0.183724	0.0189496
68774	5520.14	5064.03	7777.9	8915.29	406.331	154.976	150.93	142.201	6819.34	213.61	4.99789	4.93384e-51	3.73957e-49	Ms4a6d	NC_000085.7	11563970	11582168	-	1371	protein_coding	membrane-spanning 4-domains%2C subfamily A%2C member 6D && Q99N07.1 RecName: Full=Membrane-spanning 4-domains subfamily A member 6D; AltName: Full=CD20 antigen-like 8 && PF04103:CD20-like family	-	6441	5660	7529	10263	353	140	124	162	130.37	117.12	178.361	207.362	9.55422	3.63999	3.55839	3.35643
65221	2235.14	3352.46	4621.91	4470.24	287.77	61.9904	36.5153	73.7339	3669.94	115.002	4.99653	1.12638e-13	1.2642e-12	Slc15a3	NC_000085.7	10819908	10835279	+	2345	protein_coding	solute carrier family 15%2C member 3 && Q8BPX9.1 RecName: Full=Solute carrier family 15 member 3; AltName: Full=Peptide transporter 3; AltName: Full=Peptide/histidine transporter 2; AltName: Full=cAMP-inducible gene 1 protein && PF00854:POT family	-	2608	3747	4474	5146	250	56	30	84	30.8623	45.3309	61.9658	60.7881	3.95599	0.851244	0.503325	1.01751
11629	6129.49	6854.34	9138.44	12349.2	310.791	189.292	261.693	317.758	8617.87	269.884	4.99609	1.56591e-90	4.80835e-88	Aif1	NC_000083.7	35389962	35395050	-	1028	protein_coding	allograft inflammatory factor 1%2C transcript variant X1 && - && -	-	7152	7661	8846	14216	270	171	215	362	193.062	211.42	279.482	383.068	9.74605	5.92942	8.22839	10.0027
14581	62.5633	148.521	159.091	153.757	0	0	1.21718	14.9223	130.983	4.03488	4.98368	0.000128154	0.000484442	Gfi1	NC_000071.7	107864521	107873671	-	3107	protein_coding	growth factor independent 1 transcription repressor%2C transcript variant 2 && P70338.2 RecName: Full=Zinc finger protein Gfi-1; AltName: Full=Growth factor independent protein 1 && -	-	73	166	154	177	0	0	1	17	0.651996	1.51572	1.60983	1.57806	0	0	0.0126628	0.15542
73988	11.9984	0.894705	14.4628	13.8989	0	0	1.21718	0	10.3137	0.304294	4.97527	0.000630997	0.00208888	4930438A08Rik	NC_000077.7	58165654	58185116	+	2445	protein_coding	RIKEN cDNA 4930438A08 gene && - && PF01593:Flavin containing amine oxidoreductase	Amino_oxidase	14	1	14	16	0	0	1	0	0.158896	0.0116031	0.185972	0.181273	0	0	0.0160913	0
18646	369.381	641.504	875.001	764.441	20.7194	21.0324	35.2981	8.77784	662.582	21.457	4.97159	1.26887e-41	6.30514e-40	Prf1	NC_000076.7	61133530	61140463	+	2667	protein_coding	perforin 1 (pore forming protein)%2C transcript variant X1 && P10820.2 RecName: Full=Perforin-1; Short=P1; AltName: Full=Cytolysin; AltName: Full=Lymphocyte pore-forming protein; Flags: Precursor && PF01823:MAC/Perforin domain|PF00168:C2 domain	C2	431	717	847	880	18	19	29	10	4.48454	7.62693	10.3148	9.1401	0.250442	0.253945	0.427804	0.106507
12960	47.1367	34.8935	8.26447	13.0302	3.45324	0	0	0	25.8312	0.86331	4.97147	1.63318e-05	7.16152e-05	Crybb1	NC_000071.7	112403686	112417451	+	1072	protein_coding	crystallin%2C beta B1%2C transcript variant 1 && Q9WVJ5.3 RecName: Full=Beta-crystallin B1; AltName: Full=Beta-B1 crystallin; Contains: RecName: Full=Beta-crystallin B1B && PF00030:Beta/Gamma crystallin	Crystall	55	39	8	15	3	0	0	0	1.42374	1.0321	0.242379	0.387604	0.103845	0	0	0
751864	22.2828	42.0511	201.447	179.817	10.3597	2.21394	0	1.75557	111.399	3.58231	4.96564	8.23397e-06	3.7715e-05	Gm9733	NC_000069.7	15360163	15397362	-	787	protein_coding	predicted gene 9733%2C transcript variant X1 && P97797.1 RecName: Full=Tyrosine-protein phosphatase non-receptor type substrate 1; Short=SHP substrate 1; Short=SHPS-1; AltName: Full=Brain Ig-like molecule with tyrosine-based activation motifs; Short=Bit; AltName: Full=CD172 antigen-like family member A; AltName: Full=Inhibitory receptor SHPS-1; AltName: Full=MyD-1 antigen; AltName: Full=Signal-re…	V-set	26	47	195	207	9	2	0	2	0.916773	1.69425	8.04747	7.28596	0.424352	0.0905867	0	0.0721865
329375	13.7125	3.57882	3.09918	4.34341	0	0	0	0	6.18348	0	4.96408	0.00162113	0.0049205	Cfap77	NC_000068.8	28845493	28945078	-	931	protein_coding	cilia and flagella associated protein 77 && Q6ZQR2.1 RecName: Full=Cilia- and flagella-associated protein 77 && PF14825:Domain of unknown function (DUF4483)	-	16	4	3	5	0	0	0	0	0.476907	0.121889	0.104658	0.148769	0	0	0	0
380787	10.2844	0	9.29753	5.2121	0	0	0	0	6.1985	0	4.96216	0.0076085	0.0198185	Lbhd2	NC_000078.7	111368485	111378526	+	921	protein_coding	LBH domain containing 2%2C transcript variant X2 && - && PF15317:Cardiac transcription factor regulator, Developmental protein	-	12	0	9	6	0	0	0	0	0.361564	0	0.317382	0.180461	0	0	0	0
217151	707.051	861.601	1420.46	1451.57	70.2159	17.7115	14.6061	40.3781	1110.17	35.7279	4.95451	1.96715e-33	6.88818e-32	Arl5c	NC_000077.7	97880404	97887109	-	1673	protein_coding	ADP-ribosylation factor-like 5C%2C transcript variant X4 && Q6P068.1 RecName: Full=ADP-ribosylation factor-like protein 5C; AltName: Full=ADP-ribosylation factor-like protein 12 && -	-	825	963	1375	1671	61	16	12	46	13.6843	16.3299	26.6935	27.6676	1.35298	0.340905	0.282199	0.781021
17868	52.2789	33.1041	38.2232	43.4341	3.45324	0	1.21718	0.877784	41.7601	1.38705	4.95443	1.15821e-10	9.76769e-10	Mybpc3	NC_000068.8	90948459	90966861	+	4205	protein_coding	myosin binding protein C%2C cardiac%2C transcript variant X1 && O70468.1 RecName: Full=Myosin-binding protein C, cardiac-type; Short=Cardiac MyBP-C; AltName: Full=C-protein, cardiac muscle isoform && PF00041:Fibronectin type III domain|PF07679:Immunoglobulin I-set domain	I-set	61	37	37	50	3	0	1	1	0.402557	0.249626	0.285782	0.329379	0.0264736	0	0.00935629	0.00675514
73656	6857.97	7927.98	11262.4	12239.7	437.41	231.357	244.653	323.025	9572.03	309.111	4.95233	3.26098e-87	8.97743e-85	Ms4a6c	NC_000085.7	11446718	11464433	+	5840	protein_coding	membrane-spanning 4-domains%2C subfamily A%2C member 6C%2C transcript variant X2 && Q99N08.1 RecName: Full=Membrane-spanning 4-domains subfamily A member 6C && PF04103:CD20-like family	-	8002	8861	10902	14090	380	209	201	368	38.0232	43.0451	60.6307	66.8328	2.41451	1.27568	1.35411	1.78993
68279	898.169	896.495	1464.88	1739.97	71.3669	18.8185	24.3435	47.4004	1249.88	40.4823	4.94518	3.44532e-41	1.68406e-39	Mcoln2	NC_000069.7	145855552	145901269	+	4630	protein_coding	mucolipin 2%2C transcript variant X4 && Q8K595.1 RecName: Full=Mucolipin-2 && -	-	1048	1002	1418	2003	62	17	20	54	6.28121	6.1396	9.94705	11.9837	0.4969	0.130881	0.169949	0.331294
18602	1150.99	835.655	569.216	382.22	12.6619	12.1767	18.2577	51.7893	734.521	23.7214	4.93049	1.15784e-27	2.98509e-26	Padi4	NC_000070.7	140472819	140501514	-	2640	protein_coding	peptidyl arginine deiminase%2C type IV && Q9Z183.3 RecName: Full=Protein-arginine deiminase type-4; AltName: Full=Peptidylarginine deiminase IV; AltName: Full=Protein-arginine deiminase type IV && PF08527:Protein-arginine deiminase (PAD) middle domain|PF08526:Protein-arginine deiminase (PAD) N-terminal domain|PF03068:Protein-arginine deiminase (PAD)	-	1343	934	551	440	11	11	15	59	14.1168	10.0368	6.77871	4.61679	0.154613	0.148524	0.223541	0.634817
227326	101.13	266.622	210.744	253.655	5.7554	0	4.86871	15.8001	208.038	6.60606	4.92417	4.65621e-19	7.6489e-18	Gpr55	NC_000067.7	85860927	85924781	-	7109	protein_coding	G protein-coupled receptor 55%2C transcript variant X9 && Q3UJF0.2 RecName: Full=G-protein coupled receptor 55 && PF00001:7 transmembrane receptor (rhodopsin family)	7tm_1	118	298	204	292	5	0	4	18	0.460614	1.18922	0.932011	1.1378	0.0260987	0	0.0221371	0.0719225
50498	677.912	999.386	1321.28	1172.72	33.3813	30.9952	34.081	38.6225	1042.83	34.27	4.92262	3.28266e-83	8.02276e-81	Ebi3	NC_000083.7	56259623	56264022	+	1171	protein_coding	Epstein-Barr virus induced gene 3 && O35228.1 RecName: Full=Interleukin-27 subunit beta; Short=IL-27 subunit beta; Short=IL-27B; AltName: Full=Epstein-Barr virus-induced gene 3 protein homolog; Flags: Precursor && -	-	791	1117	1279	1350	29	28	28	44	18.7449	27.0614	35.4742	31.9351	0.918966	0.852335	0.940743	1.06732
102680	0	7.15764	7.23142	9.55551	0	0	0	0	5.98614	0	4.91176	0.00844559	0.0217272	Slc6a20a	NC_000075.7	123465972	123507897	-	1894	protein_coding	solute carrier family 6 (neurotransmitter transporter)%2C member 20A && Q8VDB9.1 RecName: Full=Sodium- and chloride-dependent transporter XTRP3A; AltName: Full=IMINO-B; AltName: Full=Solute carrier family 6 member 20A; AltName: Full=X transporter protein 3 similar 1 && PF00209:Sodium:neurotransmitter symporter family	SNF	0	8	7	11	0	0	0	0	0	0.119829	0.120038	0.160881	0	0	0	0
105244006	136.268	219.203	277.893	381.352	24.1727	2.21394	2.43435	5.26671	253.679	8.52192	4.90656	9.56448e-18	1.44438e-16	Gm39701	NC_000067.7	170772677	170777332	+	2905	protein_coding	predicted gene%2C 39701 && A1Z651.1 RecName: Full=Gag-Pol polyprotein; Short=Pr180gag-pol; Contains: RecName: Full=Matrix protein p15; Short=MA; Contains: RecName: Full=RNA-binding phosphoprotein p12; AltName: Full=pp12; Contains: RecName: Full=Capsid protein p30; Short=CA; Contains: RecName: Full=Nucleocapsid protein p10; Short=NC-pol; Contains: RecName: Full=Protease p14; Short=PR; Contains: Re…	RnaseH	159	245	269	439	21	2	2	6	1.51885	2.39262	3.0075	4.1861	0.268245	0.024541	0.0270865	0.0586686
70458	41.9945	36.6829	45.4546	38.222	0	5.53485	0	0	40.5885	1.38371	4.90586	2.13335e-09	1.57315e-08	2610318N02Rik	NC_000082.7	16931262	16943080	-	1668	protein_coding	RIKEN cDNA 2610318N02 gene%2C transcript variant X3 && - && -	-	49	41	44	44	0	5	0	0	0.815198	0.697335	0.856754	0.730715	0	0.106852	0	0
368204	17.1406	22.3676	11.3637	13.0302	0	0	1.21718	0.877784	15.9755	0.52374	4.90487	3.07807e-05	0.000129459	Khdc1a	NC_000067.7	21419901	21422423	+	1950	protein_coding	KH domain containing 1A && Q3UWR2.1 RecName: Full=KH homology domain-containing protein 1A; AltName: Full=Nur77 downstream gene 1 protein && PF16005:KH-like RNA-binding domain	-	20	25	11	15	0	0	1	1	0.284616	0.363713	0.183213	0.213083	0	0	0.020176	0.0145669
434223	2325.13	5019.3	3701.45	5209.49	171.511	86.3437	142.41	143.079	4063.84	135.836	4.90306	8.70926e-70	1.30372e-67	Gvin3	NC_000073.7	106194756	106243853	-	8981	protein_coding	GTPase%2C very large interferon inducible%2C family member 3%2C transcript variant 1 && Q80SU7.1 RecName: Full=Interferon-induced very large GTPase 1; AltName: Full=Very large-inducible GTPase-1; Short=VLIG-1 && -	-	2713	5610	3583	5997	149	78	117	163	8.38279	17.7211	12.9575	18.497	0.61563	0.309584	0.512544	0.515541
19259	15.4266	20.5782	10.3306	18.2423	2.30216	0	0	0	16.1444	0.57554	4.8959	4.27661e-05	0.000175513	Ptpn5	NC_000073.7	46727543	46783774	-	4421	protein_coding	protein tyrosine phosphatase%2C non-receptor type 5%2C transcript variant X4 && P54830.2 RecName: Full=Tyrosine-protein phosphatase non-receptor type 5; AltName: Full=Neural-specific protein-tyrosine phosphatase; AltName: Full=Striatum-enriched protein-tyrosine phosphatase; Short=STEP && -	-	18	23	10	21	2	0	0	0	0.112984	0.147591	0.0734647	0.13158	0.0167868	0	0	0
382062	3023.61	2585.7	3097.11	4065.44	164.604	80.8089	86.4196	98.3118	3192.96	107.536	4.89326	1.48395e-92	5.3048e-90	AB124611	NC_000075.7	21437410	21456629	+	1987	protein_coding	cDNA sequence AB124611%2C transcript variant X1 && - && -	-	3528	2890	2998	4680	143	73	71	112	49.2713	41.2623	49.0042	65.2438	2.67052	1.30959	1.40582	1.60111
19419	774.756	1368.9	1621.9	1791.22	42.5899	37.637	51.1214	55.3004	1389.2	46.6622	4.89227	1.3663e-69	2.00763e-67	Rasgrp1	NC_000068.8	117110464	117173358	-	5115	protein_coding	RAS guanyl releasing protein 1 && Q9Z1S3.1 RecName: Full=RAS guanyl-releasing protein 1; AltName: Full=Calcium and DAG-regulated guanine nucleotide exchange factor II; Short=CalDAG-GEFII; AltName: Full=Ras guanyl-releasing protein && PF00617:RasGEF domain|PF00130:Phorbol esters/diacylglycerol binding domain (C1 domain)|PF00618:RasGEF N-terminal motif	C1_1	904	1530	1570	2062	37	34	42	63	4.9044	8.48593	9.96904	11.1669	0.26842	0.236942	0.323053	0.349861
171283	0	6.26294	10.3306	6.94946	0	0	0	0	5.88575	0	4.88521	0.00921694	0.0234721	Havcr1	NC_000077.7	46630644	46670405	+	2519	protein_coding	hepatitis A virus cellular receptor 1%2C transcript variant X3 && Q5QNS5.2 RecName: Full=Hepatitis A virus cellular receptor 1 homolog; Short=HAVcr-1; AltName: Full=Kidney injury molecule 1; Short=KIM-1; AltName: Full=T cell immunoglobulin and mucin domain-containing protein 1; Short=TIMD-1; AltName: Full=T cell membrane protein 1; AltName: Full=T-cell immunoglobulin mucin receptor 1; Short=TIM-1…	V-set	0	7	10	8	0	0	0	0	0	0.0788358	0.128935	0.0879738	0	0	0	0
16186	6106.35	6878.49	8406	9758.78	371.799	222.501	233.698	241.391	7787.41	267.347	4.86511	9.07879e-115	6.04017e-112	Il2rg	NC_000086.8	100307991	100311861	-	1663	protein_coding	interleukin 2 receptor%2C gamma chain%2C transcript variant b && P34902.1 RecName: Full=Cytokine receptor common subunit gamma; AltName: Full=Interleukin-2 receptor subunit gamma; Short=IL-2 receptor subunit gamma; Short=IL-2R subunit gamma; Short=IL-2RG; AltName: Full=gammaC; AltName: Full=p64; AltName: CD_antigen=CD132; Flags: Precursor && PF09240:Interleukin-6 receptor alpha chain, binding	-	7125	7688	8137	11234	323	201	192	275	118.893	131.152	158.917	187.126	7.20723	4.30837	4.54233	4.69722
320495	179.12	523.403	382.232	547.27	12.6619	21.0324	6.08589	15.8001	408.006	13.8951	4.86372	5.79326e-32	1.86498e-30	Ipcef1	NC_000076.7	6835779	6973185	-	9011	protein_coding	interaction protein for cytohesin exchange factors 1%2C transcript variant X2 && Q5DU31.2 RecName: Full=Interactor protein for cytohesin exchange factors 1 && PF00169:PH domain	PH	209	585	370	630	11	19	5	18	0.64363	1.84177	1.33361	1.93668	0.0452979	0.0751605	0.0218307	0.0567414
216799	323.958	529.665	1139.46	1169.25	19.5684	36.53	24.3435	28.0891	790.584	27.1328	4.86215	3.64816e-34	1.3239e-32	Nlrp3	NC_000077.7	59432395	59457781	+	4149	protein_coding	NLR family%2C pyrin domain containing 3%2C transcript variant 2 && Q8R4B8.1 RecName: Full=NACHT, LRR and PYD domains-containing protein 3; AltName: Full=Cold autoinflammatory syndrome 1 protein homolog; AltName: Full=Cryopyrin; AltName: Full=Mast cell maturation-associated-inducible protein 1; AltName: Full=PYRIN-containing APAF1-like protein 1 && PF05729:NACHT domain|PF02758:PAAD/DAPIN/Pyrin dom…	NACHT	378	592	1103	1346	17	33	20	32	2.5282	4.04792	8.63438	8.98655	0.152042	0.283517	0.189652	0.219082
21897	1472.38	3051.84	3501.04	4341.68	189.928	68.6322	93.7226	79.0006	3091.73	107.821	4.84381	7.12519e-42	3.57768e-40	Tlr1	NC_000071.7	65082023	65090945	-	3250	protein_coding	toll-like receptor 1%2C transcript variant X7 && - && PF01582:TIR domain|PF13855:Leucine rich repeat	TIR	1718	3411	3389	4998	165	62	77	90	14.6691	29.775	33.8678	42.5995	1.8839	0.680013	0.932131	0.78661
16822	3286.72	5104.29	5734.51	7243.08	309.64	142.799	104.677	186.968	5342.15	186.021	4.84349	2.76635e-52	2.23841e-50	Lcp2	NC_000077.7	33996928	34042281	+	3622	protein_coding	lymphocyte cytosolic protein 2 && - && PF07647:SAM domain (Sterile alpha motif)|PF00017:SH2 domain	SH2	3835	5705	5551	8338	269	129	86	213	29.3819	44.6849	49.7762	63.7683	2.75589	1.26955	0.934157	1.67044
12986	1694.35	2406.76	2972.11	3700.59	119.712	49.8137	73.0306	133.423	2693.45	93.995	4.83648	9.54213e-54	8.13322e-52	Csf3r	NC_000070.7	125917241	125938768	+	4773	protein_coding	colony stimulating factor 3 receptor (granulocyte)%2C transcript variant X2 && P40223.2 RecName: Full=Granulocyte colony-stimulating factor receptor; Short=G-CSF receptor; Short=G-CSF-R; AltName: CD_antigen=CD114; Flags: Precursor && PF06328:Ig-like C2-type domain|PF00041:Fibronectin type III domain	fn3	1977	2690	2877	4260	104	45	60	152	11.4942	15.9887	19.5771	24.7235	0.808537	0.33607	0.494572	0.904592
232345	7.71328	51.8929	2.06612	64.2825	3.45324	1.10697	0	0	31.4887	1.14005	4.82933	8.16184e-05	0.000319158	A2m	NC_000072.7	121612920	121656197	+	6454	protein_coding	alpha-2-macroglobulin && Q6GQT1.2 RecName: Full=Alpha-2-macroglobulin-P; AltName: Full=Alpha-2-macroglobulin; Flags: Precursor && PF10569:Alpha-macro-globulin thiol-ester bond-forming region|PF01835:MG2 domain|PF07678:A-macroglobulin complement component|PF07677:A-macroglobulin receptor|PF07703:Alpha-2-macroglobulin family N-terminal region|PF00207:Alpha-2-macroglobulin family	A2M_comp	9	58	2	74	3	1	0	0	0.038697	0.254949	0.0100647	0.31761	0.0172485	0.00552306	0	0
102639543	416.517	1054.86	1122.94	1138.84	34.5324	19.9255	52.3386	25.4557	933.288	33.0631	4.8282	5.48452e-41	2.64838e-39	Ifi206	NC_000067.7	173296051	173318884	-	3562	protein_coding	interferon activated gene 206%2C transcript variant 2 && - && PF02760:HIN-200/IF120x domain|PF02758:PAAD/DAPIN/Pyrin domain	PAAD_DAPIN	486	1179	1087	1311	30	18	43	29	3.78622	9.39017	9.9114	10.1953	0.312525	0.180131	0.474946	0.231262
52372	4.28516	11.6312	13.4298	7.81814	1.15108	0	0	0	9.29106	0.28777	4.82161	0.000319772	0.00112185	D6Ertd527e	NC_000072.7	87074108	87089985	+	8631	protein_coding	DNA segment%2C Chr 6%2C ERATO Doi 527%2C expressed%2C transcript variant X1 && - && -	-	5	13	13	9	1	0	0	0	0.0160758	0.0427303	0.0489194	0.028885	0.00429929	0	0	0
13058	16961.5	17861.9	22755.2	29136.5	1153.38	547.951	612.24	756.65	21678.8	767.556	4.81989	3.32376e-79	6.74639e-77	Cybb	NC_000086.8	9301493	9354005	-	4802	protein_coding	cytochrome b-245%2C beta polypeptide%2C transcript variant X1 && Q61093.1 RecName: Full=Cytochrome b-245 heavy chain; AltName: Full=CGD91-phox; AltName: Full=Cytochrome b(558) subunit beta; Short=Cytochrome b558 subunit beta; AltName: Full=Heme-binding membrane glycoprotein gp91phox; AltName: Full=Neutrophil cytochrome b 91 kDa polypeptide; AltName: Full=gp91-1; AltName: Full=gp91-phox; AltName: …	-	19791	19964	22027	33541	1002	495	503	862	114.369	117.945	148.982	193.484	7.7429	3.67445	4.12112	5.09901
14190	13859.9	20681.1	30733.5	38361	935.828	711.782	968.873	1075.29	25908.9	922.942	4.81089	1.8308e-66	2.39615e-64	Fgl2	NC_000071.7	21577671	21583384	+	3769	protein_coding	fibrinogen-like protein 2 && P12804.1 RecName: Full=Fibroleukin; AltName: Full=Cytotoxic T-lymphocyte-specific protein; AltName: Full=Fibrinogen-like protein 2; AltName: Full=Prothrombinase; Flags: Precursor && PF00147:Fibrinogen beta and gamma chains, C-terminal globular domain	Fibrinogen_C	16172	23115	29750	44160	813	643	796	1225	119.07	173.989	256.366	324.56	8.00428	6.08126	8.30915	9.23231
69189	391.663	195.046	689.051	403.937	26.4748	7.7488	17.0405	9.65563	419.924	15.2299	4.7994	2.29249e-28	6.16246e-27	Mcemp1	NC_000074.7	3715762	3718905	+	1132	protein_coding	mast cell expressed membrane protein 1 && Q9D8U6.1 RecName: Full=Mast cell-expressed membrane protein 1 && -	-	457	218	667	465	23	7	14	11	11.203	5.46341	19.1372	11.3788	0.753945	0.220425	0.486577	0.276024
14347	166.264	115.417	138.43	138.121	4.60432	2.21394	4.86871	7.90006	139.558	4.89676	4.79125	7.22057e-30	2.0786e-28	Fut7	NC_000068.8	25312363	25316386	+	2965	protein_coding	fucosyltransferase 7%2C transcript variant X3 && Q11131.1 RecName: Full=Alpha-(1,3)-fucosyltransferase 7; AltName: Full=Fucosyltransferase 7; AltName: Full=Fucosyltransferase VII; Short=Fuc-TVII; Short=FucT-VII; AltName: Full=Galactoside 3-L-fucosyltransferase && -	-	194	129	134	159	4	2	4	9	1.81568	1.23429	1.46784	1.48547	0.0500603	0.0240444	0.0530768	0.0862221
24108	10250.1	5222.39	7719.02	8500.93	551.367	182.65	210.572	202.768	7923.11	286.839	4.78864	3.02067e-45	1.77324e-43	Ubd	NC_000083.7	37504783	37506992	+	937	protein_coding	ubiquitin D && P63072.1 RecName: Full=Ubiquitin D; AltName: Full=Diubiquitin; AltName: Full=Ubiquitin-like protein FAT10 && PF00240:Ubiquitin family	ubiquitin	11960	5837	7472	9786	479	165	173	231	354.205	176.727	258.998	289.306	18.9694	6.27702	7.26401	7.00282
12985	1.71406	3.57882	6.19836	10.4242	0	0	0	0	5.47886	0	4.78445	0.00313015	0.00895938	Csf3	NC_000077.7	98591287	98594457	+	1939	protein_coding	colony stimulating factor 3 (granulocyte)%2C transcript variant X2 && P09920.1 RecName: Full=Granulocyte colony-stimulating factor; Short=G-CSF; Flags: Precursor && PF16647:Granulocyte colony-stimulating factor	-	2	4	6	12	0	0	0	0	0.028623	0.0585242	0.100502	0.171433	0	0	0	0
17476	40943.8	41952.7	41379.2	54400.4	3284.03	932.069	1158.75	1169.21	44669	1636.02	4.77109	9.53003e-22	1.84821e-20	Mpeg1	NC_000085.7	12438134	12442649	+	4345	protein_coding	macrophage expressed gene 1 && A1L314.1 RecName: Full=Macrophage-expressed gene 1 protein; Short=Macrophage gene 1 protein; Short=Mpg-1; AltName: Full=Protein MPS1; Flags: Precursor && PF01823:MAC/Perforin domain	-	47774	46890	40055	62624	2853	842	952	1332	305.116	306.157	299.41	399.248	24.3652	6.90767	8.62019	8.70793
330483	90.8453	179.836	180.785	209.353	6.90648	5.53485	2.43435	8.77784	165.205	5.91338	4.76683	2.64611e-26	6.44731e-25	Ceacam16	NC_000073.7	19586022	19595224	-	4523	protein_coding	carcinoembryonic antigen-related cell adhesion molecule 16 && E9QA28.1 RecName: Full=Carcinoembryonic antigen-related cell adhesion molecule 16; Flags: Precursor && PF13895:Immunoglobulin domain	-	106	201	175	241	6	5	2	10	0.650343	1.26073	1.25664	1.47598	0.0492247	0.0394051	0.017397	0.0628021
22072	3.42813	10.7365	3.09918	4.34341	0	0	0	0	5.40179	0	4.76658	0.00268111	0.00778555	Prss2	NC_000072.7	41498710	41502013	+	826	protein_coding	protease%2C serine 2 && - && PF00089:Trypsin	Trypsin	4	12	3	5	0	0	0	0	0.134383	0.412149	0.117962	0.16768	0	0	0	0
16428	204.831	573.506	445.249	418.705	20.7194	14.3906	18.2577	7.90006	410.573	15.3169	4.76554	5.11211e-36	2.01051e-34	Itk	NC_000077.7	46215975	46280342	-	4671	protein_coding	IL2 inducible T cell kinase%2C transcript variant 5 && Q03526.1 RecName: Full=Tyrosine-protein kinase ITK/TSK; AltName: Full=IL-2-inducible T-cell kinase; AltName: Full=Kinase EMT; AltName: Full=Kinase TLK; AltName: Full=T-cell-specific kinase && PF00169:PH domain|PF07714:Protein tyrosine kinase|PF00779:BTK motif|PF00018:SH3 domain|PF00017:SH2 domain	Pkinase_Tyr	239	641	431	482	18	13	15	9	1.41988	3.89315	2.99686	2.85844	0.142995	0.0992071	0.126343	0.054731
229323	139.696	340.883	285.124	331.837	9.20864	6.64182	6.08589	17.5557	274.385	9.87301	4.75825	2.44094e-30	7.20874e-29	Gpr171	NC_000069.7	59003869	59009242	-	2225	protein_coding	G protein-coupled receptor 171 && - && PF00001:7 transmembrane receptor (rhodopsin family)	7tm_1	163	381	276	382	8	6	5	20	2.03292	4.8579	4.02882	4.75581	0.133419	0.0961237	0.0884117	0.255329
622976	287.963	449.142	826.447	576.805	31.0791	9.96274	12.1718	25.4557	535.089	19.6674	4.75651	2.21703e-33	7.74054e-32	Gm6377	NC_000086.8	108240362	108244051	+	2801	protein_coding	predicted gene 6377 && Q9HAI6.1 RecName: Full=Uncharacterized protein CXorf21 && PF15133:Domain of unknown function (DUF4569)	-	336	502	800	664	27	9	10	29	3.32881	5.08445	9.27633	6.56669	0.357692	0.114535	0.140461	0.294094
60440	35121.1	51601.2	64587.9	44412.3	1319.14	1848.64	2362.54	1724.85	48930.6	1813.79	4.75378	1.05363e-99	4.76142e-97	Iigp1	NC_000084.7	60506688	60525706	+	3481	protein_coding	interferon inducible GTPase 1%2C transcript variant 1 && Q9QZ85.2 RecName: Full=Interferon-inducible GTPase 1 && -	-	40980	57674	62521	51126	1146	1670	1941	1965	326.687	470.034	583.339	406.845	12.2163	17.101	21.9377	16.0346
66813	83.9891	136.89	225.207	237.15	5.7554	6.64182	3.65153	8.77784	170.809	6.20665	4.75348	1.60718e-23	3.41255e-22	Bcl2l14	NC_000072.7	134373292	134415687	+	2428	protein_coding	BCL2-like 14 (apoptosis facilitator)%2C transcript variant 1 && Q9CPT0.1 RecName: Full=Apoptosis facilitator Bcl-2-like protein 14; Short=Bcl2-L-14 && -	-	98	153	218	273	5	6	3	10	1.12006	1.78771	2.91613	3.11462	0.0764151	0.088087	0.0486119	0.116991
64095	1062.72	1161.33	1282.03	1391.63	71.3669	38.744	41.384	31.6002	1224.43	45.7738	4.75245	3.49741e-91	1.13198e-88	Gpr35	NC_000067.7	92875774	92914113	+	14817	protein_coding	G protein-coupled receptor 35%2C transcript variant X3 && Q9ES90.1 RecName: Full=G-protein coupled receptor 35; AltName: Full=Kynurenic acid receptor; Short=KYNA receptor && PF00001:7 transmembrane receptor (rhodopsin family)	7tm_1	1240	1298	1241	1602	62	35	34	36	2.32233	2.48524	2.72026	2.99498	0.155271	0.0842009	0.0902793	0.0690149
16145	24071.4	24265.3	32984.6	27711.8	724.029	1056.05	1306.03	964.685	27258.3	1012.7	4.7507	1.33879e-132	1.52692e-129	Igtp	NC_000077.7	58090382	58098418	+	2023	protein_coding	interferon gamma induced GTPase && Q60766.1 RecName: Full=Immunity-related GTPase family M protein 1; AltName: Full=Interferon-inducible GTPase 3; AltName: Full=Interferon-inducible protein 1; AltName: Full=LPS-stimulated RAW 264.7 macrophage protein 47; Short=LRG-47 && PF05049:Interferon-inducible GTPase (IIGP)	IIGP	28087	27121	31929	31901	629	954	1073	1099	385.277	380.332	512.612	436.817	11.5375	16.8098	20.8677	15.4313
23833	7957.54	8232.18	12178.7	14409.7	687.194	323.235	292.123	288.791	10694.5	397.836	4.74922	2.41719e-55	2.24395e-53	Cd52	NC_000070.7	133820849	133822384	-	503	protein_coding	CD52 antigen && Q64389.1 RecName: Full=CAMPATH-1 antigen; AltName: Full=Lymphocyte differentiation antigen B7; AltName: CD_antigen=CD52; Flags: Precursor && PF15116:CAMPATH-1 antigen	-	9285	9201	11789	16588	597	292	240	329	512.244	518.944	761.217	913.519	44.0417	20.693	18.7721	18.5793
54373	9.42735	25.0517	14.4628	38.222	0	3.32091	0	0	21.791	0.830228	4.74406	2.39138e-05	0.000102517	Prss16	NC_000079.7	22186346	22193911	-	2152	protein_coding	protease%2C serine 16 (thymus) && Q9QXE5.1 RecName: Full=Thymus-specific serine protease; AltName: Full=Serine protease 16; Flags: Precursor && PF05577:Serine carboxypeptidase S28	Peptidase_S28	11	28	14	44	0	3	0	0	0.141845	0.369121	0.211293	0.566372	0	0.0496922	0	0
240047	119.984	269.306	359.505	364.847	11.5108	12.1767	18.2577	0.877784	278.411	10.7057	4.73435	7.28063e-20	1.26087e-18	Mmp25	NC_000083.7	23847289	23864243	-	4633	protein_coding	matrix metallopeptidase 25%2C transcript variant X1 && - && -	-	140	301	348	420	10	11	15	1	0.83855	1.84314	2.43959	2.51118	0.0800932	0.0846329	0.127379	0.0061311
21928	7074.79	8601.7	15172.5	14749.4	591.655	373.049	363.936	387.103	11399.6	428.936	4.73232	1.302e-68	1.83436e-66	Tnfaip2	NC_000078.7	111408898	111421452	+	4281	protein_coding	tumor necrosis factor%2C alpha-induced protein 2 && Q61333.2 RecName: Full=Tumor necrosis factor alpha-induced protein 2; Short=TNF alpha-induced protein 2; AltName: Full=Primary response gene B94 protein && -	-	8255	9614	14687	16979	514	337	299	441	53.51	63.7107	111.426	109.865	4.45529	2.80604	2.74787	2.92613
328830	179.977	219.203	155.992	133.777	14.964	3.32091	4.86871	3.51114	172.237	6.6662	4.72284	1.15201e-27	2.97441e-26	A530064D06Rik	NC_000083.7	48459064	48474425	-	1900	protein_coding	RIKEN cDNA A530064D06 gene%2C transcript variant 2 && Q6SJQ7.1 RecName: Full=CMRF35-like molecule 1; Short=CLM-1; AltName: Full=CD300 antigen-like family member F; AltName: Full=Leukocyte mono-Ig-like receptor 3; AltName: Full=Myeloid-associated immunoglobulin-like receptor 5; Short=MAIR-5; Short=MAIR-V; AltName: CD_antigen=CD300f; Flags: Precursor && PF07686:Immunoglobulin V-set domain	V-set	210	245	151	154	13	3	4	4	3.06711	3.65819	2.58121	2.24522	0.253891	0.0562829	0.0828278	0.0598008
140497	2959.33	2187.55	2667.36	3391.34	255.54	44.2788	63.2932	64.0783	2801.4	106.797	4.71429	1.07914e-15	1.4178e-14	Cd300c2	NC_000077.7	114887595	114892706	-	1139	protein_coding	CD300C molecule 2 && Q7TSN2.1 RecName: Full=CMRF35-like molecule; Short=CLM; AltName: Full=Dendritic cell-derived Ig-like receptor 1; Short=DIgR1; AltName: Full=Immunoglobulin superfamily member 7; Short=IgSF7; AltName: Full=Leukocyte mono-Ig-like receptor 2; AltName: Full=Myeloid-associated immunoglobulin-like receptor 2; Short=MAIR-2; Short=MAIR-II; Flags: Precursor && PF07686:Immunoglobulin V-…	V-set	3453	2445	2582	3904	222	40	52	73	84.1271	60.8988	73.6261	94.9462	7.23248	1.25183	1.79618	1.82054
13733	22629.1	27691.1	32044.5	39764	1770.36	948.674	881.236	1052.46	30532.2	1163.18	4.71427	5.78863e-80	1.1952e-77	Adgre1	NC_000083.7	57665581	57790529	+	3350	protein_coding	adhesion G protein-coupled receptor E1%2C transcript variant X2 && Q61549.1 RecName: Full=Adhesion G protein-coupled receptor E1; AltName: Full=Cell surface glycoprotein F4/80; AltName: Full=EGF-like module receptor 1; AltName: Full=EGF-like module-containing mucin-like hormone receptor-like 1; AltName: Full=EMR1 hormone receptor; Flags: Precursor && PF07645:Calcium-binding EGF domain|PF00002:7 t…	7tm_2	26404	30950	31019	45775	1538	857	724	1199	218.72	262.101	300.734	378.508	17.0361	9.11896	8.50283	10.1666
100039789	19.7117	49.2088	210.744	165.05	0	12.1767	1.21718	3.51114	111.179	4.22625	4.71212	4.48946e-05	0.000183399	Gm12407	NC_000070.7	41791784	41793745	-	673	protein_coding	predicted gene 12407 && O70460.1 RecName: Full=C-C motif chemokine 19; AltName: Full=Epstein-Barr virus-induced molecule 1 ligand chemokine; Short=EBI1 ligand chemokine; Short=ELC; AltName: Full=Small-inducible cytokine A19; Flags: Precursor && PF00048:Small cytokines (intecrine/chemokine), interleukin-8 like	-	23	55	204	190	0	11	1	4	0.948366	2.31847	9.84497	7.82042	0	0.582622	0.0584594	0.168828
21426	436.229	482.246	567.15	728.825	32.2302	13.2836	29.2123	11.4112	553.612	21.5343	4.70817	1.77225e-48	1.19907e-46	Tfec	NC_000072.7	16830926	16898463	-	4502	protein_coding	transcription factor EC%2C transcript variant X2 && Q9WTW4.1 RecName: Full=Transcription factor EC; Short=TFE-C; Short=mTFEC && PF00010:Helix-loop-helix DNA-binding domain|PF11851:Domain of unknown function (DUF3371)	HLH	509	539	549	839	28	12	24	13	3.13744	3.39654	3.96065	5.16236	0.230787	0.0950134	0.209737	0.0820235
11699	0	6.26294	9.29753	5.2121	0	0	0	0	5.19314	0	4.70417	0.0146294	0.0352221	Ambp	NC_000070.7	63061512	63072409	-	1267	protein_coding	alpha 1 microglobulin/bikunin precursor && Q07456.2 RecName: Full=Protein AMBP; Contains: RecName: Full=Alpha-1-microglobulin; Contains: RecName: Full=Inter-alpha-trypsin inhibitor light chain; Short=ITI-LC; AltName: Full=Bikunin; AltName: Full=HI-30; Contains: RecName: Full=Trypstatin; Flags: Precursor && PF00061:Lipocalin / cytosolic fatty-acid binding protein family|PF00014:Kunitz/Bovine pancr…	Kunitz_BPTI	0	7	9	6	0	0	0	0	0	0.156738	0.230709	0.13118	0	0	0	0
15109	103.701	59.9452	88.8431	79.0501	4.60432	3.32091	0	4.38892	82.8848	3.07854	4.70317	2.54913e-18	3.99831e-17	Hal	NC_000076.7	93324630	93352623	+	2776	protein_coding	histidine ammonia lyase && P35492.1 RecName: Full=Histidine ammonia-lyase; Short=Histidase && PF00221:Aromatic amino acid lyase|PF12053:Domain of unknown function (DUF3534)	-	121	67	86	91	4	3	0	5	1.20956	0.684713	1.00619	0.908057	0.0534686	0.0385222	0	0.0511624
20296	765.329	1199.8	5750.01	4625.74	246.331	98.5204	64.5104	67.5894	3085.22	119.238	4.69392	1.62779e-09	1.21797e-08	Ccl2	NC_000077.7	81926403	81928278	+	806	protein_coding	chemokine (C-C motif) ligand 2 && P10148.1 RecName: Full=C-C motif chemokine 2; AltName: Full=Monocyte chemoattractant protein 1; AltName: Full=Monocyte chemotactic protein 1; Short=MCP-1; AltName: Full=Platelet-derived growth factor-inducible protein JE; AltName: Full=Small-inducible cytokine A2; Flags: Precursor && PF00048:Small cytokines (intecrine/chemokine), interleukin-8 like	-	893	1341	5566	5325	214	89	53	77	30.7454	47.2006	224.289	183.01	9.85228	3.93608	2.58708	2.71367
71995	2.57109	24.157	0	6.94946	1.15108	0	0	0	8.4194	0.28777	4.68606	0.00740948	0.0193633	Erv3	NC_000068.8	131695598	131701667	-	3378	protein_coding	endogenous retroviral sequence 3 && P60507.1 RecName: Full=Endogenous retrovirus group FC1 Env polyprotein; AltName: Full=Envelope polyprotein; AltName: Full=Fc1env; AltName: Full=HERV-F(c)1_Xq21.33 provirus ancestral Env polyprotein; AltName: Full=HERV-Fc1env; Contains: RecName: Full=Surface protein; Short=SU; Contains: RecName: Full=Transmembrane protein; Short=TM; Flags: Precursor && -	-	3	27	0	8	1	0	0	0	0.0246448	0.226755	0	0.0656027	0.010985	0	0	0
12458	9.42735	375.776	22.7273	41.6968	3.45324	3.32091	0	10.5334	112.407	4.32689	4.68034	0.000692419	0.00227242	Ccr6	NC_000083.7	8454875	8477353	+	4243	protein_coding	chemokine (C-C motif) receptor 6%2C transcript variant X8 && O54689.1 RecName: Full=C-C chemokine receptor type 6; Short=C-C CKR-6; Short=CC-CKR-6; Short=CCR-6; AltName: Full=KY411; AltName: CD_antigen=CD196 && -	-	11	420	22	48	3	3	0	12	0.0719421	2.80821	0.168403	0.313372	0.0262365	0.0252033	0	0.0803357
207777	243.397	374.881	276.86	356.16	19.5684	15.4976	13.3889	1.75557	312.825	12.5526	4.67648	1.29789e-31	4.10101e-30	Tspoap1	NC_000077.7	87649022	87676754	+	10800	protein_coding	TSPO associated protein 1%2C transcript variant X2 && Q7TNF8.2 RecName: Full=Peripheral-type benzodiazepine receptor-associated protein 1; Short=PRAX-1; AltName: Full=Peripheral benzodiazepine receptor-interacting protein; Short=PBR-IP; AltName: Full=RIMS-binding protein 1; Short=RIM-BP1; AltName: Full=TSPO-associated protein 1 && -	-	284	419	268	410	17	14	11	2	0.729723	1.10064	0.805954	1.0516	0.0584095	0.0462076	0.0400718	0.00526025
101055670	15.4266	15.21	8.26447	16.505	0	1.10697	1.21718	0	13.8515	0.581037	4.67627	9.19773e-05	0.000356868	Heatr4	NC_000078.7	83991987	84031643	-	3741	protein_coding	HEAT repeat containing 4 && Q86WZ0.2 RecName: Full=HEAT repeat-containing protein 4 && PF13646:HEAT repeats	-	18	17	8	19	0	1	1	0	0.133521	0.128918	0.0694547	0.140688	0	0.00952843	0.0105168	0
15170	6028.36	8343.13	10606.4	11657.7	521.439	275.636	300.643	340.58	9158.91	359.574	4.67102	2.05035e-76	3.7203e-74	Ptpn6	NC_000072.7	124697670	124715672	-	2430	protein_coding	protein tyrosine phosphatase%2C non-receptor type 6%2C transcript variant 2 && P29351.2 RecName: Full=Tyrosine-protein phosphatase non-receptor type 6; AltName: Full=70Z-SHP; AltName: Full=Hematopoietic cell protein-tyrosine phosphatase; AltName: Full=PTPTY-42; AltName: Full=Protein-tyrosine phosphatase 1C; Short=PTP-1C; AltName: Full=SH-PTP1; Short=SHP-1 && PF00102:Protein-tyrosine phosphatase|P…	Y_phosphatase	7034	9325	10267	13420	453	249	247	388	80.3266	108.867	137.226	152.981	6.91751	3.6526	3.99908	4.53551
232413	6878.53	7290.06	9472.12	13096.3	543.31	282.278	287.254	330.047	9184.24	360.722	4.67048	9.92245e-70	1.4761e-67	Clec12a	NC_000072.7	129327207	129342266	+	2222	protein_coding	C-type lectin domain family 12%2C member a && Q504P2.1 RecName: Full=C-type lectin domain family 12 member A; AltName: Full=C-type lectin-like molecule 1; Short=CLL-1; AltName: Full=Myeloid inhibitory C-type lectin-like receptor; Short=MICL && PF00059:Lectin C-type domain	Lectin_C	8026	8148	9169	15076	472	255	236	376	100.235	104.03	134.022	187.946	7.88236	4.09077	4.17867	4.80667
100529082	6.85625	5.36823	0	7.81814	0	0	0	0	5.01066	0	4.66096	0.0148123	0.0355871	Gm11127	NC_000083.7	36366708	36369263	-	1344	protein_coding	predicted gene 11127 && P16391.2 RecName: Full=RT1 class I histocompatibility antigen, AA alpha chain; Flags: Precursor && PF00129:Class I Histocompatibility antigen, domains alpha 1 and 2|PF07654:Immunoglobulin C1-set domain	MHC_I	8	6	0	9	0	0	0	0	0.165179	0.12665	0	0.185496	0	0	0	0
328833	120.841	364.145	291.323	284.059	17.2662	1.10697	7.30306	15.8001	265.092	10.3691	4.66042	7.72027e-21	1.40615e-19	Treml2	NC_000083.7	48606419	48619562	+	4730	protein_coding	triggering receptor expressed on myeloid cells-like 2%2C transcript variant X2 && Q2LA85.2 RecName: Full=Trem-like transcript 2 protein; Short=TLT-2; AltName: Full=Triggering receptor expressed on myeloid cells-like protein 2; Flags: Precursor && -	-	141	407	282	327	15	1	6	18	0.82722	2.44111	1.93637	1.91504	0.117676	0.00753612	0.0499068	0.108097
19354	5905.8	9537.56	10962.8	11522.2	469.64	288.919	361.502	385.347	9482.1	376.352	4.65505	1.01764e-91	3.33883e-89	Rac2	NC_000081.7	78443369	78456983	-	3036	protein_coding	Rac family small GTPase 2 && Q05144.1 RecName: Full=Ras-related C3 botulinum toxin substrate 2; AltName: Full=Protein EN-7; AltName: Full=p21-Rac2; Flags: Precursor && PF00071:Ras family	Ras	6891	10660	10612	13264	408	261	297	439	62.986	99.6114	113.526	121.022	4.98674	3.06442	3.84879	4.10737
622554	213.401	101.102	130.165	105.979	6.90648	3.32091	1.21718	9.65563	137.662	5.27505	4.6519	3.21027e-21	6.00227e-20	Majin	NC_000085.7	6234358	6274349	+	2276	protein_coding	membrane anchored junction protein%2C transcript variant 1 && - && -	-	249	113	126	122	6	3	1	11	3.03592	1.40851	1.79803	1.48484	0.0978221	0.0469849	0.0172861	0.137284
70274	40.2805	33.9988	23.7604	38.222	2.30216	2.21394	1.21718	0	34.0654	1.43332	4.64965	3.28158e-09	2.35956e-08	Ly6g6e	NC_000083.7	35295843	35297780	+	1308	protein_coding	lymphocyte antigen 6 complex%2C locus G6E%2C transcript variant X3 && - && -	-	47	38	23	44	2	2	1	0	0.997134	0.824194	0.571109	0.931829	0.0567388	0.0545044	0.0300789	0
72022	11.1414	31.3147	10.3306	25.1918	1.15108	0	0	1.75557	19.4946	0.726662	4.63832	1.9047e-05	8.27938e-05	Slc35f2	NC_000075.7	53678733	53725445	+	2994	protein_coding	solute carrier family 35%2C member F2%2C transcript variant X2 && - && -	-	13	35	10	29	1	0	0	2	0.120491	0.331642	0.108479	0.26831	0.0123939	0	0	0.0189749
21819	9.42735	45.63	50.6199	27.7978	0	0	3.65153	1.75557	33.3688	1.35178	4.63449	6.70289e-07	3.58831e-06	Tg	NC_000081.7	66542606	66722570	+	8695	protein_coding	thyroglobulin%2C transcript variant X2 && O08710.3 RecName: Full=Thyroglobulin; Short=Tg; Flags: Precursor && PF07699:GCC2 and GCC3|PF00086:Thyroglobulin type-1 repeat|PF00135:Carboxylesterase family	COesterase	11	51	49	32	0	0	3	2	0.0351064	0.1664	0.183031	0.101946	0	0	0.0135744	0.00653373
27226	9147.1	5648.27	7321.29	10649.2	481.151	285.598	326.203	232.613	8191.46	331.392	4.62902	6.96683e-74	1.15877e-71	Pla2g7	NC_000083.7	43878885	43923093	+	3296	protein_coding	phospholipase A2%2C group VII (platelet-activating factor acetylhydrolase%2C plasma)%2C transcript variant X2 && - && PF03403:Platelet-activating factor acetylhydrolase, isoform II	PAF-AH_p_II	10673	6313	7087	12259	418	258	268	265	89.8592	54.3378	69.8352	103.029	4.70595	2.79024	3.19902	2.28381
170812	20.5688	33.1041	167.356	16.505	0	1.10697	0	7.90006	59.3834	2.25176	4.62886	6.71537e-06	3.11886e-05	Ahsp	NC_000073.7	127902016	127902926	+	492	protein_coding	alpha hemoglobin stabilizing protein && - && PF09236:Alpha-haemoglobin stabilising protein	-	24	37	162	19	0	1	0	9	1.35366	2.13349	10.6942	1.06974	0	0.0724509	0	0.519611
665433	4.28516	11.6312	4.13224	12.1616	1.15108	0	0	0	8.05253	0.28777	4.6225	0.000919912	0.00294635	H2ac23	NC_000079.7	21994537	21995088	+	552	protein_coding	H2A clustered histone 23 && - && PF16211:C-terminus of histone H2A|PF00125:Core histone H2A/H2B/H3/H4	Histone	5	13	4	14	1	0	0	0	0.251359	0.668125	0.235353	0.702555	0.0672232	0	0	0
66824	3680.95	3125.21	5086.78	5304.18	183.022	183.757	177.708	155.368	4299.28	174.964	4.62042	3.63766e-119	2.72267e-116	Pycard	NC_000073.7	127590545	127593039	-	2135	protein_coding	PYD and CARD domain containing && - && -	-	4295	3493	4924	6106	159	166	146	177	55.825	46.4146	74.9065	79.2228	2.76349	2.77153	2.69045	2.35492
327957	285.391	501.035	696.282	956.42	19.5684	34.3161	17.0405	28.0891	609.782	24.7535	4.61555	7.13713e-35	2.66679e-33	Scimp	NC_000077.7	70681758	70703387	-	1055	protein_coding	SLP adaptor and CSK interacting membrane protein && Q3UU41.1 RecName: Full=SLP adapter and CSK-interacting membrane protein && PF15050:SCIMP protein	-	333	560	674	1101	17	31	14	32	8.75901	15.0588	20.7495	28.9085	0.597936	1.04741	0.52209	0.861585
16818	643.631	1274.06	1274.8	1263.93	51.7986	45.3858	41.384	43.8892	1114.1	45.6144	4.6106	8.39589e-71	1.28083e-68	Lck	NC_000070.7	129442137	129467434	-	2397	protein_coding	lymphocyte protein tyrosine kinase%2C transcript variant 3 && P06240.4 RecName: Full=Proto-oncogene tyrosine-protein kinase LCK; AltName: Full=Leukocyte C-terminal Src kinase; Short=LSK; AltName: Full=Lymphocyte cell-specific protein-tyrosine kinase; AltName: Full=p56-LCK && PF07714:Protein tyrosine kinase|PF00017:SH2 domain|PF00018:SH3 domain	Pkinase_Tyr	751	1424	1234	1455	45	41	34	50	8.69431	16.8537	16.7204	16.8146	0.696631	0.609712	0.55806	0.592519
17341	24.8539	95.7335	59.9174	47.7776	4.60432	0	0	4.38892	57.0706	2.24831	4.60613	8.43458e-10	6.47075e-09	Bhlha15	NC_000071.7	144127104	144131259	+	3494	protein_coding	basic helix-loop-helix family%2C member a15 && Q9QYC3.1 RecName: Full=Class A basic helix-loop-helix protein 15; Short=bHLHa15; AltName: Full=Class B basic helix-loop-helix protein 8; Short=bHLHb8; AltName: Full=Muscle, intestine and stomach expression 1; Short=MIST-1 && -	-	29	107	58	55	4	0	0	5	0.230324	0.868789	0.539143	0.436045	0.042481	0	0	0.0406488
66825	0	9.84176	5.1653	4.34341	0	0	0	0	4.83762	0	4.60438	0.0194307	0.0452269	Rnf186	NC_000070.7	138694430	138695676	+	1247	protein_coding	ring finger protein 186 && - && PF13639:Ring finger domain	-	0	11	5	5	0	0	0	0	0	0.250253	0.130228	0.11107	0	0	0	0
16414	14790.6	15282.5	16501.1	18309.2	1285.76	470.463	415.057	503.848	16220.8	668.781	4.60048	3.75187e-48	2.49614e-46	Itgb2	NC_000076.7	77366164	77401542	+	2974	protein_coding	integrin beta 2%2C transcript variant X1 && P11835.2 RecName: Full=Integrin beta-2; AltName: Full=Cell surface adhesion glycoproteins LFA-1/CR3/p150,95 subunit beta; AltName: Full=Complement receptor C3 subunit beta; AltName: CD_antigen=CD18; Flags: Precursor && -	-	17258	17081	15973	21077	1117	425	341	574	161.032	162.939	174.439	196.318	13.937	5.09398	4.51111	5.48241
21959	0	8.05235	6.19836	17.3737	0	1.10697	0	0	7.90609	0.276743	4.59361	0.00656599	0.0174097	Tnp2	NC_000082.7	10605799	10606519	-	550	protein_coding	transition protein 2 && P11378.2 RecName: Full=Nuclear transition protein 2; Short=TP-2; Short=TP2 && PF01254:Nuclear transition protein 2	-	0	9	6	20	0	1	0	0	0	0.46423	0.354314	1.0073	0	0.0648107	0	0
258712	5.14219	6.26294	12.3967	7.81814	0	0	0	0.877784	7.905	0.219446	4.58782	0.000735865	0.00240217	Olfr433	NC_000067.7	173869499	173870502	+	1004	protein_coding	olfactory receptor 433 && Q8NGY6.1 RecName: Full=Olfactory receptor 6N2; AltName: Full=Olfactory receptor OR1-23 && PF13853:Olfactory receptor	-	6	7	12	9	0	0	0	1	0.165837	0.197796	0.388192	0.248313	0	0	0	0.0282922
102640171	67.7055	110.049	87.81	101.636	10.3597	2.21394	2.43435	0.877784	91.8	3.97145	4.58258	4.499e-17	6.48349e-16	Gm38525	NC_000073.7	104003766	104019090	-	3663	protein_coding	predicted gene%2C 38525%2C transcript variant X2 && P15533.2 RecName: Full=Tripartite motif-containing protein 30A; AltName: Full=Down regulatory protein of interleukin-2 receptor; AltName: Full=Tripartite motif-containing protein 30 && PF00643:B-box zinc finger|PF15227:zinc finger of C3HC4-type, RING	zf-B_box	79	123	85	117	9	2	2	1	0.598485	0.952624	0.75367	0.88479	0.0911725	0.0194627	0.0214814	0.00775468
381334	2.57109	5.36823	4.13224	6.94946	0	0	0	0	4.75526	0	4.58155	0.00407473	0.0113442	Gal3st2	NC_000067.7	93789066	93804216	+	2846	protein_coding	galactose-3-O-sulfotransferase 2 && Q6XQH0.1 RecName: Full=Galactose-3-O-sulfotransferase 2; Short=Gal3ST-2; AltName: Full=Beta-galactose-3-O-sulfotransferase 2; AltName: Full=Gal-beta-1, 3-GalNAc 3'-sulfotransferase 2 && PF06990:Galactose-3-O-sulfotransferase	-	3	6	4	8	0	0	0	0	0.0292516	0.0598095	0.0456483	0.0778658	0	0	0	0
69774	3185.59	4316.95	4963.85	5240.76	215.252	151.655	166.753	205.402	4426.79	184.765	4.58101	5.48767e-119	3.98289e-116	Ms4a6b	NC_000085.7	11495923	11507767	+	1687	protein_coding	membrane-spanning 4-domains%2C subfamily A%2C member 6B && Q99N09.1 RecName: Full=Membrane-spanning 4-domains subfamily A member 6B && PF04103:CD20-like family	-	3717	4825	4805	6033	187	137	137	234	61.1422	81.1401	92.5076	99.0626	4.11325	2.89477	3.19503	3.94005
21949	47.9938	177.152	109.504	127.696	5.7554	2.21394	12.1718	0	115.587	5.03528	4.57942	2.33334e-12	2.3315e-11	Tnfsf8	NC_000070.7	63749439	63779745	-	4074	protein_coding	tumor necrosis factor (ligand) superfamily%2C member 8%2C transcript variant X1 && P32972.1 RecName: Full=Tumor necrosis factor ligand superfamily member 8; AltName: Full=CD30 ligand; Short=CD30-L; AltName: CD_antigen=CD153 && PF00229:TNF(Tumour Necrosis Factor) family	-	56	198	106	147	5	2	10	0	0.381444	1.37879	0.845053	0.999511	0.0455415	0.0174992	0.0965715	0
69543	2.57109	7.15764	16.5289	5.2121	0	0	0	0.877784	7.86745	0.219446	4.57798	0.0015609	0.0047588	Capns2	NC_000074.7	93628023	93629037	+	1015	protein_coding	calpain%2C small subunit 2 && Q9D7J7.1 RecName: Full=Calpain small subunit 2; Short=CSS2; AltName: Full=Calcium-dependent protease small subunit 2 && PF13833:EF-hand domain pair	-	3	8	16	6	0	0	0	1	0.0820198	0.223603	0.51198	0.163748	0	0	0	0.0279856
20288	3845.5	4016.33	7240.71	8617.33	427.051	157.19	220.309	195.746	5929.97	250.074	4.56846	9.26429e-42	4.63234e-40	Msr1	NC_000074.7	39996284	40095790	-	8539	protein_coding	macrophage scavenger receptor 1%2C transcript variant X1 && - && PF03523:Macrophage scavenger receptor|PF00530:Scavenger receptor cysteine-rich domain|PF01391:Collagen triple helix repeat (20 copies)	SRCR	4487	4489	7009	9920	371	142	181	223	14.5818	14.9141	26.6593	32.1807	1.61222	0.592776	0.833953	0.74182
17076	257.109	645.082	455.579	554.22	18.4173	26.5673	20.692	15.8001	477.998	20.3692	4.55958	1.25513e-42	6.53514e-41	Ly75	NC_000068.8	60122447	60213617	-	6871	protein_coding	lymphocyte antigen 75 && Q60767.2 RecName: Full=Lymphocyte antigen 75; Short=Ly-75; AltName: Full=DEC-205; AltName: CD_antigen=CD205; Flags: Precursor && PF00059:Lectin C-type domain|PF00040:Fibronectin type II domain	Lectin_C	300	721	441	638	16	24	17	18	1.21161	2.97693	2.08458	2.57213	0.0864088	0.124509	0.0973417	0.0744137
677296	12.8555	59.9452	45.4546	82.5249	4.60432	0	1.21718	2.63335	50.195	2.11371	4.5588	1.34106e-08	8.98437e-08	Fcrl6	NC_000067.7	172423081	172445889	-	3864	protein_coding	Fc receptor-like 6%2C transcript variant X4 && A1YIY0.2 RecName: Full=Fc receptor-like protein 6; Short=FcR-like protein 6; Short=FcRL6; Flags: Precursor && PF13895:Immunoglobulin domain|PF13927:Immunoglobulin domain	-	15	67	44	95	4	0	1	3	0.107725	0.491916	0.369841	0.681048	0.0384132	0	0.010182	0.0220539
12954	5.14219	5.36823	2.06612	6.08078	0	0	0	0	4.66433	0	4.55733	0.00467277	0.0128375	Cryaa	NC_000083.7	31896905	31900704	+	1214	protein_coding	crystallin%2C alpha A%2C transcript variant 1 && P24622.1 RecName: Full=Alpha-crystallin A chain && -	-	6	6	2	7	0	0	0	0	0.13715	0.140212	0.053507	0.159724	0	0	0	0
21948	4.28516	2.68412	2.06612	9.55551	0	0	0	0	4.64773	0	4.55228	0.00650703	0.0172744	Cd70	NC_000083.7	57452997	57456777	-	842	protein_coding	CD70 antigen && O55237.1 RecName: Full=CD70 antigen; AltName: Full=CD27 ligand; Short=CD27-L; AltName: Full=Tumor necrosis factor ligand superfamily member 7; AltName: CD_antigen=CD70 && -	-	5	3	2	11	0	0	0	0	0.164786	0.101079	0.0771467	0.361886	0	0	0	0
668218	731.905	1359.95	1494.84	1550.6	85.1799	32.1022	41.384	60.5671	1284.32	54.8083	4.54866	2.85261e-47	1.82194e-45	Bin2	NC_000081.7	100538963	100567384	-	2323	protein_coding	bridging integrator 2%2C transcript variant 2 && - && -	-	854	1520	1447	1785	74	29	34	69	10.2017	18.563	20.2311	21.2853	1.18206	0.444998	0.575837	0.843724
20556	7221.35	6415.93	11108.5	11003.6	559.425	298.882	348.113	326.536	8937.34	383.239	4.54418	1.9314e-73	3.19028e-71	Slfn2	NC_000077.7	82955938	82961504	+	1664	protein_coding	schlafen 2 && Q5RCZ8.1 RecName: Full=Schlafen family member 12-like && PF04326:Putative DNA-binding domain	AAA_4	8426	7171	10753	12667	486	270	286	372	140.518	122.259	209.882	210.869	10.8378	5.78388	6.76211	6.35024
16160	48.8508	70.6817	132.232	170.262	3.45324	5.53485	3.65153	5.26671	105.506	4.47658	4.54407	3.60837e-16	4.86349e-15	Il12b	NC_000077.7	44290890	44305504	+	2505	protein_coding	interleukin 12b && - && PF13927:Immunoglobulin domain|PF10420:Cytokine interleukin-12p40 C-terminus	-	57	79	128	196	3	5	3	6	0.631438	0.894691	1.65959	2.1674	0.0444398	0.0711494	0.0471176	0.0680368
16797	413.089	924.23	967.977	829.592	23.0216	35.4231	30.4294	44.767	783.722	33.4103	4.54132	1.59686e-48	1.08655e-46	Lat	NC_000073.7	125962999	125968877	-	1571	protein_coding	linker for activation of T cells%2C transcript variant X1 && O54957.1 RecName: Full=Linker for activation of T-cells family member 1; AltName: Full=36 kDa phospho-tyrosine adapter protein; Short=pp36; AltName: Full=p36-38 && PF15234:Linker for activation of T-cells	-	482	1033	937	955	20	32	25	51	8.51401	18.6542	19.3715	16.8391	0.472402	0.726077	0.626085	0.922135
18260	46.2797	31.3147	48.5538	75.5754	2.30216	3.32091	2.43435	0.877784	50.4309	2.2338	4.54003	8.65826e-12	8.21283e-11	Ocln	NC_000079.7	100633012	100689226	-	4225	protein_coding	occludin%2C transcript variant 5 && Q61146.1 RecName: Full=Occludin && PF07303:Occludin homology domain	-	54	35	47	87	2	3	2	1	0.354675	0.235015	0.361302	0.570406	0.0175655	0.0253107	0.018624	0.00672317
17972	1894.9	1931.67	2795.46	2795.42	146.187	79.7019	64.5104	114.99	2354.36	101.347	4.53521	1.14009e-69	1.68557e-67	Ncf4	NC_000081.7	78128364	78146782	+	1709	protein_coding	neutrophil cytosolic factor 4%2C transcript variant X2 && P97369.2 RecName: Full=Neutrophil cytosol factor 4; Short=NCF-4; AltName: Full=Neutrophil NADPH oxidase factor 4; AltName: Full=p40-phox; Short=p40phox && PF00564:PB1 domain|PF00787:PX domain|PF00018:SH3 domain	PX	2211	2159	2706	3218	127	72	53	131	35.9013	35.8397	51.4263	52.1597	2.75753	1.50176	1.22012	2.17736
20737	1893.18	2200.08	2314.05	2235.99	111.655	84.1298	90.0711	87.7784	2160.83	93.4085	4.53444	1.95437e-193	7.80152e-190	Spn	NC_000073.7	126731404	126743785	-	5045	protein_coding	sialophorin%2C transcript variant X1 && P15702.1 RecName: Full=Leukosialin; AltName: Full=B-cell differentiation antigen LP-3; AltName: Full=Leukocyte sialoglycoprotein; AltName: Full=Lymphocyte antigen 48; Short=Ly-48; AltName: Full=Sialophorin; AltName: CD_antigen=CD43; Flags: Precursor && -	-	2209	2459	2240	2574	97	76	74	100	12.1506	13.8277	14.4207	14.1331	0.713458	0.536984	0.577086	0.56304
17329	22734.5	20071.8	42713.9	48052.1	1139.57	1456.77	1629.8	1543.14	33393.1	1442.32	4.53304	3.80715e-61	4.42646e-59	Cxcl9	NC_000071.7	92469190	92475938	-	2905	protein_coding	chemokine (C-X-C motif) ligand 9 && P18340.2 RecName: Full=C-X-C motif chemokine 9; AltName: Full=Gamma-interferon-induced monokine; AltName: Full=Monokine induced by interferon-gamma; Short=MIG; Short=MuMIG; AltName: Full=Protein m119; AltName: Full=Small-inducible cytokine B9; Flags: Precursor && -	-	26527	22434	41347	55316	990	1316	1339	1758	253.399	219.086	462.272	527.468	12.6458	16.148	18.1344	17.1899
100861753	758.473	727.395	1278.93	1237	58.7051	24.3534	63.2932	28.0891	1000.45	43.6102	4.53056	4.0087e-44	2.21227e-42	Gm21188	NC_000079.7	120496140	120513740	-	1790	protein_coding	predicted gene%2C 21188 && - && PF15721:Annexin-2 receptor	-	885	813	1238	1424	51	22	52	32	13.72	12.8852	22.463	22.0368	1.05724	0.438106	1.14293	0.507806
20305	61328.3	39436.8	39135.4	47004.4	3584.46	1455.67	1381.5	1708.17	46726.2	2032.45	4.52302	9.9223e-53	8.13867e-51	Ccl6	NC_000077.7	83478712	83483913	-	1436	protein_coding	chemokine (C-C motif) ligand 6 && P27784.1 RecName: Full=C-C motif chemokine 6; AltName: Full=Protein C10; AltName: Full=Small-inducible cytokine A6; Contains: RecName: Full=CCL6(22-95); Contains: RecName: Full=CCL6(23-95); Flags: Precursor && -	-	71559	44078	37883	54110	3114	1315	1135	1946	1382.84	870.805	856.819	1043.79	80.4678	32.6423	31.0965	38.4936
17523	5.14219	34.8935	29.9587	24.3231	1.15108	0	0	2.63335	23.5794	0.946108	4.51899	1.61632e-05	7.09148e-05	Mpo	NC_000077.7	87684610	87695238	+	2546	protein_coding	myeloperoxidase && P11247.2 RecName: Full=Myeloperoxidase; Short=MPO; Contains: RecName: Full=Myeloperoxidase light chain; Contains: RecName: Full=Myeloperoxidase heavy chain; Flags: Precursor && PF03098:Animal haem peroxidase	An_peroxidase	6	39	29	28	1	0	0	3	0.0653967	0.43457	0.369946	0.304643	0.0145747	0	0	0.0334706
16409	14154.7	14956.8	16659.1	18226.7	1084.32	510.314	513.649	686.427	15999.3	698.677	4.51723	1.62923e-80	3.45326e-78	Itgam	NC_000073.7	127661812	127717663	+	4682	protein_coding	integrin alpha M%2C transcript variant 1 && P05555.2 RecName: Full=Integrin alpha-M; AltName: Full=CD11 antigen-like family member B; AltName: Full=CR-3 alpha chain; AltName: Full=Cell surface glycoprotein MAC-1 subunit alpha; AltName: Full=Leukocyte adhesion receptor MO1; AltName: CD_antigen=CD11b; Flags: Precursor && -	-	16516	16717	16126	20982	942	461	422	782	97.8896	101.293	111.865	124.139	7.46582	3.50977	3.5461	4.74434
27371	253.681	576.19	449.381	414.362	13.813	11.0697	34.081	15.8001	423.403	18.6909	4.51571	1.11298e-35	4.30645e-34	Sh2d2a	NC_000069.7	87754062	87763029	+	4806	protein_coding	SH2 domain containing 2A%2C transcript variant 1 && Q9QXK9.1 RecName: Full=SH2 domain-containing protein 2A; AltName: Full=Lck-associated adapter protein; Short=Lad; AltName: Full=Rlk/Itk-binding protein; Short=Ribp && -	-	296	644	435	477	12	10	28	18	1.70911	3.80151	2.93971	2.74932	0.0926522	0.0741695	0.229216	0.106387
233081	0	21.4729	4.13224	4.34341	0	1.10697	0	0	7.48714	0.276743	4.51477	0.0107547	0.0268626	Ffar1	NC_000073.7	30559993	30560895	-	903	protein_coding	free fatty acid receptor 1 && Q76JU9.1 RecName: Full=Free fatty acid receptor 1; AltName: Full=G-protein coupled receptor 40 && PF00001:7 transmembrane receptor (rhodopsin family)	7tm_1	0	24	4	5	0	1	0	0	0	0.75401	0.14387	0.153382	0	0.0394749	0	0
99681	156.837	154.784	164.256	337.918	6.90648	11.0697	4.86871	12.289	203.449	8.78347	4.5074	1.43142e-26	3.51992e-25	Tchh	NC_000069.7	93348081	93356384	+	5888	protein_coding	trichohyalin%2C transcript variant X1 && - && PF01023:S-100/ICaBP type calcium binding domain	-	183	173	159	389	6	10	4	14	0.862475	0.83355	0.877059	1.83009	0.037813	0.0605398	0.0267277	0.06754
83382	359.096	933.177	1337.81	1182.28	37.9856	53.1346	23.1264	52.6671	953.091	41.7284	4.50687	2.85281e-32	9.28365e-31	Siglece	NC_000073.7	43300494	43309585	-	2060	protein_coding	sialic acid binding Ig-like lectin E && Q91Y57.3 RecName: Full=Sialic acid-binding Ig-like lectin 12; Short=Siglec-12; AltName: Full=Myeloid inhibitory siglec; Short=MIS; AltName: Full=Sialic acid-binding Ig-like lectin 5; Short=Siglec-5; AltName: Full=Sialic acid-binding Ig-like lectin E; Short=Siglec-E; Short=mSiglec-E; AltName: Full=Sialic acid-binding Ig-like lectin-like 1; Short=Siglec-L1; F…	-	419	1043	1295	1361	33	48	19	60	5.6443	14.3638	20.4175	18.3013	0.594436	0.830583	0.362874	0.827341
233836	9.42735	37.5776	23.7604	25.1918	2.30216	0	0	1.75557	23.9893	1.01443	4.50625	3.42909e-06	1.66458e-05	Slc5a11	NC_000073.7	122813817	122873612	+	2981	protein_coding	solute carrier family 5 (sodium/glucose cotransporter)%2C member 11%2C transcript variant X2 && Q8K0E3.1 RecName: Full=Sodium/myo-inositol cotransporter 2; Short=Na(+)/myo-inositol cotransporter 2; AltName: Full=Sodium-dependent glucose cotransporter; AltName: Full=Sodium/glucose cotransporter KST1; AltName: Full=Sodium/myo-inositol transporter 2; Short=SMIT2; AltName: Full=Solute carrier family …	-	11	42	23	29	2	0	0	2	0.102399	0.399706	0.250591	0.269481	0.0248958	0	0	0.0190576
229898	7650.72	8387.86	11728.3	12731.4	471.943	390.761	472.265	460.837	10124.6	448.951	4.49517	8.16853e-124	6.9873e-121	Gbp5	NC_000069.7	142202695	142228105	+	3021	protein_coding	guanylate binding protein 5 && Q8CFB4.2 RecName: Full=Guanylate-binding protein 5; AltName: Full=GTP-binding protein 5; Short=GBP-5; Short=MuGBP-5; AltName: Full=Guanine nucleotide-binding protein 5; Flags: Precursor && -	-	8927	9375	11353	14656	410	353	388	525	82.0008	88.0388	122.056	134.387	5.03606	4.16517	5.05302	4.93639
16842	36.8524	249.623	101.24	115.535	9.20864	4.42788	2.43435	6.14449	125.812	5.55384	4.49355	1.66501e-13	1.84367e-12	Lef1	NC_000069.7	130903946	131018006	+	4538	protein_coding	lymphoid enhancer binding factor 1%2C transcript variant 1 && P27782.1 RecName: Full=Lymphoid enhancer-binding factor 1; Short=LEF-1 && -	-	43	279	98	133	8	4	2	7	0.262946	1.74419	0.701392	0.811855	0.0654159	0.0314199	0.0173394	0.0438161
69987	118.27	117.206	98.1406	118.141	6.90648	2.21394	2.43435	7.90006	112.94	4.86371	4.48915	1.12117e-25	2.65872e-24	Spaca9	NC_000068.8	28582092	28589663	-	671	protein_coding	sperm acrosome associated 9 && - && PF15120:Domain of unknown function (DUF4561)	-	138	131	95	136	6	2	2	9	5.70716	5.53863	4.59833	5.61446	0.331808	0.106247	0.117267	0.380996
329207	5.14219	10.7365	17.562	15.6363	2.30216	0	0	0	12.2692	0.57554	4.48754	0.000494167	0.00167048	Rbm44	NC_000067.7	91072695	91098521	+	4025	protein_coding	RNA binding motif protein 44 && Q3V089.1 RecName: Full=RNA-binding protein 44; AltName: Full=RNA-binding motif protein 44 && PF00076:RNA recognition motif. (a.k.a. RRM, RBD, or RNP domain)	RRM_1	6	12	17	18	2	0	0	0	0.0413665	0.0845802	0.137177	0.123879	0.0184384	0	0	0
15442	4067.47	3927.76	3580.58	5255.53	282.014	141.692	153.364	175.557	4207.84	188.157	4.48375	9.8776e-86	2.59976e-83	Hpse	NC_000071.7	100827350	100867582	-	3117	protein_coding	heparanase && Q6YGZ1.3 RecName: Full=Heparanase; AltName: Full=Endo-glucoronidase; Contains: RecName: Full=Heparanase 8 kDa subunit; Contains: RecName: Full=Heparanase 50 kDa subunit; Flags: Precursor && PF03662:Glycosyl hydrolase family 79, N-terminal domain	-	4746	4390	3466	6050	245	128	126	200	42.2527	39.9559	36.1153	53.7663	2.91667	1.4638	1.59039	1.82261
210741	5.14219	13.4206	7.23142	3.47473	1.15108	0	0	0	7.31723	0.28777	4.48019	0.00155708	0.00474956	Kcnk12	NC_000083.7	88049100	88106329	-	8535	protein_coding	potassium channel%2C subfamily K%2C member 12%2C transcript variant X1 && Q9ERS1.1 RecName: Full=Potassium channel subfamily K member 12; AltName: Full=Tandem pore domain halothane-inhibited potassium channel 2; Short=THIK-2 && -	-	6	15	7	4	1	0	0	0	0.0195079	0.0498587	0.0266375	0.0129822	0.00434765	0	0	0
18173	8196.65	9464.19	10670.5	13043.3	714.82	373.049	387.062	382.714	10343.6	464.411	4.47783	1.17029e-77	2.24236e-75	Slc11a1	NC_000067.7	74414318	74429974	+	4302	protein_coding	solute carrier family 11 (proton-coupled divalent metal ion transporters)%2C member 1%2C transcript variant X2 && P41251.2 RecName: Full=Natural resistance-associated macrophage protein 1; Short=NRAMP 1; AltName: Full=Solute carrier family 11 member 1 && PF01566:Natural resistance-associated macrophage protein	-	9564	10578	10329	15015	621	337	318	436	61.6925	69.7568	77.9807	96.6822	5.35648	2.79234	2.90821	2.87883
110083	662.485	182.52	166.323	185.029	14.964	7.7488	17.0405	14.0445	299.089	13.4495	4.47776	1.22196e-19	2.08903e-18	Dnah12	NC_000080.7	26412709	26614250	+	13851	protein_coding	dynein%2C axonemal%2C heavy chain 12%2C transcript variant X4 && Q3V0Q1.2 RecName: Full=Dynein heavy chain 12, axonemal; AltName: Full=Axonemal beta dynein heavy chain 12; AltName: Full=Axonemal dynein heavy chain 12-like protein; AltName: Full=Axonemal dynein heavy chain 7-like protein; AltName: Full=Ciliary dynein heavy chain 12 && PF12781:ATP-binding dynein motor region D5|PF12775:P-loop conta…	Dynein_heavy	773	204	161	213	13	7	14	16	1.54868	0.417833	0.377524	0.425981	0.0348273	0.0180147	0.0397664	0.0328125
23880	5884.38	8169.55	8400.84	10705.6	547.914	290.026	317.683	337.947	8290.1	373.393	4.47307	1.55382e-77	2.95362e-75	Fyb	NC_000081.7	6552280	6695089	+	5464	protein_coding	FYN binding protein%2C transcript variant X1 && O35601.2 RecName: Full=FYN-binding protein; AltName: Full=Adhesion and degranulation promoting adaptor protein; Short=ADAP; AltName: Full=FYB-120/130; Short=p120/p130; AltName: Full=FYN-T-binding protein; AltName: Full=SLAP-130; AltName: Full=SLP-76-associated phosphoprotein && PF07653:Variant SH3 domain|PF14603:Helically-extended SH3 domain	SH3_2	6866	9131	8132	12324	476	262	261	385	34.8704	47.409	48.3377	62.4788	3.23262	1.70923	1.87932	2.00148
14728	8333.77	8174.03	10815.1	12797.4	912.806	287.812	309.163	298.447	10030.1	452.057	4.47228	1.6493e-37	6.94241e-36	Lilrb4a	NC_000076.7	51366994	51372709	+	3175	protein_coding	leukocyte immunoglobulin-like receptor%2C subfamily B%2C member 4A%2C transcript variant 2 && Q64281.1 RecName: Full=Leukocyte immunoglobulin-like receptor subfamily B member 4; AltName: Full=Mast cell surface glycoprotein Gp49B; AltName: CD_antigen=CD85k; Flags: Precursor && PF13927:Immunoglobulin domain	-	9724	9136	10469	14732	793	260	254	340	84.9893	81.633	107.093	128.531	9.26803	2.91903	3.14746	3.04184
12501	185.119	581.558	357.439	581.149	25.3237	14.3906	17.0405	20.189	426.316	19.236	4.46897	4.99388e-31	1.53541e-29	Cd3e	NC_000075.7	44910033	44920961	-	1517	protein_coding	CD3 antigen%2C epsilon polypeptide%2C transcript variant X1 && - && PF16681:Ig-like domain on T-cell surface glycoprotein CD3 epsilon chain	-	216	650	346	669	22	13	14	23	3.95122	12.1557	7.40781	12.2161	0.53814	0.305469	0.363088	0.430668
330660	14.5695	5.36823	1.03306	7.81814	0	0	0	0.877784	7.19724	0.219446	4.46362	0.00336882	0.00956228	Btbd16	NC_000073.7	130375799	130427631	+	3791	protein_coding	BTB (POZ) domain containing 16%2C transcript variant 1 && - && -	-	17	6	1	9	0	0	0	1	0.12444	0.0449005	0.00856733	0.0657628	0	0	0	0.00749285
17079	1488.66	3225.41	3585.75	4194	265.899	85.2368	103.46	112.356	3123.46	141.738	4.46288	3.00248e-33	1.0377e-31	Cd180	NC_000079.7	102830055	102843139	+	2337	protein_coding	CD180 antigen%2C transcript variant 2 && Q62192.2 RecName: Full=CD180 antigen; AltName: Full=Lymphocyte antigen 78; Short=Ly-78; AltName: Full=Radioprotective 105 kDa protein; AltName: CD_antigen=CD180; Flags: Precursor && PF13855:Leucine rich repeat	-	1737	3605	3471	4828	231	77	85	128	20.6255	43.7623	48.2387	57.2269	3.66785	1.17447	1.43097	1.55579
12504	490.222	831.181	647.728	1047.63	24.1727	43.1719	24.3435	44.767	754.191	34.1138	4.45463	4.45208e-49	3.14548e-47	Cd4	NC_000072.7	124841656	124865210	-	3470	protein_coding	CD4 antigen%2C transcript variant X2 && - && PF09191:CD4, extracellular|PF00047:Immunoglobulin domain|PF05790:Immunoglobulin C2-set domain	ig	572	929	627	1206	21	39	20	51	4.57435	7.59521	5.86864	9.62741	0.224568	0.400631	0.226762	0.417485
13421	645.345	1762.57	1622.94	1714.78	62.1583	54.2416	75.465	70.2227	1436.41	65.5219	4.45407	3.26406e-49	2.34064e-47	Dnase1l3	NC_000080.7	14475014	14504586	+	4161	protein_coding	deoxyribonuclease 1-like 3%2C transcript variant X1 && O55070.1 RecName: Full=Deoxyribonuclease gamma; Short=DNase gamma; AltName: Full=DNase I homolog protein DHP2; AltName: Full=Deoxyribonuclease I-like 3; Short=DNase I-like 3; AltName: Full=Liver and spleen DNase; Short=LS-DNase; Short=LSD; Flags: Precursor && -	-	753	1970	1571	1974	54	49	62	80	5.02181	13.4314	12.2625	13.1414	0.481564	0.419766	0.586224	0.546126
211228	2712.5	3418.67	4423.56	4911.53	256.691	163.832	150.93	135.179	3866.57	176.658	4.45393	1.97304e-72	3.17157e-70	Lrrc25	NC_000074.7	71068810	71073501	+	1402	protein_coding	leucine rich repeat containing 25%2C transcript variant X1 && Q8K1T1.1 RecName: Full=Leucine-rich repeat-containing protein 25; AltName: Full=Monocyte and plasmacytoid-activated protein; Flags: Precursor && PF13855:Leucine rich repeat	-	3165	3821	4282	5654	223	148	124	154	62.6454	77.3183	99.1969	111.712	5.90221	3.7629	3.47971	3.12013
230787	6477.44	8816.42	9185.96	11544.8	551.367	354.231	333.507	408.17	9006.16	411.819	4.45075	5.55659e-94	2.14655e-91	Themis2	NC_000070.7	132509148	132523675	-	3919	protein_coding	thymocyte selection associated family member 2%2C transcript variant X1 && Q91YX0.2 RecName: Full=Protein THEMIS2; AltName: Full=Induced by contact to basement membrane 1 protein; Short=Protein ICB-1; AltName: Full=Thymocyte-expressed molecule involved in selection protein 2 && -	-	7558	9854	8892	13290	479	320	274	465	53.5174	71.3331	73.6925	93.938	4.53543	2.91061	2.75071	3.37038
17472	15040	15823.8	17437	22280.8	882.878	723.959	906.797	717.15	17645.4	807.696	4.45006	7.24243e-160	1.44553e-156	Gbp4	NC_000071.7	105263633	105287452	-	5236	protein_coding	guanylate binding protein 4%2C transcript variant 5 && Q6ZN66.1 RecName: Full=Guanylate-binding protein 6; AltName: Full=GTP-binding protein 6; Short=GBP-6; AltName: Full=Guanine nucleotide-binding protein 6 && PF02841:Guanylate-binding protein, C-terminal domain|PF02263:Guanylate-binding protein, N-terminal domain	-	17549	17686	16879	25649	767	654	745	817	93.0071	95.826	104.7	135.694	5.43568	4.45233	5.59792	4.43224
14103	57.4211	165.52	145.661	174.605	5.7554	3.32091	15.8233	0.877784	135.802	6.44435	4.44747	5.73686e-14	6.60594e-13	Fasl	NC_000067.7	161608260	161616064	-	1935	protein_coding	Fas ligand (TNF superfamily%2C member 6)%2C transcript variant 2 && P41047.1 RecName: Full=Tumor necrosis factor ligand superfamily member 6; AltName: Full=CD95 ligand; Short=CD95-L; AltName: Full=Fas antigen ligand; Short=Fas ligand; Short=FasL; AltName: CD_antigen=CD178; Contains: RecName: Full=Tumor necrosis factor ligand superfamily member 6, membrane form; Contains: RecName: Full=Tumor necro…	-	67	185	141	201	5	3	13	1	0.960853	2.71234	2.36667	2.87744	0.0958842	0.0552649	0.264321	0.0146798
58208	107.986	396.354	221.075	276.241	8.05756	18.8185	8.52024	10.5334	250.414	11.4824	4.44422	1.39091e-23	2.96914e-22	Bcl11b	NC_000078.7	107876662	107970404	-	12880	protein_coding	B cell leukemia/lymphoma 11B%2C transcript variant X4 && - && -	-	126	443	214	318	7	17	7	12	0.271468	0.975756	0.539631	0.683916	0.020167	0.0470481	0.0213822	0.0264646
72431	4.28516	7.15764	26.8595	26.9292	0	0	0	2.63335	16.3079	0.658338	4.44382	0.000447567	0.00152268	Ceacam18	NC_000073.7	43284041	43298719	+	2168	protein_coding	carcinoembryonic antigen-related cell adhesion molecule 18 && Q9D871.1 RecName: Full=Carcinoembryonic antigen-related cell adhesion molecule 18; Flags: Precursor && PF13895:Immunoglobulin domain	-	5	8	26	31	0	0	0	3	0.0639991	0.104685	0.389505	0.39609	0	0	0	0.0393063
19288	177.406	352.514	4224.18	2338.49	116.259	111.804	30.4294	68.4672	1773.15	81.7399	4.43901	6.03652e-06	2.82109e-05	Ptx3	NC_000069.7	66127308	66133227	+	1922	protein_coding	pentraxin related gene && P48759.2 RecName: Full=Pentraxin-related protein PTX3; AltName: Full=Pentaxin-related protein PTX3; AltName: Full=Tumor necrosis factor-inducible gene 14 protein; Short=TSG-14; Flags: Precursor && PF00354:Pentaxin family	-	207	394	4089	2692	101	101	25	78	2.98869	5.81562	69.0976	38.7983	1.94996	1.87317	0.511748	1.15277
27052	2807.64	2927.48	3855.38	4488.48	191.079	166.046	104.677	186.09	3519.74	161.973	4.43885	1.3242e-85	3.41031e-83	Aoah	NC_000079.7	20978273	21220787	+	4339	protein_coding	acyloxyacyl hydrolase%2C transcript variant X1 && - && PF00657:GDSL-like Lipase/Acylhydrolase	Lipase_GDSL	3276	3272	3732	5167	166	150	86	212	20.9516	21.3933	27.9352	32.9868	1.41963	1.23228	0.779792	1.38786
21939	1128.71	1381.42	2508.27	2794.55	119.712	75.274	70.5963	94.8007	1953.24	90.0958	4.43727	9.50629e-48	6.22091e-46	Cd40	NC_000068.8	164897535	164913574	+	1879	protein_coding	CD40 antigen%2C transcript variant X2 && P27512.3 RecName: Full=Tumor necrosis factor receptor superfamily member 5; AltName: Full=B-cell surface antigen CD40; AltName: Full=Bp50; AltName: Full=CD40L receptor; AltName: CD_antigen=CD40; Flags: Precursor && -	-	1317	1544	2428	3217	104	68	58	108	19.4501	23.3117	41.9683	47.4259	2.05383	1.29	1.21443	1.63267
14727	5121.62	4936.09	6336.79	7166.63	638.849	166.046	102.243	181.701	5890.28	272.21	4.43581	3.71094e-14	4.36117e-13	Lilr4b	NC_000076.7	51356708	51362425	+	1487	protein_coding	leukocyte immunoglobulin-like receptor%2C subfamily B%2C member 4B%2C transcript variant 2 && Q61450.1 RecName: Full=Mast cell surface glycoprotein Gp49A; Flags: Precursor && PF00047:Immunoglobulin domain	ig	5976	5517	6134	8250	555	150	84	207	111.523	105.256	133.978	153.686	13.8497	3.59575	2.22248	3.95421
269799	6468.02	6932.18	7621.91	9093.37	505.324	295.561	289.688	303.713	7528.87	348.572	4.43365	4.93186e-100	2.2716e-97	Clec4a1	NC_000072.7	122898807	122911578	+	1558	protein_coding	C-type lectin domain family 4%2C member a1 && Q9UMR7.1 RecName: Full=C-type lectin domain family 4 member A; AltName: Full=C-type lectin DDB27; AltName: Full=C-type lectin superfamily member 6; AltName: Full=Dendritic cell immunoreceptor; AltName: Full=Lectin-like immunoreceptor && PF00059:Lectin C-type domain	Lectin_C	7547	7748	7378	10468	439	267	238	346	134.422	141.083	153.805	186.118	10.4557	6.10876	6.01007	6.30825
16181	918.738	1096.01	2842.98	2253.36	299.281	14.3906	6.08589	9.65563	1777.77	82.3532	4.43276	0.000226936	0.00081981	Il1rn	NC_000068.8	24226872	24241503	+	2805	protein_coding	interleukin 1 receptor antagonist%2C transcript variant 1 && P25085.1 RecName: Full=Interleukin-1 receptor antagonist protein; Short=IL-1RN; Short=IL-1ra; Short=IRAP; AltName: Full=IL1 inhibitor; Flags: Precursor && PF00340:Interleukin-1 / 18	-	1072	1225	2752	2594	260	13	5	11	10.6054	12.3896	31.8651	25.617	3.43953	0.165204	0.0701305	0.111394
18985	235.684	1120.17	350.207	413.493	21.8705	7.7488	10.9546	57.056	529.889	24.4075	4.43109	9.8469e-09	6.7058e-08	Pou2af1	NC_000075.7	51124990	51151379	+	2566	protein_coding	POU domain%2C class 2%2C associating factor 1 && Q64693.2 RecName: Full=POU domain class 2-associating factor 1; AltName: Full=B-cell-specific coactivator OBF-1; AltName: Full=BOB-1; Short=BOB1; AltName: Full=OCA-B; AltName: Full=OCT-binding factor 1 && PF09310:POU domain, class 2, associating factor 1	-	275	1252	339	476	19	7	9	65	2.97399	13.8421	4.29084	5.13856	0.274761	0.0972412	0.137993	0.719544
328795	48.8508	218.308	173.554	145.939	11.5108	7.7488	4.86871	3.51114	146.663	6.90986	4.42525	1.17642e-16	1.64103e-15	Ubash3a	NC_000083.7	31426842	31478655	+	5910	protein_coding	ubiquitin associated and SH3 domain containing%2C A%2C transcript variant X1 && Q3V3E1.1 RecName: Full=Ubiquitin-associated and SH3 domain-containing protein A; AltName: Full=Suppressor of T-cell receptor signaling 2; Short=STS-2; AltName: Full=T-cell ubiquitin ligand 1; Short=TULA-1 && PF00300:Histidine phosphatase superfamily (branch 1)|PF14604:Variant SH3 domain	-	57	244	168	168	10	7	4	4	0.26764	1.17127	0.923254	0.787432	0.0627871	0.0422201	0.0266282	0.0192253
26415	67.7055	37.5776	78.5125	84.2622	2.30216	3.32091	0	6.14449	67.0145	2.94189	4.42445	2.05158e-13	2.24988e-12	Mapk13	NC_000083.7	28988260	28997678	+	1481	protein_coding	mitogen-activated protein kinase 13%2C transcript variant X1 && Q9Z1B7.2 RecName: Full=Mitogen-activated protein kinase 13; Short=MAP kinase 13; Short=MAPK 13; AltName: Full=Mitogen-activated protein kinase p38 delta; Short=MAP kinase p38 delta; AltName: Full=Stress-activated protein kinase 4 && PF00069:Protein kinase domain	Pkinase	79	42	76	97	2	3	0	7	1.48025	0.80454	1.6667	1.8143	0.050111	0.0722063	0	0.134259
58203	5560.42	7064.59	9613.65	9289.69	387.914	301.096	430.881	351.992	7882.09	367.971	4.42161	1.27852e-104	6.80485e-102	Zbp1	NC_000068.8	173048405	173060715	-	2162	protein_coding	Z-DNA binding protein 1%2C transcript variant 1 && - && -	-	6488	7896	9306	10694	337	272	354	401	83.2757	103.611	139.8	137.017	5.78405	4.48459	6.44195	5.26853
238021	4.28516	1.78941	9.29753	1.73737	0	0	0	0	4.27737	0	4.42074	0.0111471	0.0277242	Fscn2	NC_000077.7	120250991	120258999	+	3168	protein_coding	fascin actin-bundling protein 2%2C transcript variant X1 && - && PF06268:Fascin domain	-	5	2	9	2	0	0	0	0	0.0437974	0.0179101	0.0922692	0.0174878	0	0	0	0
16069	4553.41	10154.9	5553.73	6230.19	40.2878	231.357	464.962	506.482	6623.06	310.772	4.41326	5.1951e-10	4.07026e-09	Jchain	NC_000071.7	88667668	88675756	-	2102	protein_coding	immunoglobulin joining chain && P01592.4 RecName: Full=Immunoglobulin J chain; Flags: Precursor && PF15097:Immunoglobulin J chain	-	5313	11350	5376	7172	35	209	382	577	70.1407	153.185	83.0665	94.5146	0.617865	3.54424	7.14991	7.79729
18191	3.42813	8.05235	1.03306	4.34341	0	0	0	0	4.21424	0	4.41077	0.0112522	0.0279596	Nrxn3	NC_000078.7	88689454	90301709	+	10968	protein_coding	neurexin III%2C transcript variant X25 && Q6P9K9.2 RecName: Full=Neurexin-3; AltName: Full=Neurexin III-alpha; AltName: Full=Neurexin-3-alpha; Flags: Precursor && -	-	4	9	1	5	0	0	0	0	0.0101204	0.0232792	0.00296123	0.012628	0	0	0	0
17180	10.2844	8.94705	4.13224	4.34341	1.15108	0	0	0	6.92677	0.28777	4.40567	0.00172381	0.00520841	Matn1	NC_000070.7	130671696	130682787	+	2002	protein_coding	matrilin 1%2C cartilage matrix protein && P51942.2 RecName: Full=Cartilage matrix protein; AltName: Full=Matrilin-1; Flags: Precursor && PF00092:von Willebrand factor type A domain|PF10393:Trimeric coiled-coil oligomerisation domain of matrilin|PF14670:Coagulation Factor Xa inhibitory site	VWA	12	10	4	5	1	0	0	0	0.166334	0.141706	0.0648926	0.0691827	0.0185351	0	0	0
231655	1083.29	1891.41	2453.52	1922.39	118.561	61.9904	76.6822	91.2896	1837.65	87.1308	4.3979	1.8215e-58	1.85646e-56	Oasl1	NC_000071.7	115061236	115075970	+	2264	protein_coding	2'-5' oligoadenylate synthetase-like 1%2C transcript variant 1 && Q8VI94.1 RecName: Full=2'-5'-oligoadenylate synthase-like protein 1; AltName: Full=2',5'-oligoadenylate synthetase-like 9 && PF00240:Ubiquitin family|PF10421:2'-5'-oligoadenylate synthetase 1, domain 2, C-terminus	ubiquitin	1264	2114	2375	2213	103	56	63	104	15.4929	26.49	34.0711	27.0767	1.68818	0.8817	1.0948	1.30484
100041057	37.7094	58.1558	66.1158	63.4138	3.45324	2.21394	2.43435	2.63335	56.3487	2.68372	4.39245	4.51536e-14	5.24987e-13	LOC100041057	NT_166281.1	152643	201928	+	4107	protein_coding	nuclear body protein SP140-like%2C transcript variant X9 && Q13342.2 RecName: Full=Nuclear body protein SP140; AltName: Full=Lymphoid-restricted homolog of Sp100; Short=LYSp100; AltName: Full=Nuclear autoantigen Sp-140; AltName: Full=Speckled 140 kDa && -	-	44	65	64	73	3	2	2	3	0.297297	0.448996	0.506121	0.492368	0.0271053	0.0173586	0.0191591	0.020749
15233	35.1383	4.47353	3.09918	0	0	0	0	1.75557	10.6777	0.438892	4.38999	0.0140418	0.0339954	Hgd	NC_000082.7	37400104	37452388	+	1793	protein_coding	homogentisate 1%2C 2-dioxygenase%2C transcript variant X1 && O09173.2 RecName: Full=Homogentisate 1,2-dioxygenase; AltName: Full=Homogentisate oxygenase; AltName: Full=Homogentisic acid oxidase; AltName: Full=Homogentisicase && PF04209:homogentisate 1,2-dioxygenase	-	41	5	3	0	0	0	0	2	0.634551	0.0791122	0.0543426	0	0	0	0	0.0316847
244550	215.115	195.046	255.166	478.644	10.3597	18.8185	12.1718	13.1668	285.993	13.6292	4.38959	1.08843e-30	3.27501e-29	Podnl1	NC_000074.7	84852557	84869620	+	2641	protein_coding	podocan-like 1%2C transcript variant X1 && - && PF13855:Leucine rich repeat	-	251	218	247	551	9	17	10	15	2.63735	2.34176	3.03758	5.77929	0.126454	0.229451	0.148971	0.161333
14127	14009	13901.9	19870.9	23074.8	1221.3	761.596	703.528	696.083	17714.2	845.626	4.38906	2.24919e-76	4.05041e-74	Fcer1g	NC_000067.7	171057141	171061918	-	658	protein_coding	Fc receptor%2C IgE%2C high affinity I%2C gamma polypeptide && - && PF11628:T-cell surface glycoprotein CD3 zeta chain	-	16346	15538	19235	26563	1061	688	578	793	689.364	669.92	949.436	1118.26	59.8339	37.271	34.5598	34.2332
24088	1458.67	2185.76	4126.04	3848.26	183.022	102.948	137.541	134.301	2904.68	139.453	4.38098	3.81083e-44	2.11281e-42	Tlr2	NC_000069.7	83743579	83749045	-	3299	protein_coding	toll-like receptor 2%2C transcript variant X1 && Q9QUN7.1 RecName: Full=Toll-like receptor 2; AltName: CD_antigen=CD282; Flags: Precursor && PF01582:TIR domain|PF13855:Leucine rich repeat	TIR	1702	2443	3994	4430	159	93	113	153	14.3166	21.0085	39.321	37.1974	1.78843	1.00487	1.34762	1.31738
27007	563.07	966.282	1234.51	1451.57	52.9497	33.2091	81.5509	35.9892	1053.86	50.9247	4.37914	2.00842e-38	8.74612e-37	Klrk1	NC_000072.7	129587286	129600863	-	3454	protein_coding	killer cell lectin-like receptor subfamily K%2C member 1%2C transcript variant 2 && O54709.2 RecName: Full=NKG2-D type II integral membrane protein; AltName: Full=Killer cell lectin-like receptor subfamily K member 1; AltName: Full=NK cell receptor D; AltName: Full=NKG2-D-activating NK receptor; AltName: CD_antigen=CD314 && PF00059:Lectin C-type domain	Lectin_C	657	1080	1195	1671	46	30	67	41	5.27845	8.87064	11.2369	13.4013	0.49419	0.309605	0.763172	0.33718
18733	11856.2	8538.17	11633.3	13099.7	846.043	462.714	395.583	476.637	11281.8	545.244	4.37122	9.44545e-73	1.53897e-70	Pirb	NC_000073.7	3715504	3723381	-	2737	protein_coding	paired Ig-like receptor B%2C transcript variant 1 && P97484.1 RecName: Full=Leukocyte immunoglobulin-like receptor subfamily B member 3; Short=LIR-3; Short=Leukocyte immunoglobulin-like receptor 3; AltName: Full=Cell-surface glycoprotein p91; AltName: Full=Paired immunoglobulin-like receptor B; Short=PIR-B; Flags: Precursor && PF13895:Immunoglobulin domain|PF13927:Immunoglobulin domain	-	13834	9543	11261	15080	735	418	325	543	140.261	98.9153	133.629	152.622	9.96485	5.44391	4.67174	5.63541
18768	376.237	457.194	452.48	578.543	36.8345	8.85577	31.6466	14.0445	466.113	22.8454	4.36958	7.13951e-37	2.92305e-35	Pkib	NC_000076.7	57508077	57617208	+	6300	protein_coding	protein kinase inhibitor beta%2C cAMP dependent%2C testis specific%2C transcript variant 1 && Q04758.1 RecName: Full=cAMP-dependent protein kinase inhibitor beta; AltName: Full=PKI-beta; AltName: Full=cAMP-dependent protein kinase inhibitor, testis isoform && -	-	439	511	438	666	32	8	26	16	1.93369	2.30109	2.25805	2.92836	0.188481	0.0452646	0.162369	0.0721406
23960	687.339	906.336	1285.13	1074.56	61.0072	28.7812	54.773	47.4004	988.34	47.9904	4.3667	1.04709e-60	1.17741e-58	Oas1g	NC_000071.7	121014205	121025676	-	2069	protein_coding	2'-5' oligoadenylate synthetase 1G%2C transcript variant 2 && P11928.2 RecName: Full=2'-5'-oligoadenylate synthase 1A; Short=(2-5')oligo(A) synthase 1A; Short=2-5A synthase 1A; AltName: Full=p42 OAS && PF10421:2'-5'-oligoadenylate synthetase 1, domain 2, C-terminus|PF01909:Nucleotidyltransferase domain	NTP_transf_2	802	1013	1244	1237	53	26	45	54	10.7567	13.89	19.5281	16.5615	0.950547	0.447942	0.855701	0.741368
240327	7176.78	9301.35	8961.79	8051.82	215.252	364.193	562.336	481.904	8372.94	405.921	4.36614	1.10822e-66	1.46646e-64	Gm4951	NC_000084.7	60345064	60381512	+	3631	protein_coding	predicted gene 4951%2C transcript variant X1 && Q9QZ85.2 RecName: Full=Interferon-inducible GTPase 1 && -	-	8374	10396	8675	9269	187	329	462	549	63.9985	81.2257	77.5966	70.7128	1.91106	3.22982	5.00594	4.29484
436022	421.659	503.719	574.381	760.966	17.2662	34.3161	37.7325	21.9446	565.181	27.8148	4.35443	1.28204e-51	1.00347e-49	Dnaaf3	NC_000073.7	4525932	4535487	-	2259	protein_coding	dynein%2C axonemal assembly factor 3%2C transcript variant X1 && - && PF14740:Domain of unknown function (DUF4471)|PF14737:Domain of unknown function (DUF4470)	-	492	563	556	876	15	31	31	25	6.04383	7.07043	7.99388	10.7419	0.246396	0.489164	0.539902	0.314358
110168	100.273	295.253	268.595	357.029	9.20864	12.1767	13.3889	14.9223	255.287	12.4241	4.35352	3.34282e-25	7.74312e-24	Gpr18	NC_000080.7	122148846	122153300	-	1424	protein_coding	G protein-coupled receptor 18 && Q8K1Z6.1 RecName: Full=N-arachidonyl glycine receptor; Short=NAGly receptor; AltName: Full=G-protein coupled receptor 18 && PF00001:7 transmembrane receptor (rhodopsin family)	7tm_1	117	330	260	411	8	11	11	17	2.28002	6.57442	5.93011	7.99509	0.208467	0.275354	0.303915	0.339109
435653	42.8516	60.8399	40.2893	78.1814	3.45324	3.32091	3.65153	0.877784	55.5406	2.82587	4.35238	6.55151e-13	6.88527e-12	Fcrlb	NC_000067.7	170734284	170741396	-	2875	protein_coding	Fc receptor-like B%2C transcript variant X2 && Q5DRQ8.2 RecName: Full=Fc receptor-like B; AltName: Full=Fc receptor homolog expressed in B-cells protein 2; Short=FREB-2; AltName: Full=Fc receptor-like and mucin-like protein 2; AltName: Full=Fc receptor-like protein 2; AltName: Full=Fc receptor-related protein Y; Short=FcRY; Flags: Precursor && PF13895:Immunoglobulin domain	-	50	68	39	90	3	3	3	1	0.482609	0.671003	0.440581	0.867154	0.0387206	0.0371957	0.0410538	0.00988013
17105	259020	170265	258844	295152	18876.6	8886.76	9080.14	11716.7	245820	12140	4.33976	1.07776e-62	1.29067e-60	Lyz2	NC_000076.7	117113446	117118177	-	1057	protein_coding	lysozyme 2 && P08905.2 RecName: Full=Lysozyme C-2; AltName: Full=1,4-beta-N-acetylmuramidase C; AltName: Full=Lysozyme C type M; Flags: Precursor && PF00062:C-type lysozyme/alpha-lactalbumin family	-	302229	190303	250561	339770	16399	8028	7460	13348	7934.59	5107.69	7699.06	8904.33	575.706	270.733	277.673	358.709
236312	2012.31	3578.82	3942.15	4344.28	199.137	145.013	182.577	159.757	3469.39	171.621	4.33843	4.7138e-74	7.89512e-72	Ifi209	NC_000067.7	173458425	173475494	+	3497	protein_coding	interferon activated gene 209 && Q8BV49.1 RecName: Full=Pyrin and HIN domain-containing protein 1; AltName: Full=Interferon-inducible protein 209; Short=Ifi-209; AltName: Full=Interferon-inducible protein X; AltName: Full=Interferon-inducible protein p209 && PF02758:PAAD/DAPIN/Pyrin domain|PF02760:HIN-200/IF120x domain	PAAD_DAPIN	2348	4000	3816	5001	173	131	150	182	18.6323	32.4502	35.4415	39.6144	1.83573	1.33532	1.68758	1.47835
319446	3673.24	1652.52	1992.77	1871.14	260.144	60.8834	43.8184	90.4118	2297.42	113.814	4.33558	1.67375e-12	1.68934e-11	Dpep2	NC_000074.7	106711577	106732658	-	2223	protein_coding	dipeptidase 2%2C transcript variant X1 && Q8C255.1 RecName: Full=Dipeptidase 2; AltName: Full=Membrane-bound dipeptidase 2; Short=MBD-2; Flags: Precursor && PF01244:Membrane dipeptidase (Peptidase family M19)	-	4286	1847	1929	2154	226	55	36	103	53.5027	23.5712	28.1833	26.8409	3.77248	0.881926	0.637137	1.31613
219131	426.802	633.451	703.513	670.623	31.0791	16.6046	43.8184	29.8447	608.597	30.3367	4.33277	6.02411e-55	5.50701e-53	Phf11a	NC_000080.7	59514362	59534972	-	1549	protein_coding	PHD finger protein 11A%2C transcript variant X2 && - && PF13771:PHD-like zinc-binding domain	-	498	708	681	772	27	15	36	34	8.92157	12.9669	14.2789	13.8057	0.646801	0.345183	0.914368	0.623488
14938	1318.97	1731.25	1826.45	1688.72	98.9928	43.1719	87.6368	96.5563	1641.35	81.5894	4.3283	6.78406e-75	1.20359e-72	Gzma	NC_000079.7	113230358	113237515	-	881	protein_coding	granzyme A && P11032.2 RecName: Full=Granzyme A; AltName: Full=Autocrine thymic lymphoma granzyme-like serine protease; AltName: Full=CTLA-3; AltName: Full=Fragmentin-1; AltName: Full=T cell-specific serine protease 1; Short=TSP-1; Flags: Precursor && PF00089:Trypsin	Trypsin	1539	1935	1768	1944	86	39	72	110	48.4759	62.3101	65.1787	61.124	3.62227	1.57797	3.21534	3.54664
22329	6347.18	8932.74	6265.5	9029.96	529.497	321.022	315.249	362.525	7643.84	382.073	4.32261	9.35176e-92	3.11089e-89	Vcam1	NC_000069.7	115903669	115923337	-	3398	protein_coding	vascular cell adhesion molecule 1 && - && PF00047:Immunoglobulin domain|PF13895:Immunoglobulin domain|PF07679:Immunoglobulin I-set domain|PF05790:Immunoglobulin C2-set domain	I-set	7406	9984	6065	10395	460	290	259	413	60.4816	83.3556	57.9705	84.7408	5.02334	3.04217	2.99879	3.45245
270084	644.488	970.755	1486.57	1667	103.597	40.9579	59.6417	35.1114	1192.2	59.827	4.3223	1.87523e-32	6.19499e-31	Lpcat2	NC_000074.7	93581948	93645907	+	3004	protein_coding	lysophosphatidylcholine acyltransferase 2%2C transcript variant 1 && Q8BYI6.1 RecName: Full=Lysophosphatidylcholine acyltransferase 2; Short=LPC acyltransferase 2; Short=LPCAT-2; Short=LysoPC acyltransferase 2; AltName: Full=1-acylglycerol-3-phosphate O-acyltransferase 11; Short=1-AGP acyltransferase 11; Short=1-AGPAT 11; AltName: Full=1-acylglycerophosphocholine O-acyltransferase; AltName: Full=…	Acyltransferase	752	1085	1439	1919	90	37	49	40	6.94674	10.2467	15.5582	17.6956	1.11173	0.439047	0.64175	0.378234
240328	1854.62	2990.1	3177.69	2748.51	85.1799	138.371	166.753	150.979	2692.73	135.321	4.31367	8.65073e-75	1.51236e-72	F830016B08Rik	NC_000084.7	60421811	60438162	+	6500	protein_coding	RIKEN cDNA F830016B08 gene%2C transcript variant X1 && - && -	-	2164	3342	3076	3164	74	125	137	172	9.23862	14.5863	15.3699	13.4839	0.422451	0.685497	0.829234	0.75165
56620	505.649	1164.91	1409.09	1033.73	62.1583	64.2043	41.384	39.5003	1028.35	51.8117	4.31351	5.35581e-43	2.8506e-41	Clec4n	NC_000072.7	123206802	123223983	+	1245	protein_coding	C-type lectin domain family 4%2C member n%2C transcript variant 1 && Q9JKF4.1 RecName: Full=C-type lectin domain family 6 member A; AltName: Full=C-type lectin superfamily member 10; AltName: Full=Dendritic cell-associated C-type lectin 2; Short=DC-associated C-type lectin 2; Short=Dectin-2 && PF00059:Lectin C-type domain	Lectin_C	590	1302	1364	1190	54	58	34	45	13.1506	29.6685	35.5831	26.477	1.60947	1.66061	1.07443	1.0267
56193	5440.44	6882.07	11768.6	11852.3	582.446	299.989	394.365	532.815	8985.86	452.404	4.31152	3.33064e-51	2.54863e-49	Plek	NC_000077.7	16921206	16958718	-	4117	protein_coding	pleckstrin && Q9JHK5.1 RecName: Full=Pleckstrin && PF00169:PH domain|PF00610:Domain found in Dishevelled, Egl-10, and Pleckstrin (DEP)	PH	6348	7692	11392	13644	506	271	324	607	42.7877	53.0044	89.8708	91.802	4.56066	2.34638	3.09624	4.18802
72925	3102.45	3691.55	3877.07	5120.88	261.295	150.548	203.269	181.701	3947.99	199.203	4.31026	2.82568e-92	9.80837e-90	Marchf1	NC_000074.7	66070550	66925761	+	13895	protein_coding	membrane associated ring-CH-type finger 1%2C transcript variant X8 && Q6NZQ8.2 RecName: Full=E3 ubiquitin-protein ligase MARCH1; AltName: Full=Membrane-associated RING finger protein 1; AltName: Full=Membrane-associated RING-CH protein I; Short=MARCH-I && PF12906:RING-variant domain	-	3620	4126	3753	5895	227	136	167	207	7.22958	8.42411	8.77242	11.7521	0.606213	0.348891	0.472855	0.423168
14934	30.8531	30.42	136.364	54.727	5.7554	0	2.43435	4.38892	63.091	3.14467	4.3093	5.63641e-09	3.9473e-08	Gypa	NC_000074.7	81220674	81237414	+	1827	protein_coding	glycophorin A && P14220.2 RecName: Full=Glycophorin-A; AltName: CD_antigen=CD235a && PF01102:Glycophorin A	-	36	34	132	63	5	0	2	5	0.546798	0.527951	2.34658	0.955198	0.101552	0	0.0430686	0.0777378
100502950	3.42813	8.94705	3.09918	10.4242	0	0	0	0.877784	6.47464	0.219446	4.30832	0.0031152	0.00892383	Gm3336	NC_000074.7	71171144	71175284	+	1200	protein_coding	predicted gene 3336%2C transcript variant X1 && - && -	-	4	10	3	12	0	0	0	1	0.0925001	0.236413	0.0811969	0.277007	0	0	0	0.0236711
236451	1828.05	2353.97	2932.86	3000.43	164.604	105.162	138.758	107.09	2528.83	128.904	4.29743	3.85521e-87	1.04927e-84	Phf11b	NC_000080.7	59558413	59578826	-	1518	protein_coding	PHD finger protein 11B%2C transcript variant X1 && Q8BVM9.1 RecName: Full=PHD finger protein 11A; AltName: Full=PHD finger protein 11; AltName: Full=PHD finger protein 11-like && PF13771:PHD-like zinc-binding domain	-	2133	2631	2839	3454	143	95	114	122	38.9926	49.1703	60.7425	63.0292	3.49561	2.2308	2.95463	2.28291
83560	233.97	193.256	151.86	227.595	11.5108	17.7115	6.08589	6.14449	201.67	10.3632	4.29695	6.4774e-33	2.2037e-31	Tex14	NC_000077.7	87295839	87446649	+	6442	protein_coding	testis expressed gene 14%2C transcript variant X4 && Q7M6U3.2 RecName: Full=Inactive serine/threonine-protein kinase TEX14; AltName: Full=Testis-expressed sequence 14; AltName: Full=Testis-expressed sequence 14 protein && PF12796:Ankyrin repeats (3 copies)|PF07714:Protein tyrosine kinase	Pkinase_Tyr	273	216	147	262	10	16	5	7	1.17599	0.951232	0.741133	1.12661	0.057602	0.0885336	0.0305365	0.0308658
70450	1085.86	1308.06	1268.6	1461.99	87.482	58.6695	52.3386	62.3227	1281.13	65.2032	4.29693	2.69886e-110	1.61601e-107	Unc13d	NC_000077.7	115952921	115969321	-	5326	protein_coding	unc-13 homolog D%2C transcript variant X1 && B2RUP2.2 RecName: Full=Protein unc-13 homolog D; AltName: Full=Munc13-4 && PF10540:Munc13 (mammalian uncoordinated) homology domain|PF00168:C2 domain	C2	1267	1462	1228	1683	76	53	43	71	6.60144	7.78753	7.48853	8.75335	0.529506	0.354718	0.317641	0.378667
12516	163.693	378.46	391.529	328.362	12.6619	2.21394	20.692	28.0891	315.511	15.9142	4.29425	5.74303e-20	1.00256e-18	Cd7	NC_000077.7	120927573	120930304	-	1042	protein_coding	CD7 antigen && P50283.1 RecName: Full=T-cell antigen CD7; AltName: CD_antigen=CD7; Flags: Precursor && PF07686:Immunoglobulin V-set domain	V-set	191	423	379	378	11	2	17	32	5.08662	11.5166	11.8133	10.0488	0.391727	0.0684182	0.641876	0.872334
215257	0	9.84176	19.6281	12.1616	0	0	1.21718	0.877784	10.4079	0.52374	4.29223	0.00504931	0.0137552	Il1f9	NC_000068.8	24076488	24083579	+	1647	protein_coding	interleukin 1 family%2C member 9 && - && -	-	0	11	19	14	0	0	1	1	0	0.189475	0.374679	0.235465	0	0	0.0238878	0.0172467
17969	7466.46	5601.75	6579.56	7221.36	541.007	308.845	220.309	302.836	6717.28	343.249	4.29079	5.26333e-68	7.28683e-66	Ncf1	NC_000071.7	134248907	134258479	-	2969	protein_coding	neutrophil cytosolic factor 1%2C transcript variant 3 && Q09014.3 RecName: Full=Neutrophil cytosol factor 1; Short=NCF-1; AltName: Full=47 kDa neutrophil oxidase factor; AltName: Full=NCF-47K; AltName: Full=Neutrophil NADPH oxidase factor 1; AltName: Full=p47-phox && PF00787:PX domain|PF08944:NADPH oxidase subunit p47Phox, C terminal domain|PF00018:SH3 domain|PF16621:SH3 terminal domain of 2nd SH…	PX	8712	6261	6369	8313	470	279	181	345	81.4275	59.8256	69.6723	77.5602	5.87416	3.34968	2.39849	3.30073
12260	64265.4	54718.4	59779	76598.7	4321.15	2904.69	2776.38	3056.45	63840.4	3264.67	4.28951	1.51013e-126	1.3396e-123	C1qb	NC_000070.7	136607437	136613511	-	1104	protein_coding	complement component 1%2C q subcomponent%2C beta polypeptide && P14106.2 RecName: Full=Complement C1q subcomponent subunit B; Flags: Precursor && PF00386:C1q domain|PF01391:Collagen triple helix repeat (20 copies)	Collagen	74986	61158	57866	88178	3754	2624	2281	3482	1884.84	1571.58	1702.37	2212.5	126.178	84.7235	81.2879	89.5901
245195	101.13	106.47	222.108	106.848	8.05756	1.10697	2.43435	14.9223	134.139	6.6303	4.286	7.85936e-15	9.67812e-14	Retnlg	NC_000082.7	48692971	48694861	+	608	protein_coding	resistin like gamma && - && PF06954:Resistin	-	118	119	215	123	7	1	2	17	5.38569	5.55261	11.4851	5.60393	0.427221	0.0586281	0.129418	0.794229
50778	557.07	663.871	829.547	1026.78	122.014	12.1767	13.3889	11.4112	769.318	39.7478	4.27692	6.54307e-07	3.50824e-06	Rgs1	NC_000067.7	144120407	144124862	-	1350	protein_coding	regulator of G-protein signaling 1%2C transcript variant X1 && - && PF00615:Regulator of G protein signaling domain	RGS	650	742	803	1182	106	11	11	13	13.3611	15.5928	19.3188	24.2535	2.9136	0.290448	0.320574	0.273533
76884	824.464	2028.3	1851.24	1629.65	118.561	71.9531	58.4245	79.0006	1583.41	81.9848	4.27127	2.20828e-46	1.34925e-44	Cyfip2	NC_000077.7	46084676	46203686	-	17273	protein_coding	cytoplasmic FMR1 interacting protein 2%2C transcript variant 2 && Q5SQX6.2 RecName: Full=Cytoplasmic FMR1-interacting protein 2; AltName: Full=p53-inducible protein 121 && PF05994:Cytoplasmic Fragile-X interacting family|PF07159:Protein of unknown function (DUF1394)	-	962	2267	1792	1876	103	65	48	90	1.54551	3.72338	3.36953	3.00854	0.221273	0.134139	0.109331	0.148005
628900	575.068	178.046	634.298	457.796	23.0216	21.0324	25.5607	26.3335	461.302	23.9871	4.26331	3.63726e-30	1.0598e-28	Serpina3i	NC_000078.7	104229304	104235768	+	2461	protein_coding	serine (or cysteine) peptidase inhibitor%2C clade A%2C member 3I%2C transcript variant X1 && Q80X76.3 RecName: Full=Serine protease inhibitor A3F; Short=Serpin A3F && PF00079:Serpin (serine protease inhibitor)	Serpin	671	199	614	527	20	19	21	30	7.56614	2.29401	8.10319	5.93185	0.301562	0.275202	0.33572	0.346266
71607	1122.71	1187.27	1758.27	1788.62	89.7842	71.9531	70.5963	72.8561	1464.22	76.2974	4.26311	1.1511e-85	2.99674e-83	Snx20	NC_000074.7	89353189	89362769	-	1714	protein_coding	sorting nexin 20%2C transcript variant X1 && Q9D2Y5.2 RecName: Full=Sorting nexin-20 && PF00787:PX domain	PX	1310	1327	1702	2059	78	65	58	83	21.2092	21.9641	32.2514	33.2764	1.68866	1.3518	1.33133	1.37552
209966	23.9969	27.7359	37.1901	70.3633	1.15108	3.32091	0	3.51114	39.8215	1.99578	4.25179	1.27374e-08	8.55264e-08	Pgbd5	NC_000074.7	125095788	125160675	-	3633	protein_coding	piggyBac transposable element derived 5 && Q8N414.3 RecName: Full=PiggyBac transposable element-derived protein 5 && -	-	28	31	36	81	1	3	0	4	0.213873	0.242075	0.321837	0.617605	0.0102139	0.0294351	0	0.0312748
26972	94.2735	108.259	65.0827	67.7573	8.05756	6.64182	3.65153	0	83.8432	4.58773	4.24837	3.6841e-15	4.6539e-14	Spo11	NC_000068.8	172819172	172835369	+	3310	protein_coding	SPO11 meiotic protein covalently bound to DSB%2C transcript variant X4 && Q9WTK8.2 RecName: Full=Meiotic recombination protein SPO11 && PF04406:Type IIB DNA topoisomerase	-	110	121	63	78	7	6	3	0	0.922206	1.03708	0.618176	0.652767	0.0784744	0.0646148	0.0356585	0
78473	147.409	342.672	255.166	317.069	11.5108	8.85577	19.4748	16.6779	265.579	14.1298	4.23013	7.29704e-31	2.2095e-29	Skap1	NC_000077.7	96355396	96650448	+	2211	protein_coding	src family associated phosphoprotein 1%2C transcript variant 1 && Q3UUV5.1 RecName: Full=Src kinase-associated phosphoprotein 1; AltName: Full=Src family-associated phosphoprotein 1 && -	-	172	383	247	365	10	8	16	19	2.15875	4.91432	3.62834	4.57294	0.16783	0.128976	0.284709	0.244099
16175	44.5656	157.468	168.389	158.1	6.90648	7.7488	2.43435	10.5334	132.131	6.90576	4.2277	8.26471e-16	1.09183e-14	Il1a	NC_000068.8	129141530	129151892	-	1974	protein_coding	interleukin 1 alpha && P01582.1 RecName: Full=Interleukin-1 alpha; Short=IL-1 alpha; Flags: Precursor && PF00340:Interleukin-1 / 18|PF02394:Interleukin-1 propeptide	-	52	176	163	182	6	7	2	12	0.731004	2.52941	2.68188	2.55397	0.112788	0.126404	0.0398614	0.172677
23886	236.541	393.67	320.248	310.12	36.8345	7.7488	7.30306	15.8001	315.145	16.9216	4.21974	3.91785e-25	9.04884e-24	Gdf15	NC_000074.7	71082043	71085106	-	1852	protein_coding	growth differentiation factor 15%2C transcript variant 2 && Q9Z0J7.2 RecName: Full=Growth/differentiation factor 15; Short=GDF-15; Flags: Precursor && -	-	276	440	310	357	32	7	6	18	4.13553	6.74008	5.43651	5.33972	0.641161	0.134731	0.127462	0.276078
327799	0	8.05235	10.3306	6.08078	1.15108	0	0	0	6.11593	0.28777	4.21853	0.0141499	0.034219	Usp44	NC_000076.7	93655831	93696792	+	9140	protein_coding	ubiquitin specific peptidase 44%2C transcript variant X1 && - && PF00443:Ubiquitin carboxyl-terminal hydrolase|PF02148:Zn-finger in ubiquitin-hydrolases and other protein	UCH	0	9	10	7	1	0	0	0	0	0.0279351	0.0355347	0.021215	0.00405987	0	0	0
223970	41.1375	95.7335	100.207	166.787	5.7554	9.96274	3.65153	2.63335	100.966	5.50075	4.21443	5.88834e-14	6.7706e-13	Rmi2	NC_000082.7	10652923	10661099	+	3739	protein_coding	RecQ mediated genome instability 2 && Q3UPE3.1 RecName: Full=RecQ-mediated genome instability protein 2 && -	-	48	107	97	192	5	9	3	3	0.356245	0.811861	0.842589	1.42245	0.0496218	0.0858017	0.0315672	0.0227912
23920	243.397	273.78	327.48	354.423	6.90648	19.9255	15.8233	21.0668	299.77	15.9305	4.21408	3.99226e-44	2.20828e-42	Insrr	NC_000069.7	87704215	87723408	+	5312	protein_coding	insulin receptor-related receptor%2C transcript variant X1 && Q9WTL4.2 RecName: Full=Insulin receptor-related protein; Short=IRR; AltName: Full=IR-related receptor; Contains: RecName: Full=Insulin receptor-related protein alpha chain; Contains: RecName: Full=Insulin receptor-related protein beta chain; Flags: Precursor && -	-	284	306	317	408	6	18	13	24	1.48362	1.63424	1.93821	2.12762	0.0419132	0.120788	0.0962842	0.128338
232943	4.28516	27.7359	15.4959	13.0302	0	3.32091	0	0	15.1368	0.830228	4.21202	0.000563481	0.00188254	Klc3	NC_000073.7	19128365	19138101	-	2465	protein_coding	kinesin light chain 3%2C transcript variant X4 && - && PF13424:Tetratricopeptide repeat	-	5	31	15	15	0	3	0	0	0.0562881	0.356778	0.197639	0.168564	0	0.0433824	0	0
100040018	16.2836	16.9994	30.9918	17.3737	3.45324	0	1.21718	0	20.4121	1.1676	4.21142	9.25526e-06	4.20951e-05	Gmfg-ps	NC_000072.7	4893293	4893868	-	576	protein_coding	glia maturation factor%2C gamma%2C pseudogene && Q9ERL7.1 RecName: Full=Glia maturation factor gamma; Short=GMF-gamma && PF00241:Cofilin/tropomyosin-type actin-binding protein	Cofilin_ADF	19	19	30	20	3	0	1	0	0.915365	0.935803	1.6916	0.961831	0.193267	0	0.0683042	0
21822	2218.85	1738.41	2052.69	2125.67	92.0864	130.623	137.541	81.6339	2033.91	110.471	4.2092	1.58174e-106	8.81026e-104	Tgtp1	NC_000077.7	48876156	48883073	-	2809	protein_coding	T cell specific GTPase 1 && - && PF05049:Interferon-inducible GTPase (IIGP)	IIGP	2589	1943	1987	2447	80	118	113	93	25.5766	19.6234	22.9745	24.1309	1.05681	1.49741	1.58269	0.940441
80901	370.238	513.561	659.092	746.198	24.1727	37.637	24.3435	36.8669	572.272	30.755	4.20786	5.98601e-49	4.20443e-47	Cxcr6	NC_000075.7	123635542	123640819	+	1893	protein_coding	chemokine (C-X-C motif) receptor 6 && Q9EQ16.1 RecName: Full=C-X-C chemokine receptor type 6; Short=CXC-R6; Short=CXCR-6; AltName: CD_antigen=CD186 && -	-	432	574	638	859	21	34	20	42	6.33281	8.6023	10.9463	12.57	0.411649	0.640232	0.41567	0.63023
16513	34.2813	219.203	107.438	97.2925	6.90648	0	6.08589	11.4112	114.554	6.10089	4.20717	2.34972e-10	1.91097e-09	Kcnj10	NC_000067.7	172168777	172201652	+	7047	protein_coding	potassium inwardly-rectifying channel%2C subfamily J%2C member 10 && Q9JM63.1 RecName: Full=ATP-sensitive inward rectifier potassium channel 10; AltName: Full=Inward rectifier K(+) channel Kir4.1; AltName: Full=Potassium channel, inwardly rectifying subfamily J member 10 && -	-	40	245	104	112	6	0	5	13	0.157514	0.986314	0.479323	0.440256	0.031594	0	0.0279149	0.052401
26904	165.407	334.62	240.703	289.271	29.9281	5.53485	7.30306	13.1668	257.5	13.9832	4.20438	9.85777e-23	2.00768e-21	Sh2d1b1	NC_000067.7	170104887	170114338	+	2546	protein_coding	SH2 domain containing 1B1%2C transcript variant 2 && O35324.1 RecName: Full=SH2 domain-containing protein 1B; AltName: Full=EWS/FLI1-activated transcript 2; Short=EAT-2 && -	-	193	374	233	333	26	5	6	15	2.1036	4.16741	2.97233	3.62307	0.378942	0.0700036	0.0927177	0.167353
434219	386.521	601.242	413.224	519.472	42.5899	13.2836	32.8638	16.6779	480.115	26.3538	4.20376	1.69964e-38	7.4557e-37	Trim30c	NC_000073.7	104028324	104050059	-	4993	protein_coding	tripartite motif-containing 30C%2C transcript variant 2 && P15533.2 RecName: Full=Tripartite motif-containing protein 30A; AltName: Full=Down regulatory protein of interleukin-2 receptor; AltName: Full=Tripartite motif-containing protein 30 && -	-	451	672	400	598	37	12	27	19	2.50656	3.81822	2.60194	3.31765	0.274978	0.08567	0.212751	0.108092
22324	2122.87	2831.74	3526.86	3824.81	231.367	117.339	163.102	158.001	3076.57	167.452	4.20042	2.7825e-67	3.74403e-65	Vav1	NC_000083.7	57586080	57636236	+	4222	protein_coding	vav 1 oncogene%2C transcript variant X1 && - && -	-	2477	3165	3414	4403	201	106	134	180	16.2806	21.2671	26.263	28.8883	1.76659	0.894946	1.24869	1.21103
381538	10.2844	6.26294	3.09918	4.34341	0	0	1.21718	0	5.99748	0.304294	4.19908	0.00384483	0.0107705	Mroh7	NC_000070.7	106537614	106595059	-	4620	protein_coding	maestro heat-like repeat family member 7%2C transcript variant X2 && A2AVR2.1 RecName: Full=Maestro heat-like repeat-containing protein family member 7; AltName: Full=HEAT repeat-containing protein 8 && -	-	12	7	3	5	0	0	1	0	0.072078	0.0429843	0.0210901	0.0299792	0	0	0.00851585	0
83490	3377.56	6656.61	7742.78	8933.53	597.41	259.031	249.521	351.114	6677.62	364.269	4.19626	1.10679e-37	4.69528e-36	Pik3ap1	NC_000085.7	41260980	41373541	-	4562	protein_coding	phosphoinositide-3-kinase adaptor protein 1 && Q9EQ32.1 RecName: Full=Phosphoinositide 3-kinase adapter protein 1; AltName: Full=B-cell adapter for phosphoinositide 3-kinase; AltName: Full=B-cell phosphoinositide 3-kinase adapter protein 1 && -	-	3941	7440	7495	10284	519	234	205	400	23.9726	46.267	53.36	62.4451	4.22153	1.82839	1.76794	2.49061
17357	2800.78	3571.66	7140.51	6610.68	336.115	264.566	215.44	282.647	5030.91	274.692	4.19455	3.71509e-47	2.34776e-45	Marcksl1	NC_000070.7	129407374	129409774	+	1601	protein_coding	MARCKS-like 1 && P28667.2 RecName: Full=MARCKS-related protein; AltName: Full=Brain protein F52; AltName: Full=MARCKS-like protein 1; AltName: Full=Macrophage myristoylated alanine-rich C kinase substrate; Short=Mac-MARCKS; Short=MacMARCKS && PF02063:MARCKS family	-	3268	3992	6912	7610	292	239	177	322	56.644	70.738	140.221	131.669	6.76783	5.32127	4.34962	5.71301
26570	39.4234	286.306	221.075	144.201	24.1727	4.42788	6.08589	3.51114	172.751	9.54939	4.19169	9.89299e-11	8.39642e-10	Slc7a11	NC_000069.7	50319385	50403947	-	9381	protein_coding	solute carrier family 7 (cationic amino acid transporter%2C y+ system)%2C member 11%2C transcript variant X2 && Q9WTR6.1 RecName: Full=Cystine/glutamate transporter; AltName: Full=Amino acid transport system xc-; AltName: Full=Solute carrier family 7 member 11; AltName: Full=xCT && -	-	46	320	214	166	21	4	5	4	0.136073	0.96773	0.740907	0.490174	0.083067	0.0151992	0.0209696	0.0121119
20491	1678.92	2606.28	2824.38	3352.25	194.532	123.981	126.586	129.034	2615.46	143.533	4.18869	1.18196e-68	1.6751e-66	Sla	NC_000081.7	66652668	66703921	-	6612	protein_coding	src-like adaptor%2C transcript variant X4 && Q60898.3 RecName: Full=Src-like-adapter; AltName: Full=Src-like-adapter protein 1; Short=SLAP-1; Short=mSLAP && PF00017:SH2 domain	SH2	1959	2913	2734	3859	169	112	104	147	8.22176	12.4986	13.4297	16.1671	0.948445	0.603802	0.618828	0.631517
623121	1393.53	2676.96	2125	2350.66	165.755	85.2368	111.98	107.09	2136.54	117.516	4.18592	1.70115e-62	2.02708e-60	Ifi213	NC_000067.7	173393849	173426868	-	8794	protein_coding	interferon activated gene 213%2C transcript variant 5 && Q3V3Q4.1 RecName: Full=Pyrin domain-containing protein 3; AltName: Full=Interferon-activable protein 204-like; Short=Ifi-204-like && PF02758:PAAD/DAPIN/Pyrin domain	PAAD_DAPIN	1626	2992	2057	2706	144	77	92	122	5.13094	9.65225	7.59709	8.52379	0.607623	0.312114	0.411596	0.394071
80719	1971.17	2294.02	3290.29	3966.41	292.374	84.1298	93.7226	165.023	2880.47	158.813	4.18059	6.30924e-31	1.92011e-29	Igsf6	NC_000073.7	120663290	120673753	-	2133	protein_coding	immunoglobulin superfamily%2C member 6 && P0C6B7.1 RecName: Full=Immunoglobulin superfamily member 6; Short=IgSF6; Flags: Precursor && -	-	2300	2564	3185	4566	254	76	77	188	29.9227	34.1021	48.4973	59.2975	4.41877	1.27008	1.42027	2.50362
73149	3625.24	4519.16	4618.81	6249.3	390.216	198.148	227.612	236.124	4753.13	263.025	4.17633	8.26925e-68	1.13826e-65	Clec4a3	NC_000072.7	122929474	122946837	+	1330	protein_coding	C-type lectin domain family 4%2C member a3%2C transcript variant 2 && Q67EQ0.1 RecName: Full=C-type lectin domain family 4 member A; AltName: Full=C-type lectin superfamily member 6; AltName: Full=Dendritic cell inhibitory receptor && PF00059:Lectin C-type domain	Lectin_C	4230	5051	4471	7194	339	179	187	269	88.2576	107.741	109.182	149.834	9.45815	4.79745	5.53171	5.74515
77042	3.42813	2.68412	2.06612	6.08078	0	0	0	0	3.56478	0	4.16891	0.0166004	0.0393036	Hyal4	NC_000072.7	24748366	24766518	+	2088	protein_coding	hyaluronoglucosaminidase 4 && Q05A56.1 RecName: Full=Hyaluronidase-4; Short=Hyal-4; AltName: Full=Chondroitin sulfate endo-beta-N-acetylgalactosaminidase; AltName: Full=Chondroitin sulfate hydrolase; Short=CSHY; AltName: Full=Hyaluronoglucosaminidase-4 && PF01630:Hyaluronidase	-	4	3	2	7	0	0	0	0	0.053161	0.0407609	0.0311099	0.0928665	0	0	0	0
108723	369.381	1188.17	672.522	783.552	89.7842	18.8185	26.7779	32.478	753.406	41.9647	4.16886	8.98272e-21	1.62496e-19	Card11	NC_000071.7	140858754	140986351	-	4112	protein_coding	caspase recruitment domain family%2C member 11 && - && PF00619:Caspase recruitment domain	CARD	431	1328	651	902	78	17	22	37	2.90862	9.16217	5.14194	6.07638	0.703882	0.147369	0.210494	0.255593
433638	293.105	441.09	515.497	628.926	29.9281	16.6046	37.7325	21.0668	469.654	26.333	4.16844	9.6404e-40	4.45748e-38	I830077J02Rik	NC_000069.7	105831568	105840039	-	3000	protein_coding	RIKEN cDNA I830077J02 gene%2C transcript variant X2 && Q3U7U4.1 RecName: Full=Transmembrane protein C1orf162 homolog && -	-	342	493	499	724	26	15	31	24	3.1635	4.66207	5.4023	6.68511	0.321596	0.178229	0.406546	0.227243
170834	10.2844	49.2088	25.8265	13.8989	0	0	4.86871	0.877784	24.8046	1.43662	4.16831	3.22885e-05	0.000135342	Oosp1	NC_000085.7	11644824	11668415	-	873	protein_coding	oocyte secreted protein 1 && Q925U0.1 RecName: Full=Oocyte-secreted protein 1; AltName: Full=Initiate factor 3; Flags: Precursor && -	-	12	55	25	16	0	0	4	1	0.381444	1.78732	0.93009	0.507688	0	0	0.180267	0.0325377
18601	23.9969	14.3153	11.3637	7.81814	2.30216	0	0	0.877784	14.3735	0.794986	4.16654	0.000161785	0.000600388	Padi3	NC_000070.7	140512680	140537959	-	3068	protein_coding	peptidyl arginine deiminase%2C type III && - && PF03068:Protein-arginine deiminase (PAD)|PF08527:Protein-arginine deiminase (PAD) middle domain|PF08526:Protein-arginine deiminase (PAD) N-terminal domain	-	28	16	11	9	2	0	0	1	0.25326	0.147951	0.116449	0.0812603	0.0241898	0	0	0.0092586
78317	2258.28	2740.48	3553.72	3669.32	188.777	138.371	159.45	193.99	3055.45	170.147	4.16467	1.43033e-95	5.70965e-93	Ccdc88b	NC_000085.7	6821991	6835586	-	4986	protein_coding	coiled-coil domain containing 88B%2C transcript variant X2 && Q4QRL3.2 RecName: Full=Coiled-coil domain-containing protein 88B; AltName: Full=Hook-related protein 3; Short=HkRP3 && PF05622:HOOK protein	-	2635	3063	3440	4224	164	125	131	221	14.6653	17.428	22.4081	23.4673	1.22053	0.893649	1.03369	1.25904
105439	37.7094	130.627	80.5786	93.8177	6.90648	5.53485	1.21718	5.26671	85.6832	4.7313	4.16279	7.23793e-14	8.23543e-13	Slain1	NC_000080.7	103887664	103942343	+	3013	protein_coding	SLAIN motif family%2C member 1%2C transcript variant 1 && - && PF15301:SLAIN motif-containing family	-	44	146	78	108	6	5	1	6	0.405244	1.3747	0.840804	0.992924	0.0738942	0.0591534	0.0130578	0.0565656
100502736	9.42735	11.6312	9.29753	8.68683	2.30216	0	0	0	9.76072	0.57554	4.1622	0.00108434	0.00342309	Gm19345	NC_000073.7	19585928	19592280	+	998	protein_coding	predicted gene%2C 19345 && - && PF13895:Immunoglobulin domain	-	11	13	9	10	2	0	0	0	0.305862	0.369544	0.292895	0.277563	0.0743631	0	0	0
14582	70.2766	66.2082	97.1076	78.1814	0	14.3906	2.43435	0.877784	77.9434	4.42569	4.15373	1.49019e-09	1.1197e-08	Gfi1b	NC_000068.8	28499462	28511994	-	1822	protein_coding	growth factor independent 1B%2C transcript variant 1 && O70237.1 RecName: Full=Zinc finger protein Gfi-1b; AltName: Full=Growth factor independent protein 1B && -	-	82	74	94	90	0	13	2	1	1.2489	1.15222	1.67563	1.36831	0	0.254334	0.0431868	0.0155902
213439	79.7039	372.197	226.24	234.544	16.1151	12.1767	15.8233	7.90006	228.171	13.0038	4.14771	2.32084e-19	3.9008e-18	Gpr174	NC_000086.8	106299484	106340377	+	5386	protein_coding	G protein-coupled receptor 174%2C transcript variant X1 && Q3U507.1 RecName: Full=Probable G-protein coupled receptor 174 && PF00001:7 transmembrane receptor (rhodopsin family)	7tm_1	93	416	219	270	14	11	13	9	0.479159	2.19119	1.32062	1.38864	0.0964539	0.0728007	0.0949613	0.0474654
56489	4332.29	4658.73	6389.47	7321.26	370.648	308.845	287.254	316.88	5675.44	320.907	4.14442	6.31621e-99	2.75054e-96	Ikbke	NC_000067.7	131182337	131207339	-	4519	protein_coding	inhibitor of kappaB kinase epsilon%2C transcript variant X1 && - && PF00069:Protein kinase domain	Pkinase	5055	5207	6185	8428	322	279	236	361	31.0415	32.6888	44.4525	51.6623	2.64406	2.20075	2.05466	2.26916
20354	1306.97	2501.6	2696.28	2440.13	240.576	122.874	88.8539	57.056	2236.25	127.34	4.13704	1.00394e-28	2.7575e-27	Sema4d	NC_000079.7	51839565	51947823	-	7956	protein_coding	sema domain%2C immunoglobulin domain (Ig)%2C transmembrane domain (TM) and short cytoplasmic domain%2C (semaphorin) 4D%2C transcript variant X24 && O09126.2 RecName: Full=Semaphorin-4D; AltName: Full=M-Sema G; AltName: Full=Semaphorin-C-like 2; AltName: Full=Semaphorin-J; Short=Sema J; AltName: CD_antigen=CD100; Flags: Precursor && -	-	1525	2796	2610	2809	209	111	73	65	5.3191	9.97002	10.6548	9.78021	0.974787	0.497322	0.360992	0.23207
12702	1547.8	1882.46	6174.6	4982.76	154.245	185.971	348.113	141.323	3646.9	207.413	4.13684	1.64666e-13	1.82504e-12	Socs3	NC_000077.7	117856905	117860192	-	2732	protein_coding	suppressor of cytokine signaling 3 && O35718.1 RecName: Full=Suppressor of cytokine signaling 3; Short=SOCS-3; AltName: Full=Cytokine-inducible SH2 protein 3; Short=CIS-3; AltName: Full=Protein EF-10 && -	-	1806	2104	5977	5736	134	168	286	161	18.3443	21.8483	71.0562	58.1594	1.82005	2.19199	4.11865	1.67396
54167	344.527	483.141	341.943	608.078	31.0791	4.42788	32.8638	33.3558	444.422	25.4317	4.12473	1.57629e-24	3.53831e-23	Icos	NC_000067.7	60999909	61039481	+	4325	protein_coding	inducible T cell co-stimulator%2C transcript variant X1 && Q9WVS0.2 RecName: Full=Inducible T-cell costimulator; AltName: Full=Activation-inducible lymphocyte immunomediatory molecule; AltName: Full=CD28 and CTLA-4-like protein; Short=CCLP; AltName: Full=CD28-related protein 1; Short=CRP-1; AltName: CD_antigen=CD278; Flags: Precursor && PF15910:ICOS V-set domain	-	402	540	331	700	27	4	27	38	2.57931	3.5421	2.48566	4.48336	0.231652	0.0329673	0.245611	0.249573
109225	3201.01	4936.09	4862.61	6168.52	521.439	183.757	209.354	185.213	4792.06	274.941	4.12452	3.23693e-35	1.22865e-33	Ms4a7	NC_000085.7	11298403	11313510	-	1716	protein_coding	membrane-spanning 4-domains%2C subfamily A%2C member 7%2C transcript variant 2 && Q9GZW8.1 RecName: Full=Membrane-spanning 4-domains subfamily A member 7; AltName: Full=CD20 antigen-like 4; AltName: Full=CD20/FC-epsilon-RI-beta family member 4; AltName: Full=Four-span transmembrane protein 2 && PF04103:CD20-like family	-	3735	5517	4707	7101	453	166	172	211	60.4	91.2093	89.0894	114.629	9.79578	3.44826	3.94349	3.49274
20293	301.675	424.09	1456.61	1395.1	35.6835	47.5997	62.076	60.5671	894.371	51.4816	4.11743	6.29926e-20	1.09567e-18	Ccl12	NC_000077.7	81992671	81994225	+	536	protein_coding	chemokine (C-C motif) ligand 12 && Q62401.1 RecName: Full=C-C motif chemokine 12; AltName: Full=MCP-1-related chemokine; AltName: Full=Monocyte chemoattractant protein 5; AltName: Full=Monocyte chemotactic protein 5; Short=MCP-5; AltName: Full=Small-inducible cytokine A12; Flags: Precursor && PF00048:Small cytokines (intecrine/chemokine), interleukin-8 like	-	352	474	1410	1606	31	43	51	69	18.2239	25.0881	85.4385	82.9989	2.14613	2.85965	3.74348	3.65666
19265	419.945	976.123	1024.79	861.733	27.6259	26.5673	66.9447	67.5894	820.649	47.1818	4.11611	7.61604e-30	2.18982e-28	Ptprcap	NC_000085.7	4204645	4206709	+	846	protein_coding	protein tyrosine phosphatase%2C receptor type%2C C polypeptide-associated protein && Q64697.1 RecName: Full=Protein tyrosine phosphatase receptor type C-associated protein; Short=PTPRC-associated protein; AltName: Full=CD45-associated protein; Short=CD45-AP; AltName: Full=LSM-1 && PF15713:Protein tyrosine phosphatase receptor type C-associated	-	490	1091	992	992	24	24	55	77	16.0727	36.5854	38.0838	32.4812	1.05269	1.01123	2.55777	2.58536
326620	5.99922	0.894705	12.3967	16.505	0	0	0	1.75557	8.9489	0.438892	4.11595	0.00636539	0.0169284	H4c2	NC_000079.7	23940920	23941369	+	450	protein_coding	H4 clustered histone 2 && Q6WV72.3 RecName: Full=Histone H4 >Q6WV73.3 RecName: Full=Histone H4 >Q6WV90.3 RecName: Full=Histone H4 >Q7K8C0.3 RecName: Full=Histone H4 >Q7KQD1.3 RecName: Full=Histone H4 >P62802.2 RecName: Full=Histone H4 >P62804.2 RecName: Full=Histone H4; Contains: RecName: Full=Osteogenic growth peptide; Short=OGP >P62794.2 RecName: Full=Histone H4 >P62795.2 RecName: Full=Histone …	-	7	1	12	19	0	0	0	2	0.431667	0.0630436	0.8661	1.16959	0	0	0	0.126246
23845	415.66	410.67	1058.89	1144.92	81.7266	23.2464	30.4294	39.5003	757.535	43.7257	4.11579	1.16541e-21	2.24379e-20	Clec5a	NC_000072.7	40551832	40562739	-	3820	protein_coding	C-type lectin domain family 5%2C member a%2C transcript variant 2 && Q9R007.2 RecName: Full=C-type lectin domain family 5 member A; AltName: Full=C-type lectin superfamily member 5; AltName: Full=Myeloid DAP12-associating lectin 1; Short=MDL-1 && PF00059:Lectin C-type domain	Lectin_C	485	459	1025	1318	71	21	25	45	3.52324	3.40881	8.71485	9.55748	0.689689	0.195959	0.257482	0.334618
18605	687.339	602.137	492.769	656.724	54.1007	43.1719	26.7779	18.4335	609.742	35.621	4.11016	8.79081e-47	5.48304e-45	Enpp1	NC_000076.7	24513812	24588057	-	6873	protein_coding	ectonucleotide pyrophosphatase/phosphodiesterase 1%2C transcript variant 3 && P06802.4 RecName: Full=Ectonucleotide pyrophosphatase/phosphodiesterase family member 1; Short=E-NPP 1; AltName: Full=Lymphocyte antigen 41; Short=Ly-41; AltName: Full=Phosphodiesterase I/nucleotide pyrophosphatase 1; AltName: Full=Plasma-cell membrane glycoprotein PC-1; Includes: RecName: Full=Alkaline phosphodiesteras…	-	802	673	477	756	47	39	22	21	3.23811	2.77794	2.25409	3.04696	0.253752	0.202268	0.125935	0.0867908
434197	39.4234	310.463	123.967	127.696	9.20864	6.64182	3.65153	14.9223	150.387	8.60608	4.10324	6.90164e-12	6.62264e-11	Fam169b	NC_000073.7	67923587	68012837	+	3357	protein_coding	family with sequence similarity 169%2C member B%2C transcript variant 2 && Q8CHT6.1 RecName: Full=Protein FAM169B && -	-	46	347	120	147	8	6	3	17	0.38025	2.93246	1.16099	1.21299	0.0884294	0.0637102	0.0351593	0.143846
207839	787.612	881.285	832.646	876.501	102.446	33.2091	32.8638	28.9669	844.511	49.3715	4.10273	1.79961e-32	5.9616e-31	Galnt6	NC_000081.7	100587796	100627257	-	5969	protein_coding	polypeptide N-acetylgalactosaminyltransferase 6%2C transcript variant 2 && Q8C7U7.1 RecName: Full=Polypeptide N-acetylgalactosaminyltransferase 6; AltName: Full=Polypeptide GalNAc transferase 6; Short=GalNAc-T6; Short=pp-GaNTase 6; AltName: Full=Protein-UDP acetylgalactosaminyltransferase 6; AltName: Full=UDP-GalNAc:polypeptide N-acetylgalactosaminyltransferase 6 && -	-	919	985	806	1009	89	30	27	33	4.27245	4.68153	4.38564	4.68253	0.553282	0.179155	0.177964	0.157041
108101	1580.37	2412.13	2699.38	2780.65	225.612	85.2368	121.718	119.379	2368.13	137.986	4.10257	1.46682e-46	9.00815e-45	Fermt3	NC_000085.7	6976326	6996837	-	2590	protein_coding	fermitin family member 3%2C transcript variant 1 && Q8K1B8.1 RecName: Full=Fermitin family homolog 3; AltName: Full=Kindlin-3; AltName: Full=Unc-112-related protein 2 && PF00373:FERM central domain|PF00169:PH domain	Band_41	1844	2696	2613	3201	196	77	100	136	19.7572	29.5307	32.7672	34.2356	2.80811	1.05974	1.51904	1.49156
19743	11.9984	13.4206	57.8513	9.55551	2.30216	2.21394	0	0.877784	23.2065	1.34847	4.1022	4.34974e-05	0.000178208	Rhag	NC_000083.7	41121990	41154985	+	5759	protein_coding	Rhesus blood group-associated A glycoprotein%2C transcript variant X2 && Q9QUT0.1 RecName: Full=Ammonium transporter Rh type A; AltName: Full=Erythrocyte membrane glycoprotein Rh50; AltName: Full=Rhesus blood group family type A glycoprotein; Short=Rh family type A glycoprotein; Short=Rh type A glycoprotein; AltName: CD_antigen=CD241 && PF00909:Ammonium Transporter Family	Ammonium_transp	14	15	56	11	2	2	0	1	0.0674597	0.073892	0.31582	0.0529099	0.0128867	0.0123792	0	0.00493235
71911	23.1398	46.5247	59.9174	19.111	2.30216	1.10697	3.65153	1.75557	37.1732	2.20406	4.09882	2.41239e-08	1.56881e-07	Bdh1	NC_000082.7	31241115	31277719	+	3651	protein_coding	3-hydroxybutyrate dehydrogenase%2C type 1%2C transcript variant 1 && Q80XN0.2 RecName: Full=D-beta-hydroxybutyrate dehydrogenase, mitochondrial; AltName: Full=3-hydroxybutyrate dehydrogenase; Short=BDH; Flags: Precursor && PF00106:short chain dehydrogenase	adh_short	27	52	58	22	2	1	3	2	0.205218	0.404059	0.515959	0.166918	0.0203271	0.00976331	0.032328	0.0155603
19264	8653.45	15675.2	15661.2	17651.6	1308.78	680.787	692.574	683.794	14410.4	841.483	4.09831	3.34431e-51	2.55094e-49	Ptprc	NC_000067.7	137990597	138103491	-	5872	protein_coding	protein tyrosine phosphatase%2C receptor type%2C C%2C transcript variant 3 && P06800.3 RecName: Full=Receptor-type tyrosine-protein phosphatase C; AltName: Full=Leukocyte common antigen; Short=L-CA; AltName: Full=Lymphocyte antigen 5; Short=Ly-5; AltName: Full=T200; AltName: CD_antigen=CD45; Flags: Precursor && PF12567:Leukocyte receptor CD45|PF00102:Protein-tyrosine phosphatase|PF12453:Protein t…	Y_phosphatase	10097	17520	15160	20320	1137	615	569	779	47.7166	84.645	83.8518	95.8582	7.1851	3.73335	3.81238	3.76836
70809	92.5594	193.256	77.4795	103.373	9.20864	2.21394	4.86871	10.5334	116.667	6.70617	4.09503	7.86393e-17	1.11747e-15	Clec2g	NC_000072.7	128911344	128961670	+	2664	protein_coding	C-type lectin domain family 2%2C member g%2C transcript variant 1 && Q9D676.1 RecName: Full=C-type lectin domain family 2 member G; AltName: Full=DDV10; AltName: Full=Osteoclast inhibitory lectin-related protein 1; Short=Ocil-related protein 1 && PF00059:Lectin C-type domain	Lectin_C	108	216	75	119	8	2	4	12	1.125	2.30024	0.914379	1.23738	0.111433	0.0267612	0.0590739	0.127952
19701	5.14219	3.57882	3.09918	1.73737	0	0	0	0	3.38939	0	4.09337	0.0199162	0.0462223	Ren1	NC_000067.7	133278412	133288058	+	1423	protein_coding	renin 1 structural && P06281.1 RecName: Full=Renin-1; AltName: Full=Angiotensinogenase; AltName: Full=Kidney renin; Flags: Precursor && PF00026:Eukaryotic aspartyl protease	Asp	6	4	3	2	0	0	0	0	0.117006	0.0797459	0.0684724	0.0389329	0	0	0	0
258508	47.1367	50.9982	37.1901	79.0501	2.30216	3.32091	1.21718	5.26671	53.5938	3.02674	4.08924	3.47604e-12	3.42612e-11	Olfr99	NC_000083.7	37590392	37591309	-	918	protein_coding	olfactory receptor 99 && P23266.1 RecName: Full=Olfactory receptor 1361; AltName: Full=Olfactory receptor-like protein F5 && PF13853:Olfactory receptor	-	55	57	36	91	2	3	1	6	1.66258	1.76151	1.27368	2.74593	0.0808436	0.11649	0.0428575	0.185656
13537	249.396	406.196	553.72	530.765	26.4748	19.9255	20.692	34.2336	435.019	25.3315	4.08918	5.64049e-38	2.40383e-36	Dusp2	NC_000068.8	127178079	127180297	+	1618	protein_coding	dual specificity phosphatase 2 && Q05922.2 RecName: Full=Dual specificity protein phosphatase 2; AltName: Full=Dual specificity protein phosphatase PAC-1 && PF00581:Rhodanese-like domain|PF00782:Dual specificity phosphatase, catalytic domain	DSPc	291	454	536	611	23	18	17	39	4.99089	7.96033	10.7593	10.4605	0.527482	0.396555	0.413371	0.684678
20970	23085.9	32597.7	28349.2	36701.8	2883.45	1380.39	1467.92	1377.24	30183.7	1777.25	4.08624	2.89959e-56	2.74498e-54	Sdc3	NC_000070.7	130519848	130553629	+	5731	protein_coding	syndecan 3 && Q64519.2 RecName: Full=Syndecan-3; Short=SYND3; Flags: Precursor && PF01034:Syndecan domain	-	26937	36434	27442	42250	2505	1247	1206	1569	130.431	180.356	155.519	204.215	16.2194	7.75613	8.27917	7.77666
70789	28.282	97.5229	59.9174	85.1309	3.45324	0	1.21718	10.5334	67.7133	3.80096	4.08183	9.79489e-09	6.67418e-08	Kynu	NC_000068.8	43445270	43573060	+	5178	protein_coding	kynureninase%2C transcript variant 1 && - && -	-	33	109	58	98	3	0	1	12	0.176854	0.597197	0.363802	0.524271	0.021499	0	0.00759815	0.0658294
320484	569.926	1084.38	823.348	833.935	84.0288	38.744	26.7779	46.5226	827.898	49.0183	4.07762	2.68248e-38	1.15971e-36	Rasal3	NC_000083.7	32609633	32622586	-	3830	protein_coding	RAS protein activator like 3%2C transcript variant X1 && Q8C2K5.1 RecName: Full=RAS protein activator like-3 && PF00616:GTPase-activator protein for Ras-like GTPase	-	665	1212	797	960	73	35	22	53	4.81821	8.97754	6.75863	6.94327	0.707265	0.325745	0.225992	0.393077
140557	9.42735	12.5259	5.1653	9.55551	0	2.21394	0	0	9.16851	0.553485	4.07198	0.00195546	0.00584784	Smc1b	NC_000081.7	84948890	85016158	-	4040	protein_coding	structural maintenance of chromosomes 1B && Q920F6.1 RecName: Full=Structural maintenance of chromosomes protein 1B; Short=SMC protein 1B; Short=SMC-1-beta; Short=SMC-1B && PF06470:SMC proteins Flexible Hinge Domain|PF02463:RecF/RecN/SMC N terminal domain	SMC_N	11	14	5	11	0	2	0	0	0.075557	0.0983106	0.0401965	0.0754228	0	0.0176465	0	0
14026	2165.72	3388.25	3406	3758.79	315.396	162.725	161.885	118.501	3179.69	189.626	4.06996	1.07598e-45	6.41065e-44	Evl	NC_000078.7	108520942	108654775	+	2773	protein_coding	Ena-vasodilator stimulated phosphoprotein%2C transcript variant X1 && - && -	-	2527	3787	3297	4327	274	147	133	135	25.2882	38.7435	38.6161	43.2243	3.66656	1.88963	1.887	1.38288
30927	18.8547	30.42	27.8926	30.4039	1.15108	2.21394	1.21718	1.75557	26.8928	1.58444	4.06822	5.90332e-08	3.63658e-07	Snai3	NC_000074.7	123180943	123187546	-	1706	protein_coding	snail family zinc finger 3%2C transcript variant X1 && Q9QY31.1 RecName: Full=Zinc finger protein SNAI3; AltName: Full=Protein snail homolog 3; AltName: Full=Snail-related gene from muscle cells; AltName: Full=Zinc finger protein 293 && PF00096:Zinc finger, C2H2 type	zf-C2H2	22	34	27	35	1	2	1	2	0.357855	0.565397	0.514025	0.568304	0.021751	0.0417888	0.0230617	0.0333006
81905	6.85625	35.7882	68.1819	47.7776	0	6.64182	0	2.63335	39.651	2.31879	4.06792	1.10326e-05	4.96043e-05	Cacng8	NC_000073.7	3442558	3464782	+	2116	protein_coding	calcium channel%2C voltage-dependent%2C gamma subunit 8 && Q8VHW2.1 RecName: Full=Voltage-dependent calcium channel gamma-8 subunit; AltName: Full=Neuronal voltage-gated calcium channel gamma-8 subunit; AltName: Full=Transmembrane AMPAR regulatory protein gamma-8; Short=TARP gamma-8 && -	-	8	40	66	55	0	6	0	3	0.104915	0.536288	1.01304	0.72001	0	0.101075	0	0.0402723
16068	3416.98	3548.4	4246.91	5438.82	191.079	307.738	267.779	229.102	4162.78	248.924	4.06433	1.16219e-87	3.27478e-85	Il18bp	NC_000073.7	101664281	101669699	-	4609	protein_coding	interleukin 18 binding protein%2C transcript variant X2 && Q9Z0M9.2 RecName: Full=Interleukin-18-binding protein; Short=IL-18BP; AltName: Full=Interferon gamma-inducing factor-binding protein; Flags: Precursor && -	-	3987	3966	4111	6261	166	278	220	261	24.0051	24.4118	28.9694	37.6295	1.33647	2.15004	1.87796	1.60855
17084	4681.96	5630.38	5764.47	8138.69	520.288	237.999	346.895	354.625	6053.88	364.952	4.05242	4.51486e-61	5.19882e-59	Ly86	NC_000079.7	37529276	37603012	+	1546	protein_coding	lymphocyte antigen 86 && O88188.1 RecName: Full=Lymphocyte antigen 86; Short=Ly-86; AltName: Full=Protein MD-1; Flags: Precursor && -	-	5463	6293	5580	9369	452	215	285	404	98.0584	115.479	117.226	167.871	10.8489	4.95722	7.25279	7.42288
214359	1300.97	1224.85	1739.67	2052.7	135.827	39.8509	110.763	94.8007	1579.55	95.3105	4.05215	4.92504e-39	2.22565e-37	Tmem51	NC_000070.7	141758301	141812239	-	2937	protein_coding	transmembrane protein 51%2C transcript variant X1 && Q99LG1.1 RecName: Full=Transmembrane protein 51 && PF15345:Transmembrane protein 51	-	1518	1369	1684	2363	118	36	91	108	14.3427	13.2237	18.6225	22.287	1.49086	0.436926	1.21901	1.04453
18987	1293.26	2636.7	2432.85	2993.48	191.079	146.12	88.8539	137.812	2339.07	140.966	4.05187	3.25554e-46	1.97401e-44	Pou2f2	NC_000073.7	24786766	24880211	-	10755	protein_coding	POU domain%2C class 2%2C transcription factor 2%2C transcript variant X19 && P09086.3 RecName: Full=POU domain, class 2, transcription factor 2; AltName: Full=Lymphoid-restricted immunoglobulin octamer-binding protein NF-A2; AltName: Full=Octamer-binding protein 2; Short=Oct-2; AltName: Full=Octamer-binding transcription factor 2; Short=OTF-2 && -	-	1509	2947	2355	3446	166	132	73	157	3.89352	7.77362	7.1118	8.87557	0.572738	0.437494	0.267044	0.414658
70026	0	16.9994	13.4298	6.08078	0	1.10697	1.21718	0	9.12749	0.581037	4.04309	0.00987567	0.0249454	Tspo2	NC_000083.7	48754970	48758592	-	1539	protein_coding	translocator protein 2%2C transcript variant X1 && Q9CRZ8.2 RecName: Full=Translocator protein 2; AltName: Full=Peripheral-type benzodiazepine receptor-like protein 1 && PF03073:TspO/MBR family	-	0	19	13	7	0	1	1	0	0	0.350242	0.274349	0.125994	0	0.0231617	0.0255641	0
12508	8627.74	8862.05	10089.9	12298.8	1021.01	456.072	441.835	521.404	9969.62	610.08	4.03075	6.85339e-52	5.45234e-50	Cd53	NC_000069.7	106666177	106697465	-	2802	protein_coding	CD53 antigen && - && PF00335:Tetraspanin family	Tetraspannin	10067	9905	9767	14158	887	412	363	594	99.7	100.286	113.212	139.967	11.7466	5.24129	5.09693	6.0217
140795	503.935	738.132	612.604	996.379	64.4605	26.5673	38.9497	44.767	712.762	43.6861	4.02858	6.62974e-43	3.51303e-41	P2ry14	NC_000069.7	59022044	59060913	-	2571	protein_coding	purinergic receptor P2Y%2C G-protein coupled%2C 14%2C transcript variant 3 && Q9ESG6.1 RecName: Full=P2Y purinoceptor 14; Short=P2Y14; AltName: Full=G-protein coupled receptor 105; AltName: Full=UDP-glucose receptor && PF00001:7 transmembrane receptor (rhodopsin family)	7tm_1	588	825	593	1147	56	24	32	51	6.34656	9.10344	7.49121	12.3581	0.808247	0.33275	0.489686	0.563467
12399	103.701	387.407	212.81	224.989	16.1151	11.0697	10.9546	18.4335	232.227	14.1432	4.02611	1.65985e-21	3.16521e-20	Runx3	NC_000070.7	134847956	134905301	+	4388	protein_coding	runt related transcription factor 3%2C transcript variant 1 && Q64131.3 RecName: Full=Runt-related transcription factor 3; AltName: Full=Acute myeloid leukemia 2 protein; AltName: Full=Core-binding factor subunit alpha-3; Short=CBF-alpha-3; AltName: Full=Oncogene AML-2; AltName: Full=Polyomavirus enhancer-binding protein 2 alpha C subunit; Short=PEA2-alpha C; Short=PEBP2-alpha C; AltName: Full=SL…	-	121	433	206	259	14	10	9	21	0.765212	2.79946	1.52475	1.63503	0.118391	0.0812349	0.0806948	0.135942
70882	13.7125	30.42	28.9257	46.0402	1.15108	1.10697	1.21718	3.51114	29.7746	1.74659	4.02347	2.42935e-07	1.38044e-06	Armc3	NC_000068.8	19203676	19315054	+	3269	protein_coding	armadillo repeat containing 3%2C transcript variant X1 && A2AU72.1 RecName: Full=Armadillo repeat-containing protein 3 && PF13646:HEAT repeats|PF14381:Ethylene-responsive protein kinase Le-CTR1|PF00514:Armadillo/beta-catenin-like repeat	Arm	16	34	28	53	1	1	1	4	0.135821	0.295065	0.278191	0.44911	0.0113512	0.0109042	0.0120352	0.0347573
23832	189.404	410.67	673.555	723.613	37.9856	27.6743	29.2123	28.0891	499.31	30.7403	4.02327	1.04873e-25	2.49682e-24	Xcr1	NC_000075.7	123681380	123691094	-	4453	protein_coding	chemokine (C motif) receptor 1 && Q9R0M1.1 RecName: Full=Chemokine XC receptor 1; AltName: Full=Lymphotactin receptor; AltName: Full=SCM1 receptor; AltName: Full=XC chemokine receptor 1; AltName: Full=mXCR1 && PF00001:7 transmembrane receptor (rhodopsin family)	7tm_1	221	459	652	833	33	25	24	32	1.37722	2.92424	4.75548	5.18184	0.274992	0.200123	0.212045	0.204126
212167	1168.13	1742.89	2011.37	2460.11	151.942	94.0925	129.021	80.7562	1845.62	113.953	4.02181	1.06844e-51	8.41782e-50	Gsap	NC_000071.7	21380767	21518423	+	15768	protein_coding	gamma-secretase activating protein%2C transcript variant X1 && - && PF14959:gamma-Secretase-activating protein C-term	-	1363	1948	1947	2832	132	85	106	92	2.39874	3.50482	4.01041	4.97517	0.310639	0.192155	0.264484	0.165734
12262	48100.9	42711.4	48036.2	61551.4	3773.24	2729.79	2641.27	3196.89	50100	3085.3	4.02127	4.88463e-127	4.49968e-124	C1qc	NC_000070.7	136617112	136620242	-	1122	protein_coding	complement component 1%2C q subcomponent%2C C chain%2C transcript variant X1 && Q02105.2 RecName: Full=Complement C1q subcomponent subunit C; Flags: Precursor && PF00386:C1q domain|PF01391:Collagen triple helix repeat (20 copies)	Collagen	56125	47738	46499	70856	3278	2466	2170	3642	1388.12	1207.05	1346.02	1749.34	108.411	78.3446	76.0916	92.2035
319772	504.792	409.775	414.257	378.746	31.0791	19.9255	29.2123	25.4557	426.892	26.4182	4.01985	7.45919e-69	1.06342e-66	C130050O18Rik	NC_000071.7	139390467	139401847	+	5604	protein_coding	RIKEN cDNA C130050O18 gene%2C transcript variant X2 && - && -	-	589	458	401	436	27	18	24	29	2.91662	2.31857	2.32405	2.15516	0.178782	0.114494	0.168493	0.146994
12259	57249.7	48549.4	57776.9	69777.8	4395.97	3303.2	3067.29	3641.05	58338.5	3601.88	4.01759	6.53233e-135	8.69199e-132	C1qa	NC_000070.7	136623227	136626155	-	1082	protein_coding	complement component 1%2C q subcomponent%2C alpha polypeptide && - && PF01391:Collagen triple helix repeat (20 copies)|PF00386:C1q domain	Collagen	66800	54263	55928	80326	3819	2984	2520	4148	1713.22	1422.75	1678.81	2056.46	130.973	98.3061	91.6311	108.896
16185	833.035	2424.65	2116.74	2106.56	118.561	104.055	122.935	117.623	1870.24	115.794	4.01366	1.40951e-43	7.65514e-42	Il2rb	NC_000081.7	78363456	78396569	-	4528	protein_coding	interleukin 2 receptor%2C beta chain%2C transcript variant X2 && P16297.1 RecName: Full=Interleukin-2 receptor subunit beta; Short=IL-2 receptor subunit beta; Short=IL-2R subunit beta; Short=IL-2RB; AltName: Full=High affinity IL-2 receptor subunit beta; AltName: Full=p70-75; AltName: CD_antigen=CD122; Flags: Precursor && -	-	972	2710	2049	2425	103	94	101	134	5.95694	16.9792	14.6972	14.8353	0.84409	0.739998	0.877576	0.840618
12483	279.392	2019.35	552.687	549.876	97.8418	22.1394	15.8233	74.6117	850.326	52.604	4.01337	1.03848e-06	5.42361e-06	Cd22	NC_000073.7	30564829	30579767	-	4689	protein_coding	CD22 antigen%2C transcript variant 3 && P35329.1 RecName: Full=B-cell receptor CD22; AltName: Full=B-lymphocyte cell adhesion molecule; Short=BL-CAM; AltName: Full=Sialic acid-binding Ig-like lectin 2; Short=Siglec-2; AltName: Full=T-cell surface antigen Leu-14; AltName: CD_antigen=CD22; Flags: Precursor && PF13895:Immunoglobulin domain|PF13927:Immunoglobulin domain	-	326	2257	535	633	85	20	13	85	1.9293	13.6554	3.70572	3.73951	0.672662	0.15204	0.109077	0.514919
383563	0	8.05235	16.5289	11.2929	2.30216	0	0	0	8.96854	0.57554	4.01199	0.0156399	0.0373142	Gpr25	NC_000067.7	136186652	136188664	-	2013	protein_coding	G protein-coupled receptor 25 && P0C5I1.1 RecName: Full=Probable G-protein coupled receptor 25 && PF00001:7 transmembrane receptor (rhodopsin family)	7tm_1	0	9	16	13	2	0	0	0	0	0.126839	0.258152	0.178892	0.0368676	0	0	0
214230	4.28516	25.0517	15.4959	20.8484	0	1.10697	0	2.63335	16.4203	0.935081	4.00757	0.000212831	0.000773289	Pak6	NC_000068.8	118493531	118528501	+	5091	protein_coding	p21 (RAC1) activated kinase 6%2C transcript variant X3 && Q3ULB5.1 RecName: Full=Serine/threonine-protein kinase PAK 6; AltName: Full=p21-activated kinase 6; Short=PAK-6 && -	-	5	28	15	24	0	1	0	3	0.027254	0.15603	0.0956946	0.130587	0	0.00700174	0	0.0167386
74052	11.1414	31.3147	16.5289	28.6665	1.15108	3.32091	1.21718	0	21.9129	1.42229	4.00165	8.084e-06	3.70777e-05	Ttc21a	NC_000075.7	119766656	119798496	+	5835	protein_coding	tetratricopeptide repeat domain 21A%2C transcript variant X1 && Q8C0S4.2 RecName: Full=Tetratricopeptide repeat protein 21A; Short=TPR repeat protein 21A; AltName: Full=Tetratricopeptide repeat-containing hedgehog modulator 2 && PF13414:TPR repeat|PF14559:Tetratricopeptide repeat	-	13	35	16	33	1	3	1	0	0.0618252	0.170169	0.0890591	0.156662	0.00635942	0.0183269	0.00674262	0
73690	432.801	534.139	550.621	758.36	72.518	14.3906	30.4294	25.4557	568.98	35.6985	4.00081	1.51255e-25	3.56566e-24	Glipr1	NC_000076.7	111821353	111838539	-	1322	protein_coding	GLI pathogenesis-related 1 (glioma)%2C transcript variant X2 && Q9CWG1.1 RecName: Full=Glioma pathogenesis-related protein 1; Short=GliPR 1; Flags: Precursor && PF00188:Cysteine-rich secretory protein family	SCP	505	597	533	873	63	13	25	29	10.6004	12.8114	13.0947	18.2925	1.76835	0.350527	0.744009	0.623113
12796	8.57031	36.6829	37.1901	13.8989	1.15108	0	0	4.38892	24.0856	1.385	3.99852	4.81317e-05	0.000195656	Camp	NC_000075.7	109676445	109678524	-	599	protein_coding	cathelicidin antimicrobial peptide && P51437.2 RecName: Full=Cathelicidin antimicrobial peptide; AltName: Full=Cathelin-like protein; Short=CLP; Contains: RecName: Full=Cathelin-related antimicrobial peptide; Short=Cramp; Flags: Precursor && PF12153:LPS binding domain of CAP18 (C terminal)|PF00666:Cathelicidin	-	10	41	36	16	1	0	0	5	0.463272	1.94183	1.95198	0.73992	0.0619486	0	0	0.237107
18783	1209.27	1404.69	2324.38	3182.85	178.417	118.446	132.672	79.8784	2030.3	127.353	3.99768	6.97115e-35	2.61293e-33	Pla2g4a	NC_000067.7	149705369	149837041	-	3052	protein_coding	phospholipase A2%2C group IVA (cytosolic%2C calcium-dependent)%2C transcript variant 1 && - && PF01735:Lysophospholipase catalytic domain|PF00168:C2 domain	C2	1411	1570	2250	3664	155	107	109	91	12.8294	14.5938	23.944	33.2554	1.88454	1.24971	1.40511	0.846949
22177	12258.1	9720.97	13402.9	16297.4	1305.32	563.448	611.023	755.772	12919.8	808.892	3.99759	1.59456e-50	1.19347e-48	Tyrobp	NC_000073.7	30113207	30117007	+	575	protein_coding	TYRO protein tyrosine kinase binding protein && O54885.1 RecName: Full=TYRO protein tyrosine kinase-binding protein; AltName: Full=DNAX-activation protein 12; AltName: Full=Killer-activating receptor-associated protein; Short=KAR-associated protein; Flags: Precursor && -	-	14303	10865	12974	18761	1134	509	502	861	690.276	536.062	732.833	903.815	73.1818	31.5543	34.3483	42.534
19200	2221.43	1801.04	2202.48	2516.57	183.022	116.232	111.98	136.057	2185.38	136.823	3.99729	3.52106e-98	1.50594e-95	Pstpip1	NC_000075.7	55985729	56036174	+	2349	protein_coding	proline-serine-threonine phosphatase-interacting protein 1%2C transcript variant X3 && P97814.1 RecName: Full=Proline-serine-threonine phosphatase-interacting protein 1; Short=PEST phosphatase-interacting protein 1 && PF00611:Fes/CIP4, and EFC/F-BAR homology domain|PF14604:Variant SH3 domain	-	2592	2013	2132	2897	159	105	92	155	30.6207	24.3116	29.4784	34.1631	2.51173	1.59337	1.5409	1.87434
23969	50.5649	99.3123	89.8762	102.505	2.30216	3.32091	2.43435	12.289	85.5645	5.0866	3.99659	1.4429e-13	1.60515e-12	Pacsin1	NC_000083.7	27874565	27930092	+	4537	protein_coding	protein kinase C and casein kinase substrate in neurons 1%2C transcript variant 3 && Q61644.1 RecName: Full=Protein kinase C and casein kinase substrate in neurons protein 1; AltName: Full=Syndapin-1 && -	-	59	111	87	118	2	3	2	14	0.360866	0.694077	0.622802	0.720451	0.0163576	0.0235701	0.0173433	0.0876516
619548	40.2805	47.4194	36.1571	33.0099	2.30216	6.64182	1.21718	0	39.2167	2.54029	3.99484	3.97519e-09	2.83194e-08	Defb42	NC_000080.7	63284440	63286055	+	712	protein_coding	defensin beta 42 && - && -	-	47	53	35	38	2	6	1	0	1.83181	2.11178	1.59657	1.47841	0.104234	0.300386	0.0552573	0
50722	24.8539	33.9988	11.3637	26.0605	0	1.10697	0	4.38892	24.0692	1.37397	3.9907	9.19963e-06	4.18739e-05	Dkkl1	NC_000073.7	44856949	44861592	-	1188	protein_coding	dickkopf-like 1%2C transcript variant X1 && Q9QZL9.2 RecName: Full=Dickkopf-like protein 1; AltName: Full=Protein soggy-1; Short=SGY-1; Flags: Precursor && -	-	29	38	11	30	0	1	0	5	0.677399	0.907446	0.300729	0.699514	0	0.0300049	0	0.119551
381091	63.4203	261.254	80.5786	104.242	10.3597	1.10697	6.08589	14.0445	127.374	7.89928	3.98966	2.6685e-11	2.40818e-10	H2-Eb2	NC_000083.7	34544477	34560384	+	4062	protein_coding	histocompatibility 2%2C class II antigen E beta2 && P18469.1 RecName: Full=H-2 class II histocompatibility antigen, I-E beta chain; Flags: Precursor && PF07654:Immunoglobulin C1-set domain|PF00969:Class II histocompatibility antigen, beta domain	C1-set	74	292	78	120	9	1	5	16	0.505539	2.03937	0.623669	0.818338	0.0822168	0.00877545	0.0484284	0.111887
382045	143.981	339.093	349.174	264.08	16.1151	12.1767	15.8233	24.578	274.082	17.1733	3.98006	3.84927e-28	1.01984e-26	Adgrg5	NC_000074.7	95648439	95669921	+	3082	protein_coding	adhesion G protein-coupled receptor G5%2C transcript variant X4 && Q3V3Z3.3 RecName: Full=Adhesion G-protein coupled receptor G5; AltName: Full=G-protein coupled receptor 114; AltName: Full=G-protein coupled receptor PGR27; Flags: Precursor && PF00002:7 transmembrane receptor (Secretin family)|PF01825:GPCR proteolysis site, GPS, motif	7tm_2	168	379	338	304	14	11	13	28	1.51266	3.48867	3.56191	2.73233	0.16856	0.127224	0.165951	0.258063
16154	3848.07	4793.83	5126.04	6129.43	433.957	207.004	288.471	335.314	4974.34	316.186	3.97549	3.14893e-67	4.21341e-65	Il10ra	NC_000075.7	45165135	45180447	-	3498	protein_coding	interleukin 10 receptor%2C alpha%2C transcript variant 3 && - && PF01108:Tissue factor	-	4490	5358	4962	7056	377	187	237	382	35.6197	43.4547	46.0719	55.8766	3.99926	1.9056	2.66562	3.10202
16401	2994.47	4854.67	4267.57	5467.49	391.367	209.217	259.259	263.335	4396.05	280.795	3.96916	9.52718e-64	1.20098e-61	Itga4	NC_000068.8	79084767	79163458	+	13214	protein_coding	integrin alpha 4 && Q00651.1 RecName: Full=Integrin alpha-4; AltName: Full=CD49 antigen-like family member D; AltName: Full=Integrin alpha-IV; AltName: Full=Lymphocyte Peyer patch adhesion molecules subunit alpha; Short=LPAM subunit alpha; AltName: Full=VLA-4 subunit alpha; AltName: CD_antigen=CD49d; Flags: Precursor && PF08441:Integrin alpha|PF01839:FG-GAP repeat	FG-GAP	3494	5426	4131	6294	340	189	213	300	7.33756	11.6493	10.1536	13.1942	0.954779	0.509843	0.634184	0.644893
15116	99.4157	18.7888	227.273	178.08	2.30216	11.0697	17.0405	3.51114	130.889	8.48087	3.96472	1.78947e-08	1.18201e-07	Has1	NC_000083.7	18063588	18075450	-	2092	protein_coding	hyaluronan synthase 1 && Q61647.1 RecName: Full=Hyaluronan synthase 1; AltName: Full=Hyaluronate synthase 1; AltName: Full=Hyaluronic acid synthase 1; Short=HA synthase 1 && PF13641:Glycosyltransferase like family 2	-	116	21	220	205	2	10	14	4	1.53872	0.284781	3.41555	2.71446	0.0354753	0.170391	0.263291	0.0543124
282663	23.9969	36.6829	60.9505	102.505	4.60432	0	8.52024	1.75557	56.0337	3.72003	3.95532	5.66368e-08	3.50157e-07	Serpinb1b	NC_000079.7	33262478	33278363	+	2274	protein_coding	serine (or cysteine) peptidase inhibitor%2C clade B%2C member 1b%2C transcript variant X1 && - && PF00079:Serpin (serine protease inhibitor)	Serpin	28	41	59	118	4	0	7	2	0.341689	0.511501	0.842676	1.43742	0.0652721	0	0.121109	0.0249827
234779	1527.23	2310.13	2234.51	2511.36	225.612	108.483	107.112	113.234	2145.81	138.61	3.95405	3.66351e-50	2.70817e-48	Plcg2	NC_000074.7	118225014	118361881	+	4314	protein_coding	phospholipase C%2C gamma 2 && Q8CIH5.1 RecName: Full=1-phosphatidylinositol 4,5-bisphosphate phosphodiesterase gamma-2; AltName: Full=Phosphoinositide phospholipase C-gamma-2; AltName: Full=Phospholipase C-gamma-2; Short=PLC-gamma-2 && PF00017:SH2 domain|PF00168:C2 domain|PF00388:Phosphatidylinositol-specific phospholipase C, X domain|PF00018:SH3 domain|PF00387:Phosphatidylinositol-specific phosp…	PI-PLC-X	1782	2582	2163	2891	196	98	88	129	11.4628	16.9797	16.2845	18.5635	1.68591	0.809758	0.80255	0.849396
625360	527.074	671.029	645.662	703.633	26.4748	50.9207	45.0356	42.1336	636.85	41.1412	3.95048	3.30164e-74	5.60833e-72	BC147527	NC_000079.7	120761735	120770379	+	3642	protein_coding	cDNA sequence BC147527%2C transcript variant X3 && - && PF07270:Protein of unknown function (DUF1438)	-	615	750	625	810	23	46	37	48	4.68596	5.84218	5.57365	6.16079	0.23434	0.450222	0.399698	0.374371
80879	1259.84	595.874	1151.86	926.016	88.6331	131.73	13.3889	21.9446	983.397	63.9241	3.94423	5.03629e-08	3.13554e-07	Slc16a3	NC_000077.7	120839310	120849826	+	3673	protein_coding	solute carrier family 16 (monocarboxylic acid transporters)%2C member 3 && P57787.1 RecName: Full=Monocarboxylate transporter 4; Short=MCT 4; AltName: Full=Solute carrier family 16 member 3 && PF07690:Major Facilitator Superfamily	MFS_1	1470	666	1115	1066	77	119	11	25	11.1061	5.14407	9.85946	8.03948	0.777907	1.15488	0.117826	0.193339
225825	647.059	936.756	915.291	1336.03	74.8202	57.5625	43.8184	72.8561	958.785	62.2643	3.93979	1.72144e-51	1.32729e-49	Cd226	NC_000084.7	89195078	89290356	+	4853	protein_coding	CD226 antigen%2C transcript variant X5 && Q8K4F0.1 RecName: Full=CD226 antigen; AltName: Full=Platelet and T-cell activation antigen 1; AltName: CD_antigen=CD226; Flags: Precursor && PF07686:Immunoglobulin V-set domain	V-set	755	1047	886	1538	65	52	36	83	4.31718	6.12054	5.92956	8.77885	0.497005	0.381946	0.291852	0.485812
18707	3380.99	5058.66	5407.03	6222.37	488.058	243.534	222.743	361.647	5017.26	328.995	3.93017	9.9591e-49	6.87408e-47	Pik3cd	NC_000070.7	149733625	149787023	-	6249	protein_coding	phosphatidylinositol-4%2C5-bisphosphate 3-kinase catalytic subunit delta%2C transcript variant X5 && O35904.2 RecName: Full=Phosphatidylinositol 4,5-bisphosphate 3-kinase catalytic subunit delta isoform; Short=PI3-kinase subunit delta; Short=PI3K-delta; Short=PI3Kdelta; Short=PtdIns-3-kinase subunit delta; AltName: Full=Phosphatidylinositol 4,5-bisphosphate 3-kinase 110 kDa catalytic subunit delt…	-	3945	5654	5234	7163	424	220	183	412	17.5186	25.6684	27.2034	31.7523	2.51775	1.25493	1.15215	1.87278
380732	742.189	807.919	1029.96	1222.24	92.0864	47.5997	47.4699	62.3227	950.576	62.3697	3.92942	2.77006e-53	2.31978e-51	Milr1	NC_000077.7	106641472	106659620	+	2820	protein_coding	mast cell immunoglobulin like receptor 1%2C transcript variant X2 && Q3TB92.2 RecName: Full=Allergin-1; AltName: Full=Allergy inhibitory receptor 1; AltName: Full=Mast cell antigen 32; Short=MCA-32; Short=Mast cell Ag-32; AltName: Full=Mast cell immunoglobulin-like receptor 1; Flags: Precursor && PF13895:Immunoglobulin domain	-	866	903	997	1407	80	43	39	71	8.52181	9.08431	11.4827	13.8209	1.05269	0.543536	0.544108	0.715171
14469	38743.8	29981.6	46488.7	46389.4	2789.07	2508.4	2794.64	2521	40400.9	2653.27	3.92864	1.69768e-131	1.84823e-128	Gbp2	NC_000069.7	142326424	142343769	+	2455	protein_coding	guanylate binding protein 2 && - && PF02263:Guanylate-binding protein, N-terminal domain|PF02841:Guanylate-binding protein, C-terminal domain	-	45207	33510	45001	53402	2423	2266	2296	2872	510.996	387.237	595.347	602.556	36.6235	32.9016	36.7951	33.2302
97908	6.85625	3.57882	5.1653	4.34341	0	0	1.21718	0	4.98595	0.304294	3.92831	0.00740451	0.0193524	H3c8	NC_000079.7	23719588	23720079	+	492	protein_coding	H3 clustered histone 8 && - && PF00125:Core histone H2A/H2B/H3/H4	Histone	8	4	5	5	0	0	1	0	0.45122	0.230647	0.330069	0.281512	0	0	0.0799659	0
118567918	2.57109	12.5259	4.13224	12.1616	0	0	0	1.75557	7.84769	0.438892	3.9254	0.00668807	0.0177001	LOC118567918	NC_000077.7	76443948	76455598	+	11323	protein_coding	MLV-related proviral Env polyprotein-like%2C transcript variant X1 && P10404.3 RecName: Full=MLV-related proviral Env polyprotein; Contains: RecName: Full=Surface protein; Short=SU; Contains: RecName: Full=Transmembrane protein; Short=TM; Flags: Precursor && -	-	3	14	4	14	0	0	0	2	0.0073523	0.0350768	0.0114735	0.0342498	0	0	0	0.00501729
192120	24.8539	98.4176	105.372	66.8886	0	6.64182	8.52024	4.38892	73.883	4.88775	3.92538	1.05871e-09	8.04737e-09	Bspry	NC_000070.7	62398248	62415537	+	2211	protein_coding	B-box and SPRY domain containing%2C transcript variant X1 && Q80YW5.1 RecName: Full=B box and SPRY domain-containing protein && PF00643:B-box zinc finger	zf-B_box	29	110	102	77	0	6	7	5	0.363976	1.41142	1.49834	0.964702	0	0.0967323	0.12456	0.0642365
242484	185.119	35.7882	18.5951	43.4341	0	4.42788	6.08589	7.90006	70.7341	4.60346	3.92408	1.17463e-06	6.09742e-06	D630039A03Rik	NC_000070.7	57908384	57916264	-	2896	protein_coding	RIKEN cDNA D630039A03 gene && Q5JTZ5.2 RecName: Full=Uncharacterized protein C9orf152 && PF15733:Domain of unknown function (DUF4682)	-	216	40	18	50	0	4	5	9	2.06975	0.391846	0.201871	0.478259	0	0.0492346	0.0679268	0.0882764
17136	188.547	154.784	271.695	314.463	18.4173	12.1767	17.0405	14.0445	232.372	15.4197	3.91994	4.69512e-31	1.44727e-29	Mag	NC_000073.7	30598600	30614347	-	2709	protein_coding	myelin-associated glycoprotein%2C transcript variant X2 && P20917.2 RecName: Full=Myelin-associated glycoprotein; AltName: Full=Siglec-4a; Flags: Precursor && PF13895:Immunoglobulin domain	-	220	173	263	362	16	11	14	16	2.2536	1.81172	3.15316	3.70161	0.219164	0.144741	0.203324	0.167769
15944	10041	10834.9	13829.6	14315.9	713.669	855.688	961.57	711.005	12255.3	810.483	3.91914	1.20058e-116	8.45737e-114	Irgm1	NC_000077.7	48756072	48762247	-	2764	protein_coding	immunity-related GTPase family M member 1%2C transcript variant 2 && Q60766.1 RecName: Full=Immunity-related GTPase family M protein 1; AltName: Full=Interferon-inducible GTPase 3; AltName: Full=Interferon-inducible protein 1; AltName: Full=LPS-stimulated RAW 264.7 macrophage protein 47; Short=LRG-47 && PF05049:Interferon-inducible GTPase (IIGP)	IIGP	11716	12110	13387	16480	620	773	790	810	117.626	124.297	157.306	165.162	8.32361	9.96898	11.245	8.3243
244183	6.85625	38.4723	45.4546	19.9797	0	0	3.65153	3.51114	27.6907	1.79067	3.91727	2.99718e-05	0.000126338	Trim30b	NC_000073.7	104004605	104007853	-	2771	protein_coding	tripartite motif-containing 30B && P15533.2 RecName: Full=Tripartite motif-containing protein 30A; AltName: Full=Down regulatory protein of interleukin-2 receptor; AltName: Full=Tripartite motif-containing protein 30 && -	-	8	43	44	23	0	0	3	4	0.0801155	0.440236	0.515722	0.229923	0	0	0.0425946	0.0410038
18126	1126.14	2116.87	3583.68	4738.66	263.597	169.367	154.581	178.19	2891.34	191.434	3.91695	3.60468e-27	9.13606e-26	Nos2	NC_000077.7	78811613	78851052	+	4296	protein_coding	nitric oxide synthase 2%2C inducible%2C transcript variant 1 && P29477.1 RecName: Full=Nitric oxide synthase, inducible; AltName: Full=Inducible NO synthase; Short=Inducible NOS; Short=iNOS; AltName: Full=Macrophage NOS; Short=MAC-NOS; AltName: Full=NOS type II; AltName: Full=Peptidyl-cysteine S-nitrosylase NOS2 && PF00667:FAD binding domain|PF00175:Oxidoreductase NAD-binding domain|PF02898:Nitri…	NAD_binding_1	1314	2366	3469	5455	229	153	127	203	8.48778	15.6244	26.2264	35.174	1.97801	1.26951	1.16308	1.34225
320207	3025.32	2874.69	3109.51	3512.08	379.856	159.404	121.718	170.29	3130.4	207.817	3.91362	1.81147e-39	8.32752e-38	Pik3r5	NC_000077.7	68322951	68388675	+	4411	protein_coding	phosphoinositide-3-kinase regulatory subunit 5 && Q5SW28.1 RecName: Full=Phosphoinositide 3-kinase regulatory subunit 5; Short=PI3-kinase regulatory subunit 5; AltName: Full=PI3-kinase p101 subunit; AltName: Full=Phosphatidylinositol 4,5-bisphosphate 3-kinase regulatory subunit; Short=PtdIns-3-kinase regulatory subunit; AltName: Full=PtdIns-3-kinase p101; AltName: Full=p101-PI3K && -	-	3530	3213	3010	4043	330	144	100	194	22.2076	20.6646	22.163	25.3897	2.7761	1.16368	0.891934	1.2493
20511	6.85625	31.3147	4.13224	21.7171	1.15108	2.21394	0	0.877784	16.0051	1.0607	3.90748	0.000369326	0.00127736	Slc1a2	NC_000068.8	102488584	102621129	+	13535	protein_coding	solute carrier family 1 (glial high affinity glutamate transporter)%2C member 2%2C transcript variant X2 && P43006.1 RecName: Full=Excitatory amino acid transporter 2; AltName: Full=GLT-1; AltName: Full=Sodium-dependent glutamate/aspartate transporter 2; AltName: Full=Solute carrier family 1 member 2 && PF00375:Sodium:dicarboxylate symporter family	SDF	8	35	4	25	1	2	0	1	0.0164019	0.0733607	0.00959845	0.051165	0.00274157	0.00526721	0	0.00209866
241633	1133.85	1079.91	1200.41	1060.66	140.432	47.5997	51.1214	59.6893	1118.71	74.7106	3.90698	2.64864e-38	1.14715e-36	Atp8b4	NC_000068.8	126162893	126342589	-	6512	protein_coding	ATPase%2C class I%2C type 8B%2C member 4%2C transcript variant X1 && Q8TF62.3 RecName: Full=Probable phospholipid-transporting ATPase IM; AltName: Full=ATPase class I type 8B member 4; AltName: Full=P4-ATPase flippase complex alpha subunit ATP8B4 && -	-	1323	1207	1162	1221	122	43	42	68	5.63779	5.25831	5.7955	5.19389	0.69519	0.235377	0.253749	0.296616
12481	458.512	791.814	776.861	837.41	55.2518	36.53	41.384	57.056	716.149	47.5555	3.9067	5.10028e-53	4.22688e-51	Cd2	NC_000069.7	101183224	101195255	-	1144	protein_coding	CD2 antigen && P08920.1 RecName: Full=T-cell surface antigen CD2; AltName: Full=LFA-2; AltName: Full=LFA-3 receptor; AltName: Full=Lymphocyte antigen 37; Short=Ly-37; AltName: Full=T-cell surface antigen T11/Leu-5; AltName: CD_antigen=CD2; Flags: Precursor && PF07686:Immunoglobulin V-set domain|PF05790:Immunoglobulin C2-set domain	V-set	535	885	752	964	48	33	34	65	12.9775	21.9468	21.3497	23.3422	1.55695	1.02825	1.16929	1.61394
12267	8300.35	7171.06	7189.06	7887.64	979.569	315.487	374.891	367.792	7637.03	509.434	3.90661	1.9547e-35	7.46683e-34	C3ar1	NC_000072.7	122824099	122833116	-	4299	protein_coding	complement component 3a receptor 1 && O09047.1 RecName: Full=C3a anaphylatoxin chemotactic receptor; Short=C3AR; Short=C3a-R; AltName: Full=Complement component 3a receptor 1 && PF00001:7 transmembrane receptor (rhodopsin family)	7tm_1	9685	8015	6959	9080	851	285	308	419	62.5166	52.892	52.5749	58.5073	7.34548	2.36312	2.81873	2.76852
232408	53.136	109.154	114.67	123.353	8.05756	8.85577	3.65153	6.14449	100.078	6.67734	3.9015	1.38589e-17	2.06171e-16	Klrb1f	NC_000072.7	129022800	129036687	+	4250	protein_coding	killer cell lectin-like receptor subfamily B member 1F%2C transcript variant X1 && Q8VD98.1 RecName: Full=Killer cell lectin-like receptor subfamily B member 1F; AltName: Full=CD161 antigen-like family member F; AltName: Full=Natural killer cell surface protein NKR-P1F; AltName: CD_antigen=CD161f && PF00059:Lectin C-type domain	Lectin_C	62	122	111	142	7	8	3	7	0.404824	0.814375	0.848268	0.925531	0.0611177	0.0670981	0.0277717	0.0467853
227671	711.336	1137.17	1329.55	1529.75	127.77	85.2368	43.8184	58.8116	1176.95	78.9091	3.90029	1.76245e-33	6.1986e-32	Gbgt1	NC_000068.8	28369368	28396042	+	3411	protein_coding	globoside alpha-1%2C3-N-acetylgalactosaminyltransferase 1%2C transcript variant X8 && - && PF03414:Glycosyltransferase family 6	-	830	1271	1287	1761	111	77	36	67	6.75242	10.571	12.2545	14.3011	1.20753	0.80467	0.415232	0.557948
229499	81.418	382.039	89.8762	138.121	26.4748	1.10697	2.43435	16.6779	172.863	11.6735	3.88426	7.46035e-05	0.000293918	Fcrl1	NC_000069.7	87283656	87311274	+	2937	protein_coding	Fc receptor-like 1%2C transcript variant X2 && - && PF13927:Immunoglobulin domain	-	95	427	87	159	23	1	2	19	0.8976	4.12456	0.962087	1.49963	0.290591	0.0121368	0.0267914	0.18376
12523	4457.42	4271.32	4080.58	5109.59	668.777	168.26	167.97	214.179	4479.73	304.797	3.8781	2.7957e-24	6.19998e-23	Cd84	NC_000067.7	171667261	171718285	+	6578	protein_coding	CD84 antigen%2C transcript variant 1 && Q18PI6.1 RecName: Full=SLAM family member 5; AltName: Full=Leukocyte differentiation antigen CD84; AltName: Full=Signaling lymphocytic activation molecule 5; AltName: CD_antigen=CD84; Flags: Precursor && PF13927:Immunoglobulin domain	-	5201	4774	3950	5882	581	152	138	244	21.941	20.5893	19.503	24.7698	3.27748	0.823681	0.825382	1.05365
20308	27725.8	16547.6	20206.6	19664.4	2793.67	1011.77	849.59	1069.14	21036.1	1431.04	3.87786	1.86326e-30	5.54372e-29	Ccl9	NC_000077.7	83463743	83469462	-	3008	protein_coding	chemokine (C-C motif) ligand 9 && P51670.1 RecName: Full=C-C motif chemokine 9; AltName: Full=CCF18; AltName: Full=Macrophage inflammatory protein 1-gamma; Short=MIP-1-gamma; AltName: Full=Macrophage inflammatory protein-related protein 2; Short=MRP-2; AltName: Full=Small-inducible cytokine A9; Contains: RecName: Full=CCL9(29-101); Contains: RecName: Full=CCL9(30-101); Contains: RecName: Full=CCL…	-	32351	18495	19560	22637	2427	914	698	1218	298.451	174.434	211.198	208.465	29.9399	10.8312	9.12951	11.5019
56045	28261.5	26390.2	28789.3	34517.1	2528.92	1722.45	1896.36	1911.81	29489.5	2014.89	3.87156	3.10027e-134	3.90814e-131	Samhd1	NC_000068.8	156939454	156977016	-	4710	protein_coding	SAM domain and HD domain%2C 1%2C transcript variant 1 && Q60710.2 RecName: Full=Deoxynucleoside triphosphate triphosphohydrolase SAMHD1; Short=dNTPase; AltName: Full=Interferon-gamma-inducible protein Mg11; AltName: Full=SAM domain and HD domain-containing protein 1 && -	-	32976	29496	27868	39735	2197	1556	1558	2178	194.285	177.662	192.169	233.692	17.3088	11.776	13.0142	13.1352
19824	23.9969	22.3676	73.3472	23.4544	2.30216	6.64182	0	0.877784	35.7915	2.45544	3.87153	2.17052e-06	1.08372e-05	Trim10	NC_000083.7	37180388	37188725	+	2368	protein_coding	tripartite motif-containing 10%2C transcript variant X1 && Q9WUH5.2 RecName: Full=Tripartite motif-containing protein 10; AltName: Full=Hematopoietic RING finger 1; AltName: Full=RING finger protein 9 && PF15227:zinc finger of C3HC4-type, RING|PF00622:SPRY domain|PF00643:B-box zinc finger|PF13765:SPRY-associated domain	SPRY	28	25	71	27	2	6	0	1	0.328125	0.29951	0.973814	0.315845	0.0313405	0.0903189	0	0.0119955
13057	10894.6	9424.82	13936	15290.6	1293.81	648.685	641.452	810.195	12386.5	848.536	3.86768	2.50983e-54	2.18592e-52	Cyba	NC_000074.7	123151510	123159679	-	759	protein_coding	cytochrome b-245%2C alpha polypeptide%2C transcript variant 2 && Q61462.3 RecName: Full=Cytochrome b-245 light chain; AltName: Full=Cytochrome b(558) alpha chain; AltName: Full=Cytochrome b558 subunit alpha; AltName: Full=Neutrophil cytochrome b 22 kDa polypeptide; AltName: Full=Superoxide-generating NADPH oxidase light chain subunit; AltName: Full=p22 phagocyte B-cytochrome; AltName: Full=p22-ph…	-	12712	10534	13490	17602	1124	586	527	923	464.767	393.736	577.257	642.409	54.9519	27.521	27.3174	34.543
320007	51.4219	239.781	97.1076	76.4441	10.3597	0	10.9546	10.5334	116.189	7.96193	3.86461	1.2607e-09	9.52828e-09	Sidt1	NC_000082.7	44060540	44153575	-	4643	protein_coding	SID1 transmembrane family%2C member 1%2C transcript variant X3 && Q6AXF6.1 RecName: Full=SID1 transmembrane family member 1; Flags: Precursor && -	-	60	268	94	88	9	0	9	12	0.358605	1.63753	0.657549	0.525019	0.0719287	0	0.076263	0.0734147
14562	215.115	253.202	166.323	339.655	49.4964	6.64182	6.08589	5.26671	243.573	16.8727	3.86229	6.98874e-11	6.04723e-10	Gdf3	NC_000072.7	122582362	122587046	-	2389	protein_coding	growth differentiation factor 3 && Q07104.2 RecName: Full=Growth/differentiation factor 3; Short=GDF-3; AltName: Full=VG-1-related protein 2; Flags: Precursor && PF00019:Transforming growth factor beta like domain	-	251	283	161	391	43	6	5	6	2.91555	3.36065	2.18881	4.53369	0.667898	0.089525	0.0823424	0.0713404
100340	1083.29	738.132	1412.19	1183.15	54.1007	116.232	58.4245	74.6117	1104.19	75.8422	3.86167	1.27801e-44	7.23629e-43	Smpdl3b	NC_000070.7	132460277	132484558	-	2146	protein_coding	sphingomyelin phosphodiesterase%2C acid-like 3B && P58242.1 RecName: Full=Acid sphingomyelinase-like phosphodiesterase 3b; Short=ASM-like phosphodiesterase 3b; Flags: Precursor && PF00149:Calcineurin-like phosphoesterase	Metallophos	1264	825	1367	1362	47	105	48	85	16.3448	10.9063	20.6889	17.5808	0.812693	1.74409	0.879997	1.1251
12766	301.675	670.134	570.249	559.432	23.0216	40.9579	43.8184	36.8669	525.372	36.1662	3.86058	1.72716e-38	7.56258e-37	Cxcr3	NC_000086.8	100775141	100777753	-	1609	protein_coding	chemokine (C-X-C motif) receptor 3 && O88410.2 RecName: Full=C-X-C chemokine receptor type 3; Short=CXC-R3; Short=CXCR-3; AltName: Full=Interferon-inducible protein 10 receptor; Short=IP-10 receptor; AltName: CD_antigen=CD183 && PF00001:7 transmembrane receptor (rhodopsin family)	7tm_1	352	749	552	644	20	37	36	42	6.07086	13.2062	11.1425	11.0872	0.461245	0.8197	0.880271	0.74147
16641	89.1313	319.41	270.662	247.575	20.7194	9.96274	19.4748	14.0445	231.694	16.0504	3.85835	4.8366e-20	8.49276e-19	Klrc1	NC_000072.7	129642978	129659815	-	2032	protein_coding	killer cell lectin-like receptor subfamily C%2C member 1%2C transcript variant X3 && - && PF00059:Lectin C-type domain	Lectin_C	104	357	262	285	18	9	16	16	1.42028	4.98423	4.18771	3.88519	0.328705	0.15788	0.309789	0.223664
243910	383.95	412.459	713.844	484.725	21.8705	35.4231	31.6466	47.4004	498.745	34.0851	3.85756	4.16285e-40	1.96656e-38	Nfkbid	NC_000073.7	30121156	30128173	+	3046	protein_coding	nuclear factor of kappa light polypeptide gene enhancer in B cells inhibitor%2C delta%2C transcript variant 1 && - && PF13857:Ankyrin repeats (many copies)|PF12796:Ankyrin repeats (3 copies)	-	448	461	691	558	19	32	26	54	4.08142	4.29363	7.36796	5.07453	0.231463	0.37448	0.335825	0.503575
15958	3840.36	7527.15	6032.03	6383.08	506.475	338.733	368.805	431.87	5945.66	411.471	3.85272	7.32242e-69	1.05017e-66	Ifit2	NC_000085.7	34527961	34553934	+	4361	protein_coding	interferon-induced protein with tetratricopeptide repeats 2%2C transcript variant X2 && Q64112.1 RecName: Full=Interferon-induced protein with tetratricopeptide repeats 2; Short=IFIT-2; AltName: Full=Glucocorticoid-attenuated response gene 39 protein; Short=GARG-39; AltName: Full=Interferon-induced 54 kDa protein; Short=IFI-54K; Short=P54 && PF14559:Tetratricopeptide repeat	-	4481	8413	5839	7348	440	306	303	492	28.5136	54.7291	43.4862	46.6739	3.7439	2.50118	2.73355	3.20464
27261	1482.66	1160.43	1506.2	1414.22	134.676	91.8786	66.9447	92.1674	1390.88	96.4167	3.85011	1.69709e-77	3.20056e-75	Dok3	NC_000079.7	55671044	55678158	-	3193	protein_coding	docking protein 3%2C transcript variant X1 && Q9QZK7.1 RecName: Full=Docking protein 3; AltName: Full=Downstream of tyrosine kinase 3; AltName: Full=p62(dok)-like protein; Short=DOK-L && -	-	1730	1297	1458	1628	117	83	55	105	15.0352	11.5238	14.8306	14.1236	1.35971	0.926591	0.677694	0.934095
104759	10904.9	11658.9	12103.3	14886.6	1095.83	759.382	793.6	799.662	12388.4	862.118	3.84528	1.31636e-119	1.01703e-116	Pld4	NC_000078.7	112727089	112735420	+	2082	protein_coding	phospholipase D family%2C member 4 && Q8BG07.1 RecName: Full=Phospholipase D4; Short=PLD 4; AltName: Full=Choline phosphatase 4; AltName: Full=Phosphatidylcholine-hydrolyzing phospholipase D4 && PF00614:Phospholipase D Active site motif|PF13918:PLD-like domain	-	12724	13031	11716	17137	952	686	652	911	169.592	177.562	182.767	228.006	16.9674	11.745	12.3207	12.4291
637515	713.05	1160.43	729.34	1266.54	89.7842	54.2416	71.8135	55.3004	967.341	67.7849	3.83984	2.2506e-48	1.51416e-46	Nlrp1b	NC_000077.7	71043400	71133340	-	11424	protein_coding	NLR family%2C pyrin domain containing 1B%2C transcript variant X1 && A1Z198.1 RecName: Full=NACHT, LRR and PYD domains-containing protein 1b allele 2 && PF13553:Function to find|PF00619:Caspase recruitment domain|PF05729:NACHT domain	NACHT	832	1297	706	1458	78	49	59	63	2.02101	3.22089	2.00718	3.53534	0.253358	0.152893	0.203191	0.156647
16174	479.081	568.138	612.604	851.309	46.0432	26.5673	58.4245	44.767	627.783	43.9505	3.83967	7.43199e-47	4.65978e-45	Il18rap	NC_000067.7	40554522	40590867	+	4999	protein_coding	interleukin 18 receptor accessory protein && Q9Z2B1.1 RecName: Full=Interleukin-18 receptor accessory protein; Short=IL-18 receptor accessory protein; Short=IL-18RAcP; AltName: Full=Accessory protein-like; Short=AcPL; AltName: Full=CD218 antigen-like family member B; AltName: Full=IL-1R accessory protein-like; Short=IL-1RAcPL; AltName: Full=Interleukin-18 receptor accessory protein-like; AltName:…	-	559	635	593	980	40	24	48	51	3.10307	3.60366	3.85275	5.43043	0.296917	0.171134	0.37777	0.289793
18022	176.548	54.577	181.818	52.121	6.90648	3.32091	1.21718	20.189	116.266	7.9084	3.83613	1.1573e-08	7.80805e-08	Nfe2	NC_000081.7	103156639	103166830	-	2806	protein_coding	nuclear factor%2C erythroid derived 2%2C transcript variant 5 && Q07279.1 RecName: Full=Transcription factor NF-E2 45 kDa subunit; AltName: Full=Leucine zipper protein NF-E2; AltName: Full=Nuclear factor, erythroid-derived 2 45 kDa subunit; AltName: Full=p45 NF-E2 && PF03131:bZIP Maf transcription factor	bZIP_Maf	206	61	176	60	6	3	1	23	2.03724	0.616731	2.03716	0.592318	0.0793454	0.0381103	0.0140211	0.232831
12517	326.529	752.447	533.059	770.522	74.8202	23.2464	31.6466	37.7447	595.639	41.8645	3.83258	1.38705e-25	3.27627e-24	Cd72	NC_000070.7	43447724	43454720	-	1732	protein_coding	CD72 antigen%2C transcript variant X4 && P21855.2 RecName: Full=B-cell differentiation antigen CD72; AltName: Full=Lyb-2; AltName: Full=Lymphocyte antigen 32; Short=Ly-32; AltName: CD_antigen=CD72 && -	-	381	841	516	887	65	21	26	43	6.10436	13.7753	9.67612	14.1862	1.39259	0.432196	0.590602	0.705214
217305	3117.88	3610.14	3653.93	4553.63	428.202	180.436	183.794	261.58	3733.9	263.503	3.82472	8.93157e-47	5.55636e-45	Cd300ld	NC_000077.7	114873269	114880712	-	2440	protein_coding	CD300 molecule like family member d && Q8VCH2.1 RecName: Full=CMRF35-like molecule 5; Short=CLM-5; AltName: Full=CD300 antigen like family member D; AltName: Full=Leukocyte mono-Ig-like receptor 4; AltName: Full=Myeloid-associated immunoglobulin-like receptor 4; Short=MAIR-4; Short=MAIR-IV; Flags: Precursor && PF07686:Immunoglobulin V-set domain	V-set	3638	4035	3537	5242	372	163	151	298	41.3748	46.9145	47.0809	59.5112	5.65733	2.38126	2.43476	3.46918
20375	4677.68	5462.17	7630.18	7728.67	640	365.3	407.754	389.736	6374.67	450.698	3.82268	5.03695e-61	5.77225e-59	Spi1	NC_000068.8	90912750	90946104	+	1604	protein_coding	spleen focus forming virus (SFFV) proviral integration oncogene%2C transcript variant 3 && - && PF00178:Ets-domain	Ets	5458	6105	7386	8897	556	330	335	444	94.4262	107.978	149.556	153.649	12.8626	7.33362	8.21694	7.86283
15900	6405.45	7987.93	8295.47	9523.37	934.677	414.007	429.664	500.337	8053.05	569.671	3.82161	3.59512e-49	2.5627e-47	Irf8	NC_000074.7	121463097	121483433	+	3435	protein_coding	interferon regulatory factor 8%2C transcript variant 2 && P23611.1 RecName: Full=Interferon regulatory factor 8; Short=IRF-8; AltName: Full=Interferon consensus sequence-binding protein; Short=ICSBP && PF10401:Interferon-regulatory factor 3|PF00605:Interferon regulatory factor transcription factor	IRF	7474	8928	8030	10963	812	374	353	570	60.3795	73.7362	75.9256	88.4085	8.77177	3.88109	4.04313	4.71356
19332	555.356	569.032	932.853	1111.91	62.1583	53.1346	46.2527	62.3227	792.289	55.9671	3.81994	1.45691e-44	8.21048e-43	Rab20	NC_000074.7	11503390	11528640	-	1676	protein_coding	RAB20%2C member RAS oncogene family && P35295.2 RecName: Full=Ras-related protein Rab-20 && PF00071:Ras family	Ras	648	636	903	1280	54	48	38	71	10.7291	10.7656	17.499	21.1557	1.19558	1.02088	0.89203	1.20333
21942	128.555	311.357	251.033	258.867	21.8705	15.4976	18.2577	12.289	237.453	16.9787	3.81815	2.40215e-27	6.12064e-26	Tnfrsf9	NC_000070.7	151004612	151030561	+	2349	protein_coding	tumor necrosis factor receptor superfamily%2C member 9%2C transcript variant 1 && P20334.1 RecName: Full=Tumor necrosis factor receptor superfamily member 9; AltName: Full=4-1BB ligand receptor; AltName: Full=T-cell antigen 4-1BB; AltName: CD_antigen=CD137; Flags: Precursor && PF00020:TNFR/NGFR cysteine-rich region	-	150	348	243	298	19	14	15	14	1.77203	4.20291	3.35987	3.51419	0.300143	0.212449	0.251234	0.169296
271424	100.273	116.312	173.554	105.979	6.90648	7.7488	9.73742	10.5334	124.029	8.73153	3.81561	1.1441e-23	2.4576e-22	Ip6k3	NC_000083.7	27362945	27386738	-	2305	protein_coding	inositol hexaphosphate kinase 3 && Q8BWD2.1 RecName: Full=Inositol hexakisphosphate kinase 3; Short=InsP6 kinase 3; AltName: Full=Inositol hexaphosphate kinase 3 && -	-	117	130	168	122	6	7	8	12	1.40857	1.60002	2.36721	1.46616	0.0965914	0.108252	0.136549	0.14788
246177	3256.72	3925.97	4084.72	4419.86	420.144	273.422	204.486	219.446	3921.82	279.374	3.8123	4.18748e-63	5.11706e-61	Myo1g	NC_000077.7	6456548	6470960	-	3502	protein_coding	myosin IG%2C transcript variant X2 && Q5SUA5.1 RecName: Full=Unconventional myosin-Ig && PF00063:Myosin head (motor domain)|PF06017:Unconventional myosin tail, actin- and lipid-binding	Myosin_head	3800	4388	3954	5088	365	247	168	250	30.1114	35.5471	36.6707	40.246	3.86754	2.51414	1.8874	2.0278
83408	1150.99	2995.47	1853.31	2295.93	126.619	149.441	122.935	194.868	2073.93	148.466	3.80116	6.28268e-42	3.16792e-40	Gimap3	NC_000072.7	48741398	48747785	-	2145	protein_coding	GTPase%2C IMAP family member 3 && - && PF04548:AIG1 family	-	1343	3348	1794	2643	110	135	101	222	17.3745	44.2804	27.164	34.132	1.90293	2.24345	1.85252	2.93986
27027	872.458	1168.48	1180.79	1569.71	90.9353	108.483	59.6417	84.2673	1197.86	85.8319	3.80096	3.87921e-59	4.07504e-57	Tspan32	NC_000073.7	142558644	142573223	+	2331	protein_coding	tetraspanin 32%2C transcript variant X2 && Q9JHH2.2 RecName: Full=Tetraspanin-32; Short=Tspan-32; AltName: Full=AML1-regulated transmembrane protein 1; AltName: Full=Protein Phemx && -	-	1018	1306	1143	1807	79	98	49	96	12.1191	15.8948	15.9259	21.4737	1.2576	1.49862	0.827034	1.16985
239743	1881.18	1353.69	1377.07	1788.62	153.094	66.4182	104.677	136.057	1600.14	115.061	3.79591	2.81256e-54	2.4319e-52	Klhl6	NC_000082.7	19765242	19801832	-	2652	protein_coding	kelch-like 6%2C transcript variant X1 && - && PF01344:Kelch motif|PF00651:BTB/POZ domain|PF07707:BTB And C-terminal Kelch	BACK	2195	1513	1333	2059	133	60	86	155	22.9681	16.1852	16.3251	21.5067	1.86096	0.806467	1.27584	1.66019
105247240	15.4266	42.0511	21.6942	23.4544	4.60432	0	0	2.63335	25.6566	1.80942	3.79478	5.54142e-06	2.60495e-05	Gm42372	NC_000073.7	16717008	16722071	+	5064	protein_coding	predicted gene%2C 42372 && Q2KIT6.1 RecName: Full=Paraneoplastic antigen Ma2 homolog && -	-	18	47	21	27	4	0	0	3	0.0986375	0.263304	0.134687	0.147694	0.0293106	0	0	0.0168278
71398	238.255	376.671	401.86	467.351	49.4964	17.7115	18.2577	21.9446	371.034	26.8526	3.7929	9.09057e-28	2.37435e-26	Tasl	NC_000086.8	84820445	84935105	+	4367	protein_coding	TLR adaptor interacting with endolysosomal SLC15A4%2C transcript variant X1 && Q9D3J9.1 RecName: Full=Uncharacterized protein CXorf21 homolog && PF15133:Domain of unknown function (DUF4569)	-	278	421	389	538	43	16	15	25	1.76655	2.73497	2.89311	3.41264	0.365379	0.130601	0.135138	0.162614
67405	17.9977	69.787	22.7273	23.4544	5.7554	2.21394	0	1.75557	33.4916	2.43123	3.78912	2.42514e-06	1.20109e-05	Nts	NC_000076.7	102317617	102326294	-	1262	protein_coding	neurotensin%2C transcript variant X1 && Q9D3P9.1 RecName: Full=Neurotensin/neuromedin N; Contains: RecName: Full=Large neuromedin N; AltName: Full=NmN-125; Contains: RecName: Full=Neuromedin N; Short=NN; Short=NmN; Contains: RecName: Full=Neurotensin; Short=NT; Contains: RecName: Full=Tail peptide; Flags: Precursor && PF07421:Neurotensin/neuromedin N precursor	-	21	78	22	27	5	2	0	2	0.461767	1.75343	0.566191	0.592647	0.147017	0.0564911	0	0.0450164
212937	2574.52	2268.97	2420.46	2778.92	263.597	162.725	108.329	192.235	2510.72	181.721	3.78695	3.32664e-60	3.62165e-58	Tifab	NC_000079.7	56318917	56326816	-	6215	protein_coding	TRAF-interacting protein with forkhead-associated domain%2C family member B%2C transcript variant X1 && - && -	-	3004	2536	2343	3199	229	147	89	219	13.4129	11.5761	12.2442	14.2582	1.36726	0.843112	0.563402	1.00093
74015	329.1	611.978	479.34	472.563	66.7626	23.2464	17.0405	31.6002	473.245	34.6624	3.77156	1.61069e-25	3.79327e-24	Fcho1	NC_000074.7	72161031	72181980	-	3939	protein_coding	FCH domain only 1%2C transcript variant X2 && Q8K285.2 RecName: Full=F-BAR domain only protein 1 && PF10291:Muniscin C-terminal mu homology domain|PF00611:Fes/CIP4, and EFC/F-BAR homology domain	-	384	684	464	544	58	21	14	36	2.70526	4.92633	3.82588	3.82564	0.546387	0.190039	0.139834	0.259607
215243	241.683	716.659	465.91	511.654	61.0072	25.4603	18.2577	37.7447	483.976	35.6175	3.76195	3.17614e-22	6.29733e-21	Traf3ip3	NC_000067.7	192857812	192883854	-	2121	protein_coding	TRAF3 interacting protein 3 && Q8C0G2.2 RecName: Full=TRAF3-interacting JNK-activating modulator; AltName: Full=TRAF3-interacting protein 3 && -	-	282	801	451	589	53	23	15	43	3.68954	10.7138	6.90614	7.69247	0.927242	0.386542	0.278241	0.575875
381628	0	14.3153	16.5289	13.8989	1.15108	2.21394	0	0	11.1858	0.841255	3.75861	0.00858558	0.0220518	Adgrf3	NC_000071.7	30398429	30410752	-	3698	protein_coding	adhesion G protein-coupled receptor F3%2C transcript variant X2 && Q58Y75.2 RecName: Full=Adhesion G-protein coupled receptor F3; AltName: Full=G-protein coupled receptor 113; AltName: Full=G-protein coupled receptor PGR23; Flags: Precursor && PF00002:7 transmembrane receptor (Secretin family)|PF01825:GPCR proteolysis site, GPS, motif	7tm_2	0	16	16	16	1	2	0	0	0	0.122746	0.140525	0.119852	0.0100344	0.0192785	0	0
13041	372.809	695.186	639.464	530.765	35.6835	43.1719	46.2527	40.3781	559.556	41.3715	3.7586	5.80175e-51	4.38353e-49	Ctsw	NC_000085.7	5515071	5518558	-	1498	protein_coding	cathepsin W && P56203.2 RecName: Full=Cathepsin W; AltName: Full=Lymphopain; Flags: Precursor && PF00112:Papain family cysteine protease|PF08246:Cathepsin propeptide inhibitor domain (I29)	Peptidase_C1	435	777	619	611	31	39	38	46	8.05825	14.7151	13.4208	11.2985	0.767906	0.92803	0.998025	0.872261
56696	674.484	824.023	919.423	1084.12	78.2734	48.7067	51.1214	79.8784	875.512	64.495	3.75623	5.02977e-59	5.26061e-57	Gpr132	NC_000078.7	112814493	112832035	-	2743	protein_coding	G protein-coupled receptor 132%2C transcript variant X1 && Q9Z282.1 RecName: Full=Probable G-protein coupled receptor 132; AltName: Full=G2 accumulation protein && PF00001:7 transmembrane receptor (rhodopsin family)	7tm_1	787	921	890	1248	68	44	42	91	7.96182	9.52549	10.5381	12.6032	0.919901	0.571789	0.602412	0.942358
171207	2469.11	2997.26	2901.86	3336.61	227.914	183.757	226.395	228.224	2926.21	216.572	3.7557	1.11269e-141	1.56765e-138	Arhgap4	NC_000086.8	72937958	72954945	-	3572	protein_coding	Rho GTPase activating protein 4%2C transcript variant X6 && P98171.2 RecName: Full=Rho GTPase-activating protein 4; AltName: Full=Rho-GAP hematopoietic protein C1; AltName: Full=Rho-type GTPase-activating protein 4; AltName: Full=p115 && PF00018:SH3 domain|PF00620:RhoGAP domain|PF00611:Fes/CIP4, and EFC/F-BAR homology domain	RhoGAP	2881	3350	2809	3841	198	166	186	260	22.3818	26.6064	25.5411	29.7868	2.05689	1.65655	2.04867	2.06758
50928	62.5633	142.258	145.661	106.848	5.7554	12.1767	12.1718	4.38892	114.333	8.62319	3.75291	8.92856e-17	1.26164e-15	Klrg1	NC_000072.7	122247555	122259792	-	1365	protein_coding	killer cell lectin-like receptor subfamily G%2C member 1 && O88713.2 RecName: Full=Killer cell lectin-like receptor subfamily G member 1; AltName: Full=Mast cell function-associated antigen 2F1 && PF00059:Lectin C-type domain	Lectin_C	73	159	141	123	5	11	10	5	1.48407	3.30459	3.35495	2.49611	0.135924	0.287256	0.288229	0.104049
13506	0	29.5253	7.23142	6.08078	1.15108	1.10697	0	0.877784	10.7094	0.783959	3.75261	0.00927896	0.0236099	Dsc2	NC_000084.7	20163690	20192611	-	4665	protein_coding	desmocollin 2%2C transcript variant Dsc2a && P55292.1 RecName: Full=Desmocollin-2; AltName: Full=Epithelial type 2 desmocollin; Flags: Precursor && PF08758:Cadherin prodomain like|PF00028:Cadherin domain|PF01049:Cadherin cytoplasmic region	Cadherin	0	33	7	7	1	1	0	1	0	0.200685	0.0487355	0.041566	0.00795438	0.00764113	0	0.00608904
11898	266.537	421.406	572.315	712.32	43.741	40.9579	34.081	28.0891	493.144	36.7173	3.75224	1.13119e-31	3.59325e-30	Ass1	NC_000068.8	31360282	31410682	+	1631	protein_coding	argininosuccinate synthetase 1 && P16460.1 RecName: Full=Argininosuccinate synthase; AltName: Full=Citrulline--aspartate ligase && PF00764:Arginosuccinate synthase	-	311	471	554	820	38	37	28	32	5.29139	8.19258	11.032	13.9268	0.864545	0.808643	0.67542	0.55731
19260	672.77	1263.32	1129.13	1365.57	117.41	55.3485	71.8135	84.2673	1107.7	82.2099	3.75201	6.71783e-42	3.38022e-40	Ptpn22	NC_000069.7	103763891	103819568	+	6292	protein_coding	protein tyrosine phosphatase%2C non-receptor type 22 (lymphoid)%2C transcript variant X1 && P29352.1 RecName: Full=Tyrosine-protein phosphatase non-receptor type 22; AltName: Full=Hematopoietic cell protein-tyrosine phosphatase 70Z-PEP; AltName: Full=PEST-domain phosphatase; Short=PEP && PF00102:Protein-tyrosine phosphatase	Y_phosphatase	785	1412	1093	1572	102	50	59	96	3.46214	6.36648	5.64197	6.92078	0.601547	0.283263	0.368921	0.433394
21391	3260.15	3702.29	3231.41	4514.54	338.417	192.613	286.037	287.913	3677.1	276.245	3.73473	7.23604e-82	1.635e-79	Tbxas1	NC_000072.7	38817897	39061524	+	37767	protein_coding	thromboxane A synthase 1%2C platelet%2C transcript variant X2 && P36423.2 RecName: Full=Thromboxane-A synthase; Short=TS; Short=TXA synthase; Short=TXS; AltName: Full=Cytochrome P450 5A1 && -	-	3804	4138	3128	5197	294	174	235	328	2.79506	3.10836	2.69001	3.81181	0.288864	0.164227	0.244808	0.246696
217303	3732.37	2930.16	2237.61	2840.59	524.892	99.6274	105.894	152.734	2935.18	220.787	3.73309	3.00848e-10	2.41964e-09	Cd300a	NC_000077.7	114780006	114792772	+	2368	protein_coding	CD300A molecule%2C transcript variant X1 && Q6SJQ0.2 RecName: Full=CMRF35-like molecule 8; Short=CLM-8; AltName: Full=CD300 antigen-like family member A; AltName: Full=Leukocyte mono-Ig-like receptor 1; AltName: Full=Mast cell-derived paired immunoglobulin-like receptor 1; AltName: Full=Myeloid-associated immunoglobulin-like receptor 1; Short=MAIR-1; Short=MAIR-I; AltName: CD_antigen=CD300a; Flag…	V-set	4355	3275	2166	3270	456	90	87	174	51.0352	39.2359	29.7082	38.2523	7.14564	1.35478	1.44546	2.08722
63986	2934.48	2329.81	3907.03	4151.43	343.022	201.469	205.703	251.924	3330.69	250.529	3.7326	1.82127e-56	1.74485e-54	Gmfg	NC_000073.7	28136894	28147655	+	2451	protein_coding	glia maturation factor%2C gamma%2C transcript variant 1 && Q9ERL7.1 RecName: Full=Glia maturation factor gamma; Short=GMF-gamma && PF00241:Cofilin/tropomyosin-type actin-binding protein	Cofilin_ADF	3424	2604	3782	4779	298	182	169	287	38.7662	30.1406	50.1161	54.0114	4.51161	2.6469	2.71277	3.32613
16491	14.5695	68.8923	24.7934	63.4138	6.90648	2.21394	1.21718	2.63335	42.9173	3.24274	3.73237	3.94781e-07	2.18977e-06	Kcna3	NC_000069.7	106943478	106945445	+	1968	protein_coding	potassium voltage-gated channel%2C shaker-related subfamily%2C member 3 && P16390.3 RecName: Full=Potassium voltage-gated channel subfamily A member 3; AltName: Full=MK3; AltName: Full=Voltage-gated potassium channel subunit Kv1.3 && PF02214:BTB/POZ domain|PF00520:Ion transport protein	Ion_trans	17	77	24	73	6	2	1	3	0.239711	1.10999	0.396082	1.02752	0.113132	0.0362255	0.0199915	0.0433009
78416	1180.13	1212.33	1194.22	1405.53	100.144	69.7392	122.935	85.1451	1248.05	94.4908	3.72937	4.81305e-92	1.64682e-89	Rnase6	NC_000080.7	51361365	51369644	+	2479	protein_coding	ribonuclease%2C RNase A family%2C 6%2C transcript variant 2 && - && PF00074:Pancreatic ribonuclease	-	1377	1355	1156	1618	87	63	101	97	15.4142	15.5066	15.1454	18.0798	1.30227	0.905885	1.60293	1.11146
319997	896.455	1436.9	1236.57	1654.84	141.583	66.4182	111.98	75.4895	1306.19	98.8677	3.72807	1.63788e-43	8.85526e-42	A630001G21Rik	NC_000067.7	85644804	85664377	-	2389	protein_coding	RIKEN cDNA A630001G21 gene && - && PF03172:Sp100 domain	Sp100	1046	1606	1197	1905	123	60	92	86	12.1501	19.0714	16.2734	22.0887	1.9105	0.89525	1.5151	1.02255
26888	2699.65	3514.4	4444.22	5781.95	481.151	250.175	267.779	244.024	4110.06	310.782	3.72605	2.00413e-40	9.50515e-39	Clec4a2	NC_000072.7	123099649	123120958	+	2800	protein_coding	C-type lectin domain family 4%2C member a2%2C transcript variant 3 && Q9QZ15.1 RecName: Full=C-type lectin domain family 4 member A; AltName: Full=C-type lectin superfamily member 6; AltName: Full=Dendritic cell immunoreceptor && -	-	3150	3928	4302	6656	418	226	220	278	31.2188	39.7985	49.9013	65.8486	5.53957	2.87713	3.09125	2.82025
65972	6521.15	6602.03	8215.92	10546.7	896.691	505.886	541.644	469.615	7971.44	603.459	3.72416	2.08975e-54	1.84013e-52	Ifi30	NC_000074.7	71215418	71219307	-	981	protein_coding	interferon gamma inducible protein 30 && Q9ESY9.3 RecName: Full=Gamma-interferon-inducible lysosomal thiol reductase; AltName: Full=Gamma-interferon-inducible protein IP-30; AltName: Full=Lysosomal thiol reductase IP30; Flags: Precursor && PF03227:Gamma interferon inducible lysosomal thiol reductase (GILT)	-	7609	7379	7953	12141	779	457	445	535	215.239	213.394	263.306	342.828	29.4664	16.6057	17.8468	15.4912
72160	29.1391	47.4194	49.5868	52.121	1.15108	5.53485	0	6.14449	44.5666	3.20761	3.72384	2.48044e-09	1.81125e-08	Tmem163	NC_000067.7	127418079	127605758	-	2517	protein_coding	transmembrane protein 163 && Q8C996.1 RecName: Full=Transmembrane protein 163; AltName: Full=Synaptic vesicle membrane protein of 31 kDa && -	-	34	53	48	60	1	5	0	7	0.374851	0.597374	0.61938	0.660328	0.0147426	0.0708102	0	0.0789979
333669	14.5695	25.9464	16.5289	16.505	0	1.10697	4.86871	0	18.3875	1.49392	3.71998	6.64692e-05	0.000264187	Gm5134	NC_000076.7	75790330	75845425	+	4364	protein_coding	predicted gene 5134%2C transcript variant X1 && - && PF00474:Sodium:solute symporter family	-	17	29	16	19	0	1	4	0	0.1081	0.188524	0.119079	0.120604	0	0.00816816	0.0360616	0
19271	4693.1	6297.83	6158.07	7581.86	629.641	417.328	366.37	466.981	6182.72	470.08	3.71712	5.87692e-73	9.64096e-71	Ptprj	NC_000068.8	90260100	90411102	-	9550	protein_coding	protein tyrosine phosphatase%2C receptor type%2C J%2C transcript variant X1 && Q64455.2 RecName: Full=Receptor-type tyrosine-protein phosphatase eta; Short=Protein-tyrosine phosphatase eta; Short=R-PTP-eta; AltName: Full=HPTP beta-like tyrosine phosphatase; AltName: Full=Protein-tyrosine phosphatase receptor type J; Short=R-PTP-J; AltName: Full=Susceptibility to colon cancer 1; AltName: CD_antige…	Y_phosphatase	5476	7039	5961	8728	547	377	301	532	15.9119	20.9103	20.2729	25.3164	2.12541	1.40717	1.24003	1.58237
18788	10.2844	15.21	163.223	74.7067	2.30216	2.21394	0	14.9223	65.8561	4.85961	3.7156	0.000146004	0.000546055	Serpinb2	NC_000067.7	107439153	107453330	+	2047	protein_coding	serine (or cysteine) peptidase inhibitor%2C clade B%2C member 2%2C transcript variant 2 && - && PF00079:Serpin (serine protease inhibitor)	Serpin	12	17	158	86	2	2	0	17	0.162677	0.235605	2.50691	1.16378	0.0362552	0.0348274	0	0.235902
84544	30.8531	115.417	112.603	110.323	5.7554	9.96274	7.30306	5.26671	92.2991	7.07198	3.71414	1.2387e-12	1.26193e-11	Cd96	NC_000082.7	45856015	45940611	-	2186	protein_coding	CD96 antigen && Q3U0X8.1 RecName: Full=T-cell surface protein tactile; AltName: Full=Cell surface antigen CD96; AltName: Full=T cell-activated increased late expression protein; AltName: CD_antigen=CD96; Flags: Precursor && PF13895:Immunoglobulin domain	-	36	129	109	127	5	9	6	6	0.456999	1.67414	1.61948	1.60933	0.0848746	0.146758	0.107987	0.0779654
13113	49.7078	3.57882	9.29753	11.2929	0	2.21394	3.65153	0	18.4693	1.46637	3.71391	0.00139685	0.00429858	Cyp3a13	NC_000071.7	137891195	137923872	-	5685	protein_coding	cytochrome P450%2C family 3%2C subfamily a%2C polypeptide 13%2C transcript variant X1 && Q64464.1 RecName: Full=Cytochrome P450 3A13; AltName: Full=CYPIIIA13 && PF00067:Cytochrome P450	p450	58	4	9	13	0	2	3	0	0.283114	0.019961	0.0514175	0.0633438	0	0.0125403	0.0207616	0
108961	47.9938	188.783	180.785	265.817	32.2302	3.32091	2.43435	14.0445	170.845	13.0075	3.71261	1.76186e-08	1.16477e-07	E2f8	NC_000073.7	48516177	48531821	-	3964	protein_coding	E2F transcription factor 8%2C transcript variant X1 && Q58FA4.1 RecName: Full=Transcription factor E2F8; Short=E2F-8 && PF02319:E2F/DP family winged-helix DNA-binding domain	E2F_TDP	56	211	175	306	28	3	2	16	0.392029	1.51009	1.43385	2.13835	0.262109	0.0269772	0.0198503	0.114653
20401	1271.83	1782.25	2076.45	2359.34	206.043	131.73	102.243	131.668	1872.47	142.921	3.71186	1.99624e-49	1.44012e-47	Sh3bp1	NC_000081.7	78783968	78796252	+	2603	protein_coding	SH3-domain binding protein 1%2C transcript variant 5 && Q9Y3L3.3 RecName: Full=SH3 domain-binding protein 1; Short=3BP-1 && PF03114:BAR domain|PF00620:RhoGAP domain	RhoGAP	1484	1992	2010	2716	179	119	84	150	15.8206	21.7104	25.0796	28.9033	2.55174	1.6296	1.26962	1.63688
21954	547.643	310.463	387.397	571.593	23.0216	36.53	21.9092	56.1782	454.274	34.4098	3.70502	8.84026e-30	2.53269e-28	Tnni3	NC_000073.7	4521304	4526228	-	1637	protein_coding	troponin I%2C cardiac 3%2C transcript variant X1 && P48787.2 RecName: Full=Troponin I, cardiac muscle; AltName: Full=Cardiac troponin I && PF00992:Troponin|PF11636:Troponin I residues 1-32	-	639	347	375	658	20	33	18	64	10.8322	6.0136	7.44015	11.1344	0.453356	0.718579	0.432607	1.11053
171285	163.693	233.518	260.331	328.362	50.6475	4.42788	4.86871	15.8001	246.476	18.9361	3.70397	9.32021e-11	7.94407e-10	Havcr2	NC_000077.7	46345758	46372082	+	2725	protein_coding	hepatitis A virus cellular receptor 2 && Q8VIM0.1 RecName: Full=Hepatitis A virus cellular receptor 2 homolog; Short=HAVcr-2; AltName: Full=T-cell immunoglobulin and mucin domain-containing protein 3; Short=TIMD-3; AltName: Full=T-cell immunoglobulin mucin receptor 3; Short=TIM-3; AltName: Full=T-cell membrane protein 3; Flags: Precursor && -	-	191	261	252	378	44	4	4	18	1.94505	2.71724	3.00354	3.84253	0.599162	0.0523242	0.0577515	0.187632
14038	34.2813	42.9458	60.9505	62.5452	3.45324	0	2.43435	8.77784	50.1807	3.66636	3.70348	2.96758e-09	2.14993e-08	Wfdc18	NC_000077.7	83599830	83602186	+	544	protein_coding	WAP four-disulfide core domain 18 && - && -	-	40	48	59	72	3	0	2	10	2.04044	2.5032	3.52251	3.66627	0.204635	0	0.144644	0.522158
12494	5500.43	6024.94	7992.78	10474.6	742.446	427.291	537.992	596.016	7498.18	575.936	3.70252	6.62442e-55	6.00991e-53	Cd38	NC_000071.7	44026151	44069716	+	3013	protein_coding	CD38 antigen && - && PF02267:ADP-ribosyl cyclase	-	6418	6734	7737	12058	645	386	442	679	59.1104	63.4056	83.4013	110.858	7.94362	4.56664	5.77156	6.40134
74191	400.234	541.297	584.712	688.865	37.9856	46.4928	43.8184	42.1336	553.777	42.6076	3.70007	7.59502e-58	7.57951e-56	P2ry13	NC_000069.7	59115313	59118303	-	2528	protein_coding	purinergic receptor P2Y%2C G-protein coupled 13 && Q9D8I2.2 RecName: Full=P2Y purinoceptor 13; Short=P2Y13; AltName: Full=G-protein coupled receptor 86 && -	-	467	605	566	793	33	42	36	48	5.12629	6.78941	7.27174	8.68935	0.48439	0.592218	0.560267	0.539343
23900	505.649	501.035	546.488	652.381	50.6475	29.8882	41.384	47.4004	551.388	42.33	3.69971	1.87501e-68	2.62622e-66	Hcst	NC_000073.7	30117137	30119279	-	442	protein_coding	hematopoietic cell signal transducer && Q9QUJ0.1 RecName: Full=Hematopoietic cell signal transducer; AltName: Full=DNAX-activation protein 10; AltName: Full=Membrane protein DAP10; AltName: Full=Transmembrane adapter protein KAP10; Flags: Precursor && PF07213:DAP10 membrane protein	-	590	560	529	751	44	27	34	54	37.0419	35.9434	38.8716	47.0662	3.69393	2.17746	3.0264	3.47034
12703	844.176	1056.65	2005.17	2122.19	93.2374	86.3437	115.632	167.657	1507.05	115.717	3.69957	2.89127e-30	8.4968e-29	Socs1	NC_000082.7	10601672	10603400	-	1340	protein_coding	suppressor of cytokine signaling 1%2C transcript variant 2 && O35716.1 RecName: Full=Suppressor of cytokine signaling 1; Short=SOCS-1; AltName: Full=JAK-binding protein; Short=JAB; AltName: Full=STAT-induced STAT inhibitor 1; Short=SSI-1 && PF00017:SH2 domain	SH2	985	1181	1941	2443	81	78	95	191	20.3983	25.0034	47.0457	50.5022	2.24305	2.07491	2.78926	4.04883
12265	4079.47	4780.41	3289.26	4754.3	454.676	257.924	216.658	371.303	4225.86	325.14	3.69913	5.4612e-55	5.01154e-53	Ciita	NC_000082.7	10297877	10348928	+	9775	protein_coding	class II transactivator%2C transcript variant 5 && P79621.2 RecName: Full=MHC class II transactivator; Short=CIITA && -	-	4760	5343	3184	5473	395	233	178	423	13.5131	15.5068	10.5793	15.5096	1.49947	0.849666	0.716429	1.2292
21938	8245.5	8182.97	9427.7	9558.98	1086.62	596.657	440.618	608.305	8853.79	683.05	3.69634	1.14913e-51	9.02386e-50	Tnfrsf1b	NC_000070.7	144938938	144973453	-	4926	protein_coding	tumor necrosis factor receptor superfamily%2C member 1b && P25119.1 RecName: Full=Tumor necrosis factor receptor superfamily member 1B; AltName: Full=Tumor necrosis factor receptor 2; Short=TNF-R2; AltName: Full=Tumor necrosis factor receptor type II; Short=TNF-RII; Short=TNFR-II; AltName: Full=p75; AltName: Full=p80 TNF-alpha receptor; AltName: CD_antigen=CD120b; Flags: Precursor && -	-	9621	9146	9126	11004	944	539	362	693	54.1987	52.6733	60.1707	61.8796	7.11108	3.90035	2.89124	3.99613
503550	51.4219	58.1558	98.1406	116.403	16.1151	5.53485	0	3.51114	81.0305	6.29028	3.69575	3.21755e-09	2.31631e-08	Klri1	NC_000072.7	129673081	129697573	-	2139	protein_coding	killer cell lectin-like receptor family I member 1%2C transcript variant X2 && Q38HS3.1 RecName: Full=Natural killer cells antigen CD94; AltName: Full=Killer cell lectin-like receptor subfamily D member 1; AltName: CD_antigen=CD94 && -	-	60	65	95	134	14	5	0	4	0.778402	0.862097	1.44249	1.73534	0.242871	0.0833237	0	0.053119
22780	159.408	1047.7	634.298	555.957	63.3094	18.8185	31.6466	71.1005	599.341	46.2188	3.69411	1.44796e-08	9.66824e-08	Ikzf3	NC_000077.7	98355436	98437157	-	8936	protein_coding	IKAROS family zinc finger 3%2C transcript variant X1 && O08900.2 RecName: Full=Zinc finger protein Aiolos; AltName: Full=Ikaros family zinc finger protein 3 && PF00096:Zinc finger, C2H2 type	zf-C2H2	186	1171	614	640	55	17	26	81	0.577608	3.71764	2.23164	1.98394	0.22839	0.0678133	0.114472	0.257479
225471	848.461	1266.01	1001.03	1415.08	123.166	99.6274	43.8184	83.3895	1132.65	87.5002	3.69307	2.34159e-39	1.07234e-37	Ticam2	NC_000084.7	46691298	46707600	-	3264	protein_coding	toll-like receptor adaptor molecule 2 && Q8BJQ4.1 RecName: Full=TIR domain-containing adapter molecule 2; Short=TICAM-2; AltName: Full=TRIF-related adapter molecule; AltName: Full=Toll/interleukin-1 receptor domain-containing protein && -	-	990	1415	969	1629	107	90	36	95	8.41683	12.2987	9.64213	13.8249	1.21644	0.982882	0.433932	0.82675
230099	95.9875	153.889	146.694	153.757	10.3597	9.96274	9.73742	12.289	137.582	10.5872	3.68883	1.35814e-26	3.35004e-25	Car9	NC_000070.7	43507026	43513729	+	2201	protein_coding	carbonic anhydrase 9 && Q8VHB5.2 RecName: Full=Carbonic anhydrase 9; AltName: Full=Carbonate dehydratase IX; AltName: Full=Carbonic anhydrase IX; Short=CA-IX; Short=CAIX; AltName: Full=Membrane antigen MN homolog; Flags: Precursor && PF00194:Eukaryotic-type carbonic anhydrase	-	112	172	142	177	9	9	8	14	1.41209	2.21698	2.0954	2.22764	0.151733	0.145758	0.143001	0.180679
68026	228.827	921.546	875.001	1070.22	128.921	23.2464	46.2527	42.1336	773.898	60.1384	3.68707	2.29196e-08	1.49455e-07	Pclaf	NC_000075.7	65797605	65810833	+	2387	protein_coding	PCNA clamp associated factor && Q9CQX4.1 RecName: Full=PCNA-associated factor; AltName: Full=HCV NS5A-transactivated protein 9 homolog; AltName: Full=PCNA-associated factor of 15 kDa; Short=PAF15; Short=p15PAF && PF15715:PCNA-associated factor	-	267	1030	847	1232	112	21	38	48	3.104	12.2416	11.5247	14.2972	1.7411	0.3136	0.626327	0.571202
14131	10804.6	9317.46	9425.63	13937.1	1220.14	614.369	720.569	824.24	10871.2	844.83	3.6858	3.20705e-59	3.39877e-57	Fcgr3	NC_000067.7	170878738	170893476	-	2799	protein_coding	Fc receptor%2C IgG%2C low affinity III%2C transcript variant X2 && P08508.1 RecName: Full=Low affinity immunoglobulin gamma Fc region receptor III; Short=IgG Fc receptor III; AltName: Full=Fc-gamma RIII; Short=FcRIII; AltName: CD_antigen=CD16; Flags: Precursor && PF13895:Immunoglobulin domain	-	12607	10414	9124	16044	1060	555	592	939	124.989	105.552	105.872	158.782	14.0527	7.06804	8.32125	9.52935
16534	1115.85	1036.96	1132.23	1561.89	191.079	63.0973	74.2478	50.0337	1211.74	94.6145	3.68282	6.34425e-25	1.45269e-23	Kcnn4	NC_000073.7	24069251	24084637	+	2474	protein_coding	potassium intermediate/small conductance calcium-activated channel%2C subfamily N%2C member 4%2C transcript variant X3 && - && -	-	1302	1159	1096	1798	166	57	61	57	14.6041	13.2904	14.3883	20.1317	2.48981	0.821267	0.970063	0.654449
320139	1363.54	1808.2	1926.66	2318.51	234.82	123.981	118.066	102.701	1854.23	144.892	3.6803	1.37938e-42	7.16648e-41	Ptpn7	NC_000067.7	135059577	135073064	+	3683	protein_coding	protein tyrosine phosphatase%2C non-receptor type 7%2C transcript variant X2 && Q8BUM3.1 RecName: Full=Tyrosine-protein phosphatase non-receptor type 7; AltName: Full=Hematopoietic protein-tyrosine phosphatase; Short=HEPTP && -	-	1591	2021	1865	2669	204	112	97	117	11.9876	15.5675	16.4466	20.0742	2.05535	1.08399	1.03619	0.90237
15894	3243.86	3641.45	6628.11	7142.31	410.935	387.44	380.976	432.748	5163.93	403.025	3.67917	2.92646e-47	1.86414e-45	Icam1	NC_000075.7	20927236	20940110	+	2577	protein_coding	intercellular adhesion molecule 1 && - && PF03921:Intercellular adhesion molecule (ICAM), N-terminal domain	-	3785	4070	6416	8222	357	350	313	493	40.7582	44.8057	80.8629	88.3801	5.14058	4.84131	4.77859	5.43417
13034	13.7125	91.2599	100.207	35.616	3.45324	1.10697	6.08589	7.90006	60.1988	4.63654	3.67767	3.34448e-07	1.87027e-06	Ctse	NC_000067.7	131566052	131603245	+	2120	protein_coding	cathepsin E && P70269.2 RecName: Full=Cathepsin E; Flags: Precursor && -	-	16	102	97	41	3	1	5	9	0.209434	1.36495	1.48606	0.535722	0.0525102	0.0168141	0.0927906	0.120589
381634	0	28.6306	8.26447	4.34341	1.15108	0	1.21718	0.877784	10.3096	0.81151	3.67473	0.0116399	0.0288183	Gm1043	NC_000071.7	37310473	37394287	+	10184	protein_coding	predicted gene 1043%2C transcript variant X1 && - && -	-	0	32	8	5	1	0	1	1	0	0.0891426	0.0255135	0.0136001	0.00364368	0	0.00386324	0.00278922
14130	6515.15	8641.96	8151.87	10917.6	947.338	533.56	540.427	660.094	8556.65	670.355	3.67406	1.92434e-60	2.13379e-58	Fcgr2b	NC_000067.7	170788127	170803691	-	1598	protein_coding	Fc receptor%2C IgG%2C low affinity IIb%2C transcript variant X1 && P08101.2 RecName: Full=Low affinity immunoglobulin gamma Fc region receptor II; AltName: Full=Fc gamma receptor IIB; Short=Fc-gamma RII; Short=Fc-gamma-RIIB; Short=FcRII; AltName: Full=IgG Fc receptor II beta; AltName: Full=Lymphocyte antigen 17; Short=Ly-17; AltName: CD_antigen=CD32; Flags: Precursor && PF13895:Immunoglobulin dom…	-	7602	9659	7891	12568	823	482	444	752	132.012	171.478	160.382	217.862	19.1109	10.7518	10.9314	13.3672
15040	32439.5	27673.2	37811	34173.1	2530.07	2409.88	2683.88	2733.42	33024.2	2589.31	3.67278	2.57695e-183	7.71505e-180	H2-T23	NC_000083.7	36340869	36343593	-	1317	protein_coding	histocompatibility 2%2C T region locus 23 && P06339.1 RecName: Full=H-2 class I histocompatibility antigen, D-37 alpha chain; Flags: Precursor && PF00129:Class I Histocompatibility antigen, domains alpha 1 and 2|PF07654:Immunoglobulin C1-set domain	MHC_I	37851	30930	36601	39339	2198	2177	2205	3114	797.544	666.266	902.623	827.426	61.9299	58.9226	65.8707	67.1635
20877	275.107	441.984	438.017	613.29	77.1223	21.0324	20.692	21.0668	442.1	34.9784	3.66553	4.0055e-18	6.22556e-17	Aurkb	NC_000077.7	68936450	68942490	+	2177	protein_coding	aurora kinase B%2C transcript variant X1 && O70126.2 RecName: Full=Aurora kinase B; AltName: Full=Aurora 1; AltName: Full=Aurora- and IPL1-like midbody-associated protein 1; AltName: Full=Aurora/IPL1-related kinase 2; Short=ARK-2; Short=Aurora-related kinase 2; AltName: Full=STK-1; AltName: Full=Serine/threonine-protein kinase 12; AltName: Full=Serine/threonine-protein kinase 5; AltName: Full=Ser…	Pkinase	321	494	424	706	67	19	17	24	4.09176	6.43757	6.32567	8.98334	1.14202	0.311103	0.307228	0.313151
474145	34.2813	53.6823	40.2893	42.5655	4.60432	1.10697	8.52024	0	42.7046	3.55788	3.66311	3.51131e-08	2.23016e-07	Clec4a4	NC_000072.7	122967326	123001380	+	1092	protein_coding	C-type lectin domain family 4%2C member a4 && Q67EQ0.1 RecName: Full=C-type lectin domain family 4 member A; AltName: Full=C-type lectin superfamily member 6; AltName: Full=Dendritic cell inhibitory receptor && PF00059:Lectin C-type domain	Lectin_C	40	60	39	49	4	1	7	0	1.01648	1.55877	1.15996	1.24298	0.135924	0.0326427	0.2522	0
14998	7489.6	6238.78	8043.4	9725.77	843.741	545.737	486.871	611.816	7874.39	622.041	3.66203	6.67212e-72	1.03769e-69	H2-DMa	NC_000083.7	34338667	34358075	+	8325	protein_coding	histocompatibility 2%2C class II%2C locus DMa%2C transcript variant X3 && - && PF07654:Immunoglobulin C1-set domain|PF00993:Class II histocompatibility antigen, alpha domain	C1-set	8739	6973	7786	11196	733	493	400	697	29.13	23.7623	30.3759	37.2538	3.26722	2.11092	1.89036	2.3782
666926	78.8469	236.202	153.926	128.565	9.20864	3.32091	15.8233	18.4335	149.385	11.6966	3.66133	1.2583e-14	1.52672e-13	Gm8369	NC_000085.7	11469150	11489941	+	2129	protein_coding	predicted gene 8369%2C transcript variant X1 && Q99N05.1 RecName: Full=Membrane-spanning 4-domains subfamily A member 4D && -	-	92	264	149	148	8	3	13	21	1.19916	3.51789	2.27305	1.92565	0.139435	0.050229	0.240236	0.280185
66569	581.924	457.194	410.125	633.27	61.0072	33.2091	38.9497	32.478	520.628	41.411	3.66044	3.57194e-46	2.16039e-44	Gdpd1	NC_000077.7	86924620	86964963	-	2484	protein_coding	glycerophosphodiester phosphodiesterase domain containing 1 && Q9CRY7.1 RecName: Full=Glycerophosphodiester phosphodiesterase domain-containing protein 1; AltName: Full=Glycerophosphodiester phosphodiesterase 4 && PF03009:Glycerophosphoryl diester phosphodiesterase family	-	679	511	397	729	53	30	32	37	7.58545	5.8361	5.19085	8.12957	0.79174	0.430506	0.506837	0.423107
14913	377.094	262.149	429.753	542.058	34.5324	28.7812	37.7325	27.2113	402.763	32.0644	3.65818	3.84994e-39	1.74972e-37	Guca1a	NC_000083.7	47705482	47724439	-	968	protein_coding	guanylate cyclase activator 1a (retina)%2C transcript variant X2 && P43081.3 RecName: Full=Guanylyl cyclase-activating protein 1; Short=GCAP 1; AltName: Full=Guanylate cyclase activator 1A && -	-	440	293	416	624	30	26	31	31	12.6136	8.58709	13.9578	17.8567	1.15002	0.95743	1.25996	0.909676
72042	9875.57	12478.5	15345.1	16414.6	1708.2	875.614	791.165	915.529	13528.4	1072.63	3.65692	6.29001e-45	3.63017e-43	Cotl1	NC_000074.7	120535953	120567318	-	1639	protein_coding	coactosin-like 1 (Dictyostelium) && Q9CQI6.3 RecName: Full=Coactosin-like protein && -	-	11523	13947	14854	18896	1484	791	650	1043	195.097	241.41	294.35	319.361	33.598	17.2031	15.6029	18.0761
57757	77.9899	229.045	168.389	164.181	11.5108	5.53485	10.9546	21.9446	159.901	12.4862	3.65393	2.93299e-16	3.9891e-15	Pglyrp2	NC_000083.7	32631433	32643157	-	3803	protein_coding	peptidoglycan recognition protein 2%2C transcript variant 4 && - && -	-	91	256	163	189	10	5	9	25	0.664016	1.90971	1.39207	1.37666	0.0975735	0.0468654	0.0931078	0.18673
74732	700.195	966.282	1350.21	1492.4	110.504	75.274	80.3337	92.1674	1127.27	89.5697	3.65305	3.1433e-45	1.83622e-43	Stx11	NC_000076.7	12813961	12840242	-	4639	protein_coding	syntaxin 11%2C transcript variant X1 && Q9D3G5.1 RecName: Full=Syntaxin-11 && -	-	817	1080	1307	1718	96	68	66	105	4.88721	6.6047	9.15062	10.2586	0.767901	0.522509	0.559744	0.642933
244234	28.282	36.6829	28.9257	75.5754	8.05756	1.10697	4.86871	0	42.3665	3.50831	3.64981	9.95236e-07	5.21139e-06	5830411N06Rik	NC_000073.7	139827192	139880647	+	4379	protein_coding	RIKEN cDNA 5830411N06 gene%2C transcript variant X2 && Q4G0T1.2 RecName: Full=Scavenger receptor cysteine-rich domain-containing protein SCART1; Flags: Precursor && -	-	33	41	28	87	7	1	4	0	0.209123	0.265621	0.207674	0.550346	0.0593173	0.00814018	0.0359381	0
170744	2429.68	3526.93	2686.99	3612.85	432.806	188.185	170.405	187.846	3064.11	244.81	3.6467	1.1525e-35	4.44555e-34	Tlr8	NC_000086.8	166024119	166047325	-	5385	protein_coding	toll-like receptor 8%2C transcript variant 3 && - && -	-	2835	3942	2601	4159	376	170	140	214	14.6093	20.7675	15.6875	21.3941	2.59096	1.12531	1.02285	1.12883
244049	62.5633	204.887	134.298	126.828	13.813	7.7488	12.1718	8.77784	132.144	10.6278	3.64613	1.08273e-16	1.51564e-15	Mctp2	NC_000073.7	71727575	71956850	-	7445	protein_coding	multiple C2 domains%2C transmembrane 2%2C transcript variant X1 && Q5RJH2.1 RecName: Full=Multiple C2 and transmembrane domain-containing protein 2 && PF08372:Plant phosphoribosyltransferase C-terminal|PF00168:C2 domain	C2	73	229	130	146	12	7	10	10	0.272096	0.872618	0.567124	0.543225	0.0598101	0.0335152	0.0528451	0.0381536
12721	7324.19	10435.8	13382.3	12156.3	1111.94	750.526	696.225	901.485	10824.7	865.045	3.6452	9.36819e-63	1.12753e-60	Coro1a	NC_000073.7	126298946	126303988	-	2156	protein_coding	coronin%2C actin binding protein 1A%2C transcript variant 2 && O89053.5 RecName: Full=Coronin-1A; AltName: Full=Coronin-like protein A; Short=Clipin-A; AltName: Full=Coronin-like protein p57; AltName: Full=Tryptophan aspartate-containing coat protein; Short=TACO && PF08953:Domain of unknown function (DUF1899)|PF16300:Type of WD40 repeat|PF08954:Trimerisation motif	-	8546	11664	12954	13994	966	678	572	1027	109.996	153.48	195.144	179.798	16.626	11.2096	10.438	13.5308
102638047	11.1414	14.3153	23.7604	28.6665	0	0	2.43435	3.51114	19.4709	1.48637	3.64341	5.35642e-05	0.000216307	LOC102638047	NT_166282.1	122405	147852	-	2489	protein_coding	sp110 nuclear body protein-like%2C transcript variant 2 && Q8BVK9.1 RecName: Full=Sp110 nuclear body protein; AltName: Full=Intracellular pathogen resistance protein 1 && -	-	13	16	23	33	0	0	2	4	0.144938	0.182368	0.300125	0.367266	0	0	0.0316137	0.0456495
12578	33.4242	71.5764	49.5868	66.8886	11.5108	2.21394	3.65153	0.877784	55.369	4.56351	3.6426	5.08859e-09	3.5804e-08	Cdkn2a	NC_000070.7	89192710	89212856	-	1136	protein_coding	cyclin dependent kinase inhibitor 2A%2C transcript variant 1 && - && PF13857:Ankyrin repeats (many copies)	-	39	80	48	77	10	2	3	1	0.952685	1.99786	1.37234	1.8776	0.326648	0.0627568	0.103899	0.0250047
332579	728.477	547.56	713.844	775.734	75.9712	34.3161	53.5558	57.9338	691.403	55.4442	3.64058	1.54987e-54	1.37485e-52	Card9	NC_000068.8	26242199	26250957	-	1980	protein_coding	caspase recruitment domain family%2C member 9 && A2AIV8.1 RecName: Full=Caspase recruitment domain-containing protein 9 && PF00619:Caspase recruitment domain	CARD	850	612	691	893	66	31	44	66	11.9129	8.76879	11.3348	12.4933	1.23691	0.558092	0.874294	0.946846
70059	405.376	612.873	426.654	567.25	57.554	30.9952	36.5153	36.8669	503.038	40.4829	3.63916	1.18014e-47	7.66002e-46	Degs2	NC_000078.7	108653051	108668561	-	3574	protein_coding	delta(4)-desaturase%2C sphingolipid 2%2C transcript variant 2 && - && -	-	473	685	413	653	50	28	30	42	3.67257	5.43738	3.75314	5.06116	0.519127	0.279262	0.330245	0.333807
51791	749.903	658.503	779.96	866.945	81.7266	43.1719	71.8135	50.0337	763.828	61.6864	3.63873	3.16548e-63	3.90806e-61	Rgs14	NC_000079.7	55517269	55532504	+	2443	protein_coding	regulator of G-protein signaling 14%2C transcript variant X1 && P97492.2 RecName: Full=Regulator of G-protein signaling 14; Short=RGS14; AltName: Full=RAP1/RAP2-interacting protein; Short=RPIP1 && PF02196:Raf-like Ras-binding domain|PF00615:Regulator of G protein signaling domain	RGS	875	736	755	998	71	39	59	57	9.93912	8.54688	10.0374	11.3161	1.07843	0.56905	0.950163	0.662753
239081	193.689	227.255	207.645	344.867	11.5108	26.5673	15.8233	23.7002	243.364	19.4004	3.63628	4.498e-29	1.26149e-27	Tlr11	NC_000080.7	50595371	50601120	+	3207	protein_coding	toll-like receptor 11 && Q6R5P0.1 RecName: Full=Toll-like receptor 11; Flags: Precursor && PF13855:Leucine rich repeat|PF13676:TIR domain	-	226	254	201	397	10	24	13	27	1.95557	2.24692	2.03562	3.42912	0.115707	0.26676	0.159483	0.239147
211949	49.7078	21.4729	17.562	18.2423	3.45324	4.42788	0	0.877784	26.7463	2.18973	3.6276	6.67232e-06	3.10127e-05	Spsb4	NC_000075.7	96825535	96900408	-	2232	protein_coding	splA/ryanodine receptor domain and SOCS box containing 4 && Q8R5B6.1 RecName: Full=SPRY domain-containing SOCS box protein 4; Short=SSB-4 && PF00622:SPRY domain|PF07525:SOCS box	SPRY	58	24	17	21	3	4	0	1	0.721103	0.30505	0.247374	0.260625	0.0498753	0.0638815	0	0.0127264
13586	5.99922	9.84176	9.29753	15.6363	3.45324	0	0	0	10.1937	0.86331	3.62328	0.00299989	0.00862445	Ear1	NC_000080.7	44056222	44057096	-	713	protein_coding	eosinophil-associated%2C ribonuclease A family%2C member 1 && P97426.1 RecName: Full=Eosinophil cationic protein 1; Short=ECP 1; AltName: Full=Eosinophil secondary granule ribonuclease 1; Short=EAR-1; AltName: Full=Ribonuclease 3-1; Short=RNase 3-1; Flags: Precursor && PF00074:Pancreatic ribonuclease	-	7	11	9	18	3	0	0	0	0.272441	0.43768	0.40997	0.699317	0.156131	0	0	0
13813	87.4172	197.73	153.926	140.727	10.3597	4.42788	18.2577	14.0445	144.95	11.7725	3.62216	1.27951e-18	2.03761e-17	Eomes	NC_000075.7	118307254	118315200	+	3718	protein_coding	eomesodermin%2C transcript variant 1 && O54839.3 RecName: Full=Eomesodermin homolog; AltName: Full=T-box brain protein 2; Short=T-brain-2; Short=TBR-2 && PF16176:T-box transcription factor-associated|PF00907:T-box	T-box	102	221	149	162	9	4	15	16	0.761297	1.68631	1.3016	1.20697	0.0898238	0.0383495	0.158727	0.122239
71740	269.108	421.406	373.967	341.392	44.8921	30.9952	25.5607	14.0445	351.468	28.8731	3.62123	9.14274e-32	2.9197e-30	Nectin4	NC_000067.7	171197741	171215855	+	3504	protein_coding	nectin cell adhesion molecule 4%2C transcript variant 1 && Q8R007.1 RecName: Full=Nectin-4; AltName: Full=Ig superfamily receptor LNIR; AltName: Full=Nectin cell adhesion molecule 4; AltName: Full=Poliovirus receptor-related protein 4; Flags: Precursor && PF08205:CD80-like C2-set immunoglobulin domain|PF13927:Immunoglobulin domain|PF07686:Immunoglobulin V-set domain	V-set	314	471	362	393	39	28	21	16	2.48673	3.81338	3.3554	3.10685	0.413008	0.284841	0.23579	0.129705
13035	0	18.7888	6.19836	15.6363	1.15108	2.21394	0	0	10.1559	0.841255	3.62068	0.014303	0.0345403	Ctsg	NC_000080.7	56337342	56340031	-	998	protein_coding	cathepsin G && P28293.2 RecName: Full=Cathepsin G; AltName: Full=Vimentin-specific protease; Short=VSP; Flags: Precursor && PF00089:Trypsin	Trypsin	0	21	6	18	1	2	0	0	0	0.596956	0.195263	0.499613	0.0371816	0.0714346	0	0
27375	44.5656	68.8923	67.1489	26.0605	3.45324	6.64182	7.30306	0	51.6668	4.34953	3.62065	2.38806e-08	1.55425e-07	Tjp3	NC_000076.7	81109022	81127415	-	3350	protein_coding	tight junction protein 3%2C transcript variant 2 && Q9QXY1.1 RecName: Full=Tight junction protein ZO-3; AltName: Full=Tight junction protein 3; AltName: Full=Zona occludens protein 3; AltName: Full=Zonula occludens protein 3 && PF07653:Variant SH3 domain|PF00625:Guanylate kinase|PF00595:PDZ domain (Also known as DHR or GLGF)	PDZ	52	77	65	30	3	6	6	0	0.430747	0.652078	0.630185	0.248066	0.0332303	0.0638433	0.0704654	0
11576	7.71328	30.42	40.2893	27.7978	6.90648	0	0	1.75557	26.5551	2.16551	3.61981	9.74844e-05	0.000376649	Afp	NC_000071.7	90638573	90656766	+	2086	protein_coding	alpha fetoprotein && P02772.1 RecName: Full=Alpha-fetoprotein; AltName: Full=Alpha-1-fetoprotein; AltName: Full=Alpha-fetoglobulin; Flags: Precursor && PF00273:Serum albumin family	-	9	34	39	32	6	0	0	2	0.119727	0.4624	0.607225	0.424939	0.106732	0	0	0.0272343
268697	164.55	364.145	337.81	381.352	49.4964	12.1767	21.9092	18.4335	311.964	25.5039	3.61974	4.71371e-19	7.73804e-18	Ccnb1	NC_000079.7	100915247	100922994	-	2316	protein_coding	cyclin B1 && P24860.3 RecName: Full=G2/mitotic-specific cyclin-B1 && PF02984:Cyclin, C-terminal domain|PF00134:Cyclin, N-terminal domain	Cyclin_C	192	407	327	439	43	11	18	21	2.30052	4.98551	4.58573	5.2507	0.68895	0.169302	0.305776	0.257562
20345	3405.84	4512	4319.22	4703.05	549.065	216.966	322.552	295.813	4235.03	346.099	3.61395	1.25933e-45	7.4659e-44	Selplg	NC_000071.7	113955859	113970576	-	2691	protein_coding	selectin%2C platelet (p-selectin) ligand%2C transcript variant X1 && Q62170.2 RecName: Full=P-selectin glycoprotein ligand 1; Short=PSGL-1; AltName: Full=Selectin P ligand; AltName: CD_antigen=CD162; Flags: Precursor && -	-	3974	5043	4181	5414	477	196	265	337	40.9805	53.1654	50.4621	55.7309	6.57753	2.59628	3.87438	3.55727
74734	218.543	713.975	573.348	645.431	67.9137	33.2091	36.5153	38.6225	537.824	44.0652	3.61127	7.66336e-23	1.57145e-21	Rhoh	NC_000071.7	66018092	66054043	+	6083	protein_coding	ras homolog family member H%2C transcript variant X2 && Q9D3G9.1 RecName: Full=Rho-related GTP-binding protein RhoH; Flags: Precursor && -	-	255	798	555	743	59	30	30	44	1.16328	3.72168	2.96329	3.38347	0.359909	0.175797	0.194032	0.205464
18301	6923.1	5020.19	6783.07	8354.99	734.389	503.672	472.265	508.237	6770.34	554.641	3.6099	1.785e-72	2.88869e-70	Fxyd5	NC_000073.7	30732148	30741832	-	1486	protein_coding	FXYD domain-containing ion transport regulator 5%2C transcript variant X1 && P97808.3 RecName: Full=FXYD domain-containing ion transport regulator 5; AltName: Full=EF-8; AltName: Full=Ion channel homolog RIC; AltName: Full=Oncoprotein-induced protein 2; Flags: Precursor && PF02038:ATP1G1/PLM/MAT8 family	-	8078	5611	6566	9618	638	455	388	579	150.851	107.121	143.51	179.291	15.9316	10.9144	10.2727	11.0678
72828	998.442	1215.9	1866.74	2283.77	214.101	85.2368	105.894	116.745	1591.21	130.494	3.60886	5.35208e-29	1.49055e-27	Ubash3b	NC_000075.7	40922056	41069358	-	7264	protein_coding	ubiquitin associated and SH3 domain containing%2C B%2C transcript variant X1 && Q8BGG7.1 RecName: Full=Ubiquitin-associated and SH3 domain-containing protein B; AltName: Full=Cbl-interacting protein p70; AltName: Full=Suppressor of T-cell receptor signaling 1; Short=STS-1; AltName: Full=T-cell ubiquitin ligand 2; Short=TULA-2; AltName: Full=Tyrosine-protein phosphatase STS1/TULA2 && -	-	1165	1359	1807	2629	186	77	87	133	4.45055	5.30759	8.07945	10.0255	0.950157	0.377854	0.471209	0.520087
14999	6054.93	5848.69	8063.03	8528.73	829.928	505.886	495.391	505.604	7123.84	584.202	3.60855	1.18512e-63	1.47838e-61	H2-DMb1	NC_000083.7	34372165	34379203	+	1284	protein_coding	histocompatibility 2%2C class II%2C locus Mb1 && P35737.1 RecName: Full=Class II histocompatibility antigen, M beta 1 chain; AltName: Full=H2-M beta 1 chain; Flags: Precursor && PF00969:Class II histocompatibility antigen, beta domain|PF07654:Immunoglobulin C1-set domain	C1-set	7065	6537	7805	9818	721	457	407	576	152.69	144.433	197.427	211.811	20.8367	12.687	12.4709	12.7426
320292	838.177	1083.49	1317.15	1246.56	108.201	76.381	65.7276	115.868	1121.34	91.5444	3.60835	1.74498e-56	1.67848e-54	Rasgef1b	NC_000071.7	99365279	99400786	-	2996	protein_coding	RasGEF domain family%2C member 1B%2C transcript variant 2 && Q8JZL7.1 RecName: Full=Ras-GEF domain-containing family member 1B; AltName: Full=GPI gamma-4 && PF00617:RasGEF domain|PF00618:RasGEF N-terminal motif	-	978	1211	1275	1435	94	69	54	132	9.05858	11.4672	13.8219	13.2679	1.16424	0.820949	0.709123	1.25151
242662	166.264	350.724	183.885	222.383	32.2302	11.0697	17.0405	15.8001	230.814	19.0351	3.60747	2.32508e-22	4.6368e-21	Rims3	NC_000070.7	120711976	120753777	+	6546	protein_coding	regulating synaptic membrane exocytosis 3%2C transcript variant X1 && - && -	-	194	392	178	256	28	10	14	18	0.822411	1.69888	0.883168	1.08332	0.158723	0.0544544	0.0841437	0.0781083
245240	29.1391	65.3135	49.5868	42.5655	5.7554	6.64182	2.43435	0.877784	46.6512	3.92734	3.6052	1.59655e-09	1.19684e-08	9930111J21Rik2	NC_000077.7	48928487	48942069	-	2403	protein_coding	RIKEN cDNA 9930111J21 gene 2 && Q62293.1 RecName: Full=T-cell-specific guanine nucleotide triphosphate-binding protein 1; AltName: Full=Interferon-gamma-inducible GTPase Ifggb5 >Q3T9E4.2 RecName: Full=T-cell-specific guanine nucleotide triphosphate-binding protein 2; AltName: Full=Interferon-gamma-inducible GTPase Ifggb6 protein; AltName: Full=T-cell-specific guanine nucleotide triphosphate-bindi…	IIGP	34	73	48	49	5	6	2	1	0.392634	0.861832	0.648764	0.564851	0.0772101	0.0890034	0.0327451	0.0118208
11857	8407.48	9867.7	13447.3	15830.9	1321.44	851.261	839.852	901.485	11888.3	978.509	3.60293	1.13297e-54	1.00877e-52	Arhgdib	NC_000072.7	136900653	136918897	-	1646	protein_coding	Rho%2C GDP dissociation inhibitor (GDI) beta%2C transcript variant 6 && Q61599.3 RecName: Full=Rho GDP-dissociation inhibitor 2; Short=Rho GDI 2; AltName: Full=D4; AltName: Full=Rho-GDI beta && PF02115:RHO protein GDP dissociation inhibitor	-	9810	11029	13017	18224	1148	769	690	1027	165.387	190.09	256.85	306.694	25.8804	16.6535	16.4926	17.7232
14961	85109.2	72693	86297.6	119287	9552.81	6186.86	6973.21	7211	90846.6	7480.97	3.60215	2.33753e-77	4.34002e-75	H2-Ab1	NC_000083.7	34482201	34488392	+	1193	protein_coding	histocompatibility 2%2C class II antigen A%2C beta 1 && P14483.1 RecName: Full=H-2 class II histocompatibility antigen, A beta chain; Flags: Precursor && PF00969:Class II histocompatibility antigen, beta domain|PF07654:Immunoglobulin C1-set domain	C1-set	99307	81248	83536	137319	8299	5589	5729	8215	2309.95	1932.08	2274.22	3188.46	258.133	166.995	188.933	195.599
18826	12810	22915.2	24505.2	26771.1	2965.18	1346.08	1385.15	1477.31	21750.4	1793.43	3.60035	1.89221e-34	6.96163e-33	Lcp1	NC_000080.7	75368545	75468282	+	4929	protein_coding	lymphocyte cytosolic protein 1%2C transcript variant X5 && Q61233.4 RecName: Full=Plastin-2; AltName: Full=65 kDa macrophage protein; AltName: Full=L-plastin; AltName: Full=Lymphocyte cytosolic protein 1; Short=LCP-1; AltName: Full=pp65 && PF00307:Calponin homology (CH) domain|PF13499:EF-hand domain pair	CH	14947	25612	23721	30818	2576	1216	1138	1683	84.1508	147.414	156.305	173.196	19.393	8.79395	9.0835	9.69898
432555	823.607	946.598	722.108	959.026	103.597	70.8461	52.3386	58.8116	862.835	71.3984	3.59846	1.48433e-58	1.51928e-56	Gm5431	NC_000077.7	48778249	48792979	-	2971	protein_coding	predicted gene 5431 && Q62293.1 RecName: Full=T-cell-specific guanine nucleotide triphosphate-binding protein 1; AltName: Full=Interferon-gamma-inducible GTPase Ifggb5 >Q3T9E4.2 RecName: Full=T-cell-specific guanine nucleotide triphosphate-binding protein 2; AltName: Full=Interferon-gamma-inducible GTPase Ifggb6 protein; AltName: Full=T-cell-specific guanine nucleotide triphosphate-binding protei…	IIGP	961	1058	699	1104	90	64	43	67	8.97602	10.1027	7.64142	10.2934	1.12408	0.767868	0.569424	0.640579
170741	530.502	606.61	728.307	941.652	63.3094	34.3161	47.4699	86.0229	701.768	57.7796	3.59316	1.1545e-35	4.44555e-34	Pilrb1	NC_000071.7	137850403	137856687	-	2191	protein_coding	paired immunoglobin-like type 2 receptor beta 1%2C transcript variant X2 && - && -	-	619	678	705	1084	55	31	39	98	7.83992	8.77891	10.4507	13.705	0.93149	0.504346	0.700313	1.27053
18829	164.55	178.046	96.0745	168.524	3.45324	28.7812	8.52024	9.65563	151.799	12.6026	3.59019	4.40321e-14	5.12944e-13	Ccl21a	NC_000070.7	42772860	42773991	-	868	protein_coding	chemokine (C-C motif) ligand 21A (serine) && P84444.1 RecName: Full=C-C motif chemokine 21a; AltName: Full=6Ckine; AltName: Full=Beta-chemokine exodus-2; AltName: Full=Small-inducible cytokine A21a; AltName: Full=Thymus-derived chemotactic agent 4; Short=TCA4; Flags: Precursor && PF00048:Small cytokines (intecrine/chemokine), interleukin-8 like	-	192	199	93	194	3	26	7	11	6.13825	6.50409	3.47987	6.19118	0.128251	1.06773	0.317284	0.359976
245536	53.136	80.5235	54.7521	75.5754	9.20864	3.32091	0	8.77784	65.9967	5.32685	3.58974	1.34094e-11	1.2492e-10	Gm614	NC_000086.8	100304979	100307598	-	777	protein_coding	predicted gene 614%2C transcript variant 1 && Q3V2K1.1 RecName: Full=Uncharacterized protein CXorf65 homolog && PF15874:Putative Interleukin 2 receptor, gamma chain	-	62	90	53	87	8	3	0	10	2.21429	3.28606	2.21541	3.10163	0.382056	0.137629	0	0.365578
67578	5.14219	1.78941	14.4628	5.2121	1.15108	1.10697	0	0	6.65163	0.564513	3.58949	0.0122461	0.0301289	Patl2	NC_000068.8	121950589	122016670	-	2817	protein_coding	protein associated with topoisomerase II homolog 2 (yeast) && A2ARM1.1 RecName: Full=Protein PAT1 homolog 2; AltName: Full=PAT1-like protein 2; AltName: Full=Protein PAT1 homolog a; Short=Pat1a && PF09770:Topoisomerase II-associated protein PAT1	-	6	2	14	6	1	1	0	0	0.0591055	0.0201417	0.161414	0.0590005	0.0131726	0.0126538	0	0
54426	16.2836	8.94705	9.29753	6.08078	0	0	3.65153	0	10.1522	0.912883	3.58792	0.00348644	0.00985993	Hgfac	NC_000071.7	35198853	35205805	+	2226	protein_coding	hepatocyte growth factor activator && - && PF00089:Trypsin|PF00051:Kringle domain|PF00040:Fibronectin type II domain|PF00039:Fibronectin type I domain	Trypsin	19	10	9	7	0	0	3	0	0.23686	0.127447	0.131316	0.0871093	0	0	0.0530232	0
81897	317.959	1050.38	939.051	878.238	100.144	49.8137	48.6871	67.5894	796.408	66.5585	3.5802	2.22985e-23	4.71378e-22	Tlr9	NC_000075.7	106099797	106104075	+	3471	protein_coding	toll-like receptor 9 && - && PF01582:TIR domain|PF13855:Leucine rich repeat	TIR	371	1174	909	1011	87	45	40	77	2.96608	9.59549	8.50567	8.06841	0.930085	0.462133	0.453393	0.630139
17345	947.877	2659.96	2571.28	3151.58	389.065	125.088	133.889	136.934	2332.68	196.244	3.57172	1.46612e-10	1.22267e-09	Mki67	NC_000073.7	135291513	135318286	-	10257	protein_coding	antigen identified by monoclonal antibody Ki 67%2C transcript variant X2 && - && PF08065:K167R (NUC007) repeat|PF00498:FHA domain|PF15276:Protein phosphatase 1 binding	FHA	1106	2973	2489	3628	338	113	110	156	2.99225	8.22296	7.88141	9.79802	1.2228	0.392706	0.421932	0.432021
240754	209.973	724.711	340.91	366.584	61.0072	17.7115	27.9951	31.6002	410.544	34.5785	3.57148	1.86788e-17	2.75477e-16	Lax1	NC_000067.7	133606767	133620760	-	2972	protein_coding	lymphocyte transmembrane adaptor 1%2C transcript variant X1 && Q8BHB3.2 RecName: Full=Lymphocyte transmembrane adapter 1; AltName: Full=Linker for activation of X cells; AltName: Full=Membrane-associated adapter protein LAX && PF15681:Lymphocyte activation family X	-	245	810	330	422	53	16	23	36	2.2876	7.73196	3.60632	3.93328	0.661737	0.191902	0.304473	0.344076
16994	317.959	1008.33	880.167	756.623	100.144	55.3485	36.5153	57.9338	740.77	62.4854	3.56718	2.90999e-22	5.78401e-21	Ltb	NC_000083.7	35413483	35415281	+	1095	protein_coding	lymphotoxin B && P41155.1 RecName: Full=Lymphotoxin-beta; Short=LT-beta; AltName: Full=Tumor necrosis factor C; Short=TNF-C; AltName: Full=Tumor necrosis factor ligand superfamily member 3 && PF00229:TNF(Tumour Necrosis Factor) family	-	371	1127	852	871	87	50	30	66	9.40206	29.1987	25.2711	22.0341	2.94824	1.62766	1.0779	1.7121
16792	17904.2	21307.4	19099.2	23098.3	2802.88	1310.65	1288.99	1467.66	20352.3	1717.54	3.56689	7.25284e-47	4.55939e-45	Laptm5	NC_000070.7	130640627	130663459	+	2416	protein_coding	lysosomal-associated protein transmembrane 5 && Q61168.1 RecName: Full=Lysosomal-associated transmembrane protein 5; AltName: Full=Lysosomal-associated multitransmembrane protein 5; AltName: Full=Retinoic acid-inducible E3 protein && -	-	20891	23815	18488	26590	2435	1184	1059	1672	239.953	279.645	248.538	304.869	37.399	17.4688	17.2452	19.658
15018	3029.61	2269.87	2575.42	2951.78	185.324	213.645	203.269	308.98	2706.67	227.804	3.5663	2.1556e-78	4.30239e-76	H2-Q7	NC_000083.7	35658131	35662749	+	1536	protein_coding	histocompatibility 2%2C Q region locus 7%2C transcript variant 1 && P14429.1 RecName: Full=H-2 class I histocompatibility antigen, Q7 alpha chain; AltName: Full=QA-2 antigen; Flags: Precursor && PF07654:Immunoglobulin C1-set domain|PF00129:Class I Histocompatibility antigen, domains alpha 1 and 2	MHC_I	3535	2537	2493	3398	161	193	167	352	63.8648	46.8579	52.7145	61.2807	3.88949	4.47894	4.27755	6.50957
76071	28.282	223.676	85.7439	86.8683	12.6619	2.21394	8.52024	12.289	106.143	8.92126	3.56541	1.38987e-08	9.29596e-08	Jakmip1	NC_000071.7	37182424	37307958	+	10511	protein_coding	janus kinase and microtubule interacting protein 1%2C transcript variant X11 && Q8BVL9.2 RecName: Full=Janus kinase and microtubule-interacting protein 1; AltName: Full=GABA-B receptor-binding protein; AltName: Full=Multiple alpha-helices and RNA-linker protein 1; Short=Marlin-1 && -	-	33	250	83	100	11	2	7	14	0.0871231	0.67476	0.256468	0.263541	0.0388335	0.00678258	0.0262014	0.0378342
12776	5.14219	9.84176	3.09918	7.81814	0	0	2.43435	0	6.47532	0.608589	3.563	0.0128464	0.0314253	Ccr8	NC_000075.7	119921199	119923972	+	1156	protein_coding	chemokine (C-C motif) receptor 8 && P56484.1 RecName: Full=C-C chemokine receptor type 8; Short=C-C CKR-8; Short=CC-CKR-8; Short=CCR-8; AltName: CD_antigen=CDw198 && PF00001:7 transmembrane receptor (rhodopsin family)	7tm_1	6	11	3	9	0	0	2	0	0.144031	0.269953	0.0842874	0.215663	0	0	0.0680678	0
16541	509.077	538.612	741.737	491.674	62.1583	35.4231	37.7325	57.056	570.275	48.0925	3.56098	1.61909e-48	1.09855e-46	Napsa	NC_000073.7	44221869	44236270	+	1479	protein_coding	napsin A aspartic peptidase && O09043.1 RecName: Full=Napsin-A; AltName: Full=KDAP-1; AltName: Full=Kidney-derived aspartic protease-like protein; Short=KAP; Flags: Precursor && PF00026:Eukaryotic aspartyl protease	Asp	594	602	718	566	54	32	31	65	11.145	11.5473	15.7672	10.6008	1.35483	0.771242	0.824638	1.24838
106763	0	24.157	12.3967	15.6363	0	0	3.65153	0.877784	13.0475	1.13233	3.5605	0.010685	0.026708	Ttbk1	NC_000083.7	46751587	46798601	-	15754	protein_coding	tau tubulin kinase 1%2C transcript variant X1 && Q6PCN3.3 RecName: Full=Tau-tubulin kinase 1 && -	-	0	27	12	18	0	0	3	1	0	0.0486213	0.0247394	0.03165	0	0	0.00749204	0.00180306
14969	77323.1	70464.3	78075.5	113519	8555.97	6094.98	6675	7467.31	84845.6	7198.32	3.5591	2.49322e-83	6.1562e-81	H2-Eb1	NC_000083.7	34524841	34535648	+	1669	protein_coding	histocompatibility 2%2C class II antigen E beta && - && -	-	90222	78757	75577	130680	7433	5506	5484	8507	1500.1	1338.71	1470.73	2168.92	165.259	117.595	129.274	144.784
22029	746.474	1078.12	1305.79	1316.92	135.827	74.167	93.7226	74.6117	1111.83	94.5822	3.55888	2.08706e-44	1.16792e-42	Traf1	NC_000068.8	34831762	34851784	-	4088	protein_coding	TNF receptor-associated factor 1%2C transcript variant 2 && - && PF16673:TNF receptor-associated factor BIRC3 binding domain	-	871	1205	1264	1516	118	67	77	85	5.91249	8.36238	10.0424	10.2726	1.0711	0.584215	0.741054	0.590621
70377	150.838	224.571	150.827	178.949	12.6619	7.7488	27.9951	12.289	176.296	15.1737	3.5584	2.76012e-23	5.79891e-22	Derl3	NC_000076.7	75729232	75731775	+	1344	protein_coding	Der1-like domain family%2C member 3%2C transcript variant 5 && Q9D8K3.1 RecName: Full=Derlin-3; AltName: Full=Degradation in endoplasmic reticulum protein 3; AltName: Full=Der1-like protein 3; AltName: Full=Protein IZP6 && PF04511:Der1-like family	-	176	251	146	206	11	7	23	14	3.63393	5.2982	3.5282	4.2458	0.303705	0.185656	0.673284	0.295889
110454	58814.6	44754	64729.4	66206.7	4979.57	4704.63	5309.33	5006	58626.2	4999.88	3.5516	5.38508e-130	5.37408e-127	Ly6a	NC_000081.7	74866726	74869880	-	1002	protein_coding	lymphocyte antigen 6 complex%2C locus A%2C transcript variant 5 && P05533.1 RecName: Full=Lymphocyte antigen 6A-2/6E-1; Short=Ly-6A.2/Ly-6E.1; AltName: Full=Stem cell antigen 1; Short=SCA-1; AltName: Full=T-cell-activating protein; Short=TAP; Flags: Precursor && PF00021:u-PAR/Ly-6 domain	-	68626	50021	62658	76215	4326	4250	4362	5703	1900.57	1416.24	2030.99	2107	160.205	151.193	171.273	161.673
213391	5471.29	8401.28	8855.38	11154.8	1034.82	559.02	613.457	688.183	8470.68	723.87	3.54878	5.93597e-46	3.58117e-44	Rassf4	NC_000072.7	116609969	116650797	-	7149	protein_coding	Ras association (RalGDS/AF-6) domain family member 4 && - && -	-	6384	9390	8572	12841	899	505	504	784	24.7805	37.2627	38.9436	49.7559	4.6663	2.518	2.77367	3.1151
433470	168.835	169.994	164.256	223.251	24.1727	14.3906	15.8233	8.77784	181.584	15.7911	3.54836	4.44303e-29	1.24754e-27	AA467197	NC_000068.8	122479807	122482996	+	640	protein_coding	expressed sequence AA467197 && Q810Q5.1 RecName: Full=Normal mucosa of esophagus-specific gene 1 protein && -	-	197	190	159	257	21	13	13	10	8.5418	8.42223	8.06894	11.1236	1.21758	0.724056	0.799159	0.443834
109032	2723.65	3334.57	3344.01	3723.17	324.604	244.641	270.213	282.647	3281.35	280.526	3.54811	1.99558e-122	1.64814e-119	Sp110	NC_000067.7	85498462	85538571	-	3398	protein_coding	Sp110 nuclear body protein%2C transcript variant X2 && Q8BVK9.1 RecName: Full=Sp110 nuclear body protein; AltName: Full=Intracellular pathogen resistance protein 1 && -	-	3178	3727	3237	4286	282	221	222	322	25.9534	31.1164	30.9399	34.9398	3.07953	2.31834	2.57039	2.69174
105727	509.077	1104.07	919.423	835.673	132.374	59.7764	29.2123	66.7116	842.06	72.0186	3.54701	1.96451e-21	3.72541e-20	Slc38a1	NC_000081.7	96469299	96541396	-	11789	protein_coding	solute carrier family 38%2C member 1%2C transcript variant X4 && Q8K2P7.1 RecName: Full=Sodium-coupled neutral amino acid transporter 1; AltName: Full=Amino acid transporter A1; AltName: Full=MNat2; AltName: Full=N-system amino acid transporter 2; AltName: Full=Solute carrier family 38 member 1; AltName: Full=System A amino acid transporter 1; AltName: Full=System N amino acid transporter 1 && -	-	594	1234	890	962	115	54	24	76	1.39821	2.96956	2.45195	2.26042	0.361975	0.163277	0.0800948	0.183121
15368	8249.78	8459.44	10544.4	11100.9	1285.76	676.359	687.705	632.883	9588.64	820.676	3.54691	2.1464e-50	1.59654e-48	Hmox1	NC_000074.7	75820246	75827221	+	1576	protein_coding	heme oxygenase 1 && P14901.1 RecName: Full=Heme oxygenase 1; Short=HO-1; AltName: Full=P32 protein && PF01126:Heme oxygenase	-	9626	9455	10207	12779	1117	611	565	721	169.493	170.2	210.349	224.612	26.3	13.8196	14.1046	12.9951
107993	13.7125	17.8941	3.09918	3.47473	0	3.32091	0	0	9.54513	0.830228	3.5459	0.00972351	0.0246077	Bfsp2	NC_000075.7	103302123	103357608	-	2431	protein_coding	beaded filament structural protein 2%2C phakinin%2C transcript variant 1 && - && PF00038:Intermediate filament protein	Filament	16	20	3	4	0	3	0	0	0.182641	0.233399	0.0400807	0.0455792	0	0.0439891	0	0
22376	1031.87	1577.37	1636.37	1788.62	163.453	117.339	96.157	139.568	1508.55	129.129	3.54432	5.25214e-56	4.91382e-54	Was	NC_000086.8	7947705	7956730	-	2094	protein_coding	Wiskott-Aldrich syndrome && P70315.1 RecName: Full=Wiskott-Aldrich syndrome protein homolog; Short=WASp && PF00786:P21-Rho-binding domain|PF02205:WH2 motif|PF00568:WH1 domain	PBD	1204	1763	1584	2059	142	106	79	159	15.9556	23.8852	24.5685	27.2377	2.51634	1.80442	1.48429	2.15686
108115	23.9969	56.3664	39.2563	29.5352	3.45324	3.32091	2.43435	3.51114	37.2887	3.17991	3.54024	6.35567e-09	4.42642e-08	Slco4a1	NC_000068.8	180098019	180116646	+	3698	protein_coding	solute carrier organic anion transporter family%2C member 4a1%2C transcript variant X1 && Q8K078.2 RecName: Full=Solute carrier organic anion transporter family member 4A1; AltName: Full=Organic anion-transporting polypeptide E; Short=OATP-E; AltName: Full=Sodium-independent organic anion transporter E; AltName: Full=Solute carrier family 21 member 12 && PF03137:Organic Anion Transporter Polypept…	-	28	63	38	34	3	3	2	4	0.210114	0.483312	0.333746	0.254685	0.0301032	0.0289177	0.0212781	0.0307251
17110	6192.91	5337.81	6620.88	7227.44	603.166	601.085	383.411	593.382	6344.76	545.261	3.53953	7.94989e-88	2.26676e-85	Lyz1	NC_000076.7	117123700	117128773	-	1265	protein_coding	lysozyme 1 && - && PF00062:C-type lysozyme/alpha-lactalbumin family	-	7226	5966	6409	8320	524	543	315	676	158.515	133.797	164.55	182.19	15.3709	15.3009	9.79693	15.1795
20728	155.98	358.777	366.736	251.049	27.6259	30.9952	12.1718	26.3335	283.135	24.2816	3.53582	2.62071e-23	5.51569e-22	Spic	NC_000076.7	88511131	88518885	-	1266	protein_coding	Spi-C transcription factor (Spi-1/PU.1 related) && Q6P3D7.1 RecName: Full=Transcription factor Spi-C; AltName: Full=Pu.1-related factor; Short=Prf && PF00178:Ets-domain	Ets	182	401	355	289	24	28	10	30	3.98934	8.98595	9.10739	6.32347	0.703454	0.788376	0.310768	0.673113
213438	514.219	402.617	524.794	505.573	89.7842	11.0697	30.4294	36.8669	486.801	42.0376	3.53579	9.54426e-17	1.34388e-15	P2ry10b	NC_000086.8	106192533	106217268	+	3473	protein_coding	purinergic receptor P2Y%2C G-protein coupled 10B%2C transcript variant 1 && Q8BFU7.1 RecName: Full=Putative P2Y purinoceptor 10; Short=P2Y10 && PF00001:7 transmembrane receptor (rhodopsin family)	7tm_1	600	450	508	582	78	10	25	42	4.79413	3.67588	4.75071	4.64205	0.833389	0.102637	0.283208	0.343514
17916	3804.36	4410.9	5085.75	5625.59	776.979	303.31	279.951	272.991	4731.65	408.308	3.53533	1.23902e-28	3.37992e-27	Myo1f	NC_000083.7	33774681	33826738	+	3833	protein_coding	myosin IF && O00160.3 RecName: Full=Unconventional myosin-If; AltName: Full=Myosin-Ie && PF06017:Unconventional myosin tail, actin- and lipid-binding|PF14604:Variant SH3 domain|PF00063:Myosin head (motor domain)	Myosin_head	4439	4930	4923	6476	675	274	230	311	32.1373	36.489	41.7148	46.8015	6.53466	2.54813	2.3608	2.30474
18636	17312	16274.7	18203.5	24165.9	2037.41	1499.95	1351.07	1676.57	18989	1641.25	3.53221	5.25217e-86	1.39772e-83	Cfp	NC_000086.8	20791693	20797794	-	1636	protein_coding	complement factor properdin && P11680.2 RecName: Full=Properdin; AltName: Full=Complement factor P; Flags: Precursor && PF00090:Thrombospondin type 1 domain	TSP_1	20200	18190	17621	27819	1770	1355	1110	1910	342.635	315.43	349.822	471.031	40.1465	29.5233	26.6937	33.1628
16149	161530	158488	171366	233194	20687.2	13335.7	14018.2	14869.7	181145	15727.7	3.52577	4.51356e-77	8.31571e-75	Cd74	NC_000084.7	60936921	60945724	+	1415	protein_coding	CD74 antigen (invariant polypeptide of major histocompatibility complex%2C class II antigen-associated)%2C transcript variant 1 && P04441.3 RecName: Full=H-2 class II histocompatibility antigen gamma chain; AltName: Full=Ia antigen-associated invariant chain; Short=Ii; AltName: Full=MHC class II-associated invariant chain; AltName: CD_antigen=CD74 && PF08831:Class II MHC-associated invariant chai…	-	188476	177140	165882	268446	17972	12047	11517	16940	3696.26	3551.52	3807.52	5255.23	471.301	303.481	320.223	340.062
15000	905.882	950.177	591.943	577.674	86.331	65.3113	42.6012	68.4672	756.419	65.6777	3.52341	8.93899e-42	4.47903e-40	H2-DMb2	NC_000083.7	34362203	34370527	+	1810	protein_coding	histocompatibility 2%2C class II%2C locus Mb2%2C transcript variant 3 && P35737.1 RecName: Full=Class II histocompatibility antigen, M beta 1 chain; AltName: Full=H2-M beta 1 chain; Flags: Precursor && PF07654:Immunoglobulin C1-set domain	C1-set	1057	1062	573	665	75	59	35	78	16.2054	16.6456	10.2819	10.1773	1.53759	1.16194	0.76078	1.2241
94176	3721.23	6571.61	5501.04	6329.22	791.943	352.017	352.981	427.481	5530.78	481.105	3.52329	2.89018e-36	1.14988e-34	Dock2	NC_000077.7	34176815	34674732	-	6512	protein_coding	dedicator of cyto-kinesis 2 && Q8C3J5.3 RecName: Full=Dedicator of cytokinesis protein 2; AltName: Full=Protein Hch && PF06920:Dock homology region 2|PF14429:C2 domain in Dock180 and Zizimin proteins|PF00018:SH3 domain|PF16172:DOCK N-terminus	Ded_cyto	4342	7345	5325	7286	688	318	290	487	18.5029	31.9986	26.5586	30.9932	3.92042	1.74069	1.75208	2.1243
70853	18.8547	17.8941	21.6942	15.6363	2.30216	0	2.43435	1.75557	18.5198	1.62302	3.52167	9.83019e-06	4.45645e-05	Vwa3b	NC_000067.7	37068372	37226689	+	6340	protein_coding	von Willebrand factor A domain containing 3B%2C transcript variant X1 && Q502W6.3 RecName: Full=von Willebrand factor A domain-containing protein 3B; Short=VWA domain-containing protein 3B && PF15057:Domain of unknown function (DUF4537)|PF13768:von Willebrand factor type A domain	-	22	20	21	18	2	0	2	2	0.0962934	0.0894941	0.107579	0.0786456	0.0117057	0	0.0124111	0.00896069
17970	3515.54	3271.04	3805.79	3889.09	480	266.78	249.521	265.969	3620.37	315.568	3.52101	3.31232e-60	3.62165e-58	Ncf2	NC_000067.7	152675904	152712741	+	3590	protein_coding	neutrophil cytosolic factor 2 && O70145.1 RecName: Full=Neutrophil cytosol factor 2; Short=NCF-2; AltName: Full=67 kDa neutrophil oxidase factor; AltName: Full=NADPH oxidase activator 2; AltName: Full=Neutrophil NADPH oxidase factor 2; AltName: Full=p67-phox && -	-	4102	3656	3684	4477	417	241	205	303	31.7077	28.8912	33.3292	34.5449	4.31022	2.39294	2.24662	2.39745
21946	191.975	260.359	355.372	304.039	29.9281	24.3534	15.8233	26.3335	277.936	24.1096	3.51915	2.93928e-33	1.01732e-31	Pglyrp1	NC_000073.7	18618615	18624363	+	681	protein_coding	peptidoglycan recognition protein 1 && O88593.1 RecName: Full=Peptidoglycan recognition protein 1; AltName: Full=Cytokine tag7; AltName: Full=Peptidoglycan recognition protein short; Short=PGRP-S; Flags: Precursor && PF01510:N-acetylmuramoyl-L-alanine amidase	-	224	291	344	350	26	22	13	30	9.12776	12.1227	16.4063	14.2368	1.41672	1.15155	0.751045	1.25134
17444	249.396	978.807	613.637	532.503	71.3669	43.1719	35.2981	57.056	593.586	51.7232	3.51841	6.18526e-21	1.13346e-19	Grap2	NC_000081.7	80456798	80537055	+	5620	protein_coding	GRB2-related adaptor protein 2%2C transcript variant 2 && O89100.1 RecName: Full=GRB2-related adaptor protein 2; AltName: Full=Adapter protein GRID; AltName: Full=GADS protein; AltName: Full=GRB-2-like protein; Short=GRB2L; AltName: Full=GRB-2-related monocytic adapter protein; Short=MONA; Short=Monocytic adapter; AltName: Full=GRBLG; AltName: Full=Growth factor receptor-binding protein; AltName:…	-	291	1094	594	613	62	39	29	65	1.43688	5.52248	3.43281	3.02145	0.409368	0.247364	0.203017	0.328532
12514	8344.92	8477.33	8240.71	9786.58	1456.12	556.806	508.78	521.404	8712.39	760.776	3.51791	1.53748e-29	4.37341e-28	Cd68	NC_000077.7	69555039	69556996	-	1247	protein_coding	CD68 antigen%2C transcript variant 2 && P31996.1 RecName: Full=Macrosialin; AltName: CD_antigen=CD68; Flags: Precursor && PF01299:Lysosome-associated membrane glycoprotein (Lamp)	-	9737	9475	7977	11266	1265	503	418	594	216.682	215.559	207.765	250.262	37.6428	14.3784	13.188	13.5307
108078	77.1328	46.5247	44.4216	56.4644	10.3597	7.7488	0	1.75557	56.1359	4.96602	3.51664	7.70754e-09	5.31538e-08	Olr1	NC_000072.7	129456113	129484312	-	3990	protein_coding	oxidized low density lipoprotein (lectin-like) receptor 1%2C transcript variant X1 && Q9EQ09.2 RecName: Full=Oxidized low-density lipoprotein receptor 1; Short=Ox-LDL receptor 1; AltName: Full=Lectin-like oxidized LDL receptor 1; Short=LOX-1; Short=Lectin-like oxLDL receptor 1; AltName: Full=Lectin-type oxidized LDL receptor 1; Contains: RecName: Full=Oxidized low-density lipoprotein receptor 1, …	Lectin_C	90	52	43	65	9	7	0	2	0.62594	0.369729	0.350022	0.451265	0.0837004	0.0625366	0	0.0142383
226040	536.502	145.837	415.29	174.605	25.3237	18.8185	24.3435	42.1336	318.058	27.6549	3.51454	1.09952e-15	1.44378e-14	Tmem252	NC_000085.7	24651372	24657025	+	2462	protein_coding	transmembrane protein 252 && Q8C353.1 RecName: Full=Transmembrane protein 252 && PF15664:Transmembrane protein 252 family	-	626	163	402	201	22	17	20	48	7.05585	1.87825	5.30319	2.26151	0.331583	0.246133	0.319604	0.553801
208084	20.5688	110.943	76.4464	97.2925	20.7194	3.32091	1.21718	1.75557	76.3128	6.75327	3.51328	4.59577e-06	2.18747e-05	Pif1	NC_000075.7	65494432	65503249	+	4807	protein_coding	PIF1 5'-to-3' DNA helicase%2C transcript variant X8 && Q80SX8.2 RecName: Full=ATP-dependent DNA helicase PIF1; AltName: Full=DNA repair and recombination helicase PIF1; AltName: Full=Pif1/Rrm3 DNA helicase-like protein && PF05970:PIF1-like helicase	-	24	124	74	112	18	3	1	2	0.138548	0.731815	0.499985	0.645409	0.138949	0.0222462	0.00818457	0.0118183
195046	95.1305	186.993	262.397	238.019	29.9281	14.3906	8.52024	15.8001	195.635	17.1598	3.51006	4.8666e-17	6.9964e-16	Nlrp1a	NC_000077.7	70982023	71035780	-	5120	protein_coding	NLR family%2C pyrin domain containing 1A%2C transcript variant X3 && - && PF00619:Caspase recruitment domain|PF05729:NACHT domain|PF13553:Function to find	NACHT	111	209	254	274	26	13	7	18	0.601612	1.15806	1.61125	1.48242	0.188435	0.0905071	0.0537895	0.0998627
58801	457.655	575.295	620.869	719.269	74.8202	39.8509	37.7325	56.1782	593.272	52.1455	3.50507	8.76943e-45	5.01281e-43	Pmaip1	NC_000084.7	66591675	66598629	+	2654	protein_coding	phorbol-12-myristate-13-acetate-induced protein 1 && Q9JM54.1 RecName: Full=Phorbol-12-myristate-13-acetate-induced protein 1; AltName: Full=Protein Noxa && PF15150:Phorbol-12-myristate-13-acetate-induced	-	534	643	601	828	65	36	31	64	5.58346	6.87327	7.35483	8.64213	0.908805	0.483516	0.459548	0.684983
278180	333.385	163.731	180.785	188.504	18.4173	9.96274	1.21718	45.6448	216.601	18.8105	3.50273	2.46476e-09	1.80061e-08	Vsig4	NC_000086.8	95290807	95337044	-	1434	protein_coding	V-set and immunoglobulin domain containing 4 && Q9Y279.1 RecName: Full=V-set and immunoglobulin domain-containing protein 4; AltName: Full=Protein Z39Ig; Flags: Precursor && PF07686:Immunoglobulin V-set domain	V-set	389	183	175	217	16	9	1	52	7.52772	3.62039	3.96358	4.19181	0.414027	0.223719	0.027436	1.03004
105988	481.652	634.346	428.72	660.199	85.1799	22.1394	40.1668	47.4004	551.229	48.7216	3.50152	3.34592e-26	8.11114e-25	Espl1	NC_000081.7	102204688	102232792	+	6980	protein_coding	extra spindle pole bodies 1%2C separase%2C transcript variant X1 && P60330.1 RecName: Full=Separin; AltName: Full=Caspase-like protein ESPL1; AltName: Full=Extra spindle poles-like 1 protein; AltName: Full=Separase && PF03568:Peptidase family C50	-	562	709	415	760	74	20	33	54	2.23431	2.88167	1.93104	3.01613	0.3934	0.102137	0.186007	0.219755
15042	3468.41	3583.29	3328.52	3908.2	379.856	237.999	363.936	281.769	3572.11	315.89	3.50134	3.00436e-96	1.21962e-93	H2-T24	NC_000083.7	36314363	36331689	-	3258	protein_coding	histocompatibility 2%2C T region locus 24%2C transcript variant X2 && P01900.1 RecName: Full=H-2 class I histocompatibility antigen, D-D alpha chain; Short=H-2D(D); Flags: Precursor && PF07654:Immunoglobulin C1-set domain|PF00129:Class I Histocompatibility antigen, domains alpha 1 and 2	MHC_I	4047	4005	3222	4499	330	215	299	321	34.4703	34.8743	32.1199	38.2522	3.75856	2.35232	3.61069	2.79869
64450	50.5649	74.2605	290.29	240.625	25.3237	14.3906	9.73742	8.77784	163.935	14.5574	3.49889	8.53661e-10	6.53437e-09	Gpr85	NC_000072.7	13834405	13839951	-	4144	protein_coding	G protein-coupled receptor 85%2C transcript variant X7 && P60895.1 RecName: Full=Probable G-protein coupled receptor 85; AltName: Full=PKrCx1; AltName: Full=Super conserved receptor expressed in brain 2 >P60893.1 RecName: Full=Probable G-protein coupled receptor 85; AltName: Full=Super conserved receptor expressed in brain 2 >P60894.1 RecName: Full=Probable G-protein coupled receptor 85; AltName:…	-	59	83	281	277	22	13	8	10	0.39509	0.568214	2.20235	1.85162	0.196998	0.111823	0.0759521	0.0685458
22778	1595.79	3406.14	3298.56	3510.35	355.684	181.543	208.137	300.202	2952.71	261.392	3.497	5.8836e-35	2.21351e-33	Ikzf1	NC_000077.7	11634970	11722930	+	6331	protein_coding	IKAROS family zinc finger 1%2C transcript variant X4 && Q03267.2 RecName: Full=DNA-binding protein Ikaros; AltName: Full=Ikaros family zinc finger protein 1; AltName: Full=Lymphoid transcription factor LyF-1 && -	-	1862	3807	3193	4041	309	164	171	342	8.16151	17.0594	16.3805	17.681	1.81111	0.92338	1.06266	1.53446
20706	44.5656	29.5253	21.6942	28.6665	6.90648	0	3.65153	0.877784	31.1129	2.85895	3.49668	1.47914e-06	7.57311e-06	Serpinb9b	NC_000079.7	33211397	33224571	+	1959	protein_coding	serine (or cysteine) peptidase inhibitor%2C clade B%2C member 9b && P50453.1 RecName: Full=Serpin B9; AltName: Full=Cytoplasmic antiproteinase 3; Short=CAP-3; Short=CAP3; AltName: Full=Peptidase inhibitor 9; Short=PI-9 && PF00079:Serpin (serine protease inhibitor)	Serpin	52	33	21	33	6	0	3	1	0.736601	0.477896	0.348164	0.466628	0.113651	0	0.0602499	0.0144999
18037	699.338	1081.7	1716.94	1697.41	170.36	99.6274	70.5963	124.645	1298.85	116.307	3.47991	6.12625e-27	1.53323e-25	Nfkbie	NC_000083.7	45866626	45874095	+	2438	protein_coding	nuclear factor of kappa light polypeptide gene enhancer in B cells inhibitor%2C epsilon%2C transcript variant 1 && O54910.2 RecName: Full=NF-kappa-B inhibitor epsilon; Short=NF-kappa-BIE; AltName: Full=I-kappa-B-epsilon; Short=IkB-E; Short=IkB-epsilon; Short=IkappaBepsilon && PF12796:Ankyrin repeats (3 copies)	-	816	1209	1662	1954	148	90	58	142	9.28795	14.0684	22.141	22.2015	2.25261	1.31588	0.935975	1.65446
72536	316.245	458.089	633.265	711.451	46.0432	56.4555	30.4294	56.1782	529.763	47.2766	3.47931	5.75819e-31	1.75911e-29	Tagap	NC_000083.7	8144832	8153729	+	3081	protein_coding	T cell activation Rho GTPase activating protein && B2RWW0.2 RecName: Full=T-cell activation Rho GTPase-activating protein; AltName: Full=T-cell activation GTPase-activating protein && PF00620:RhoGAP domain	RhoGAP	369	512	613	819	40	51	25	64	3.32352	4.71446	6.46202	7.36349	0.481755	0.590048	0.319241	0.59005
20963	5764.39	8937.21	6190.09	8254.22	1075.11	492.602	479.568	574.949	7286.48	655.557	3.47465	4.28245e-38	1.83159e-36	Syk	NC_000079.7	52736670	52802828	+	12173	protein_coding	spleen tyrosine kinase%2C transcript variant 2 && P48025.2 RecName: Full=Tyrosine-protein kinase SYK; AltName: Full=Spleen tyrosine kinase && -	-	6726	9989	5992	9502	934	445	394	655	15.3328	23.2797	15.9872	21.6226	2.84713	1.30308	1.27341	1.52843
27984	7783.56	9865.02	15261.4	15405.2	1575.83	918.786	971.307	888.318	12078.8	1088.56	3.47221	7.15897e-40	3.33588e-38	Efhd2	NC_000070.7	141585453	141602231	-	2381	protein_coding	EF hand domain containing 2 && Q9D8Y0.1 RecName: Full=EF-hand domain-containing protein D2; AltName: Full=Swiprosin-1 && PF13499:EF-hand domain pair	-	9082	11026	14773	17734	1369	830	798	1012	105.849	131.375	201.516	206.319	21.3355	12.4259	13.186	12.0732
474160	65.1344	67.9976	52.686	49.5149	1.15108	1.10697	4.86871	13.1668	58.8332	5.07338	3.47053	7.11682e-09	4.93072e-08	Smim40	NC_000083.7	34112180	34125654	+	1589	protein_coding	small integral membrane protein 40%2C transcript variant X1 && - && -	-	76	76	51	57	1	1	4	15	1.32725	1.35689	1.04243	0.99367	0.0233525	0.0224329	0.0990389	0.268144
214531	9.42735	16.9994	12.3967	10.4242	0	1.10697	3.65153	0	12.3119	1.18963	3.46671	0.000785021	0.00255289	Tmprss13	NC_000075.7	45230286	45258879	+	3754	protein_coding	transmembrane protease%2C serine 13%2C transcript variant X1 && Q5U405.2 RecName: Full=Transmembrane protease serine 13; AltName: Full=Membrane-type mosaic serine protease; Short=Mosaic serine protease && -	-	11	19	12	12	0	1	3	0	0.0813133	0.143586	0.103821	0.0885479	0	0.00949543	0.031441	0
227929	683.054	1408.27	1135.33	1203.99	160	73.0601	88.8539	79.8784	1107.66	100.448	3.46549	1.03654e-32	3.47704e-31	Cytip	NC_000068.8	58019151	58085559	-	6133	protein_coding	cytohesin 1 interacting protein%2C transcript variant X1 && Q91VY6.1 RecName: Full=Cytohesin-interacting protein; AltName: Full=Cytohesin-binding protein HE; Short=Cbp HE; AltName: Full=Pleckstrin homology Sec7 and coiled-coil domains-binding protein && PF00595:PDZ domain (Also known as DHR or GLGF)	PDZ	797	1574	1099	1386	139	66	73	91	3.60619	7.2809	5.82001	6.26011	0.841008	0.383601	0.468295	0.421472
16498	1621.5	2260.92	2436.99	2612.13	303.885	163.832	158.233	183.457	2232.88	202.352	3.46453	2.07285e-47	1.33459e-45	Kcnab2	NC_000070.7	152475201	152562006	-	9761	protein_coding	potassium voltage-gated channel%2C shaker-related subfamily%2C beta member 2%2C transcript variant 4 && P62483.1 RecName: Full=Voltage-gated potassium channel subunit beta-2; AltName: Full=K(+) channel subunit beta-2; AltName: Full=Kv-beta-2 >P62482.1 RecName: Full=Voltage-gated potassium channel subunit beta-2; AltName: Full=K(+) channel subunit beta-2; AltName: Full=Kv-beta-2; AltName: Full=Neu…	-	1892	2527	2359	3007	264	148	130	209	5.37886	7.34454	7.84934	8.53357	1.00362	0.540476	0.523985	0.608209
54698	17.9977	64.4188	75.4133	38.222	1.15108	0	8.52024	7.90006	49.013	4.39284	3.46219	3.78154e-06	1.82273e-05	Crtam	NC_000075.7	40884094	40915924	-	1939	protein_coding	cytotoxic and regulatory T cell molecule%2C transcript variant 2 && Q149L7.1 RecName: Full=Cytotoxic and regulatory T-cell molecule; AltName: Full=Class-I MHC-restricted T-cell-associated molecule; AltName: CD_antigen=CD355; Flags: Precursor && PF07686:Immunoglobulin V-set domain|PF08205:CD80-like C2-set immunoglobulin domain	V-set	21	72	73	44	1	0	7	9	0.300542	1.05344	1.22277	0.628588	0.0191373	0	0.142033	0.131845
18106	138.839	217.413	272.728	243.231	18.4173	22.1394	24.3435	14.9223	218.053	19.9556	3.46122	3.40515e-28	9.05181e-27	Cd244a	NC_000067.7	171386287	171412884	+	4232	protein_coding	CD244 molecule A && Q07763.3 RecName: Full=Natural killer cell receptor 2B4; AltName: Full=NK cell type I receptor protein 2B4; Short=NKR2B4; AltName: Full=Non-MHC restricted killing associated; AltName: Full=SLAM family member 4; Short=SLAMF4; AltName: Full=Signaling lymphocytic activation molecule 4; AltName: CD_antigen=CD244; Flags: Precursor && PF11465:Natural killer cell receptor 2B4	-	162	243	264	280	16	20	20	17	1.06226	1.62897	2.02608	1.83275	0.140292	0.168459	0.185932	0.114105
15186	580.21	239.781	380.166	319.675	29.9281	24.3534	49.9043	34.2336	379.958	34.6048	3.46088	2.70086e-26	6.57402e-25	Hdc	NC_000068.8	126435579	126465942	-	2647	protein_coding	histidine decarboxylase%2C transcript variant X1 && P23738.2 RecName: Full=Histidine decarboxylase; Short=HDC && PF00282:Pyridoxal-dependent decarboxylase conserved domain	-	677	268	368	368	26	22	41	39	7.09738	2.87233	4.51537	3.8511	0.364483	0.296263	0.609396	0.418515
15163	5306.74	7161.22	8921.5	9833.49	800	652.006	642.67	740.85	7805.74	708.881	3.46069	2.26582e-67	3.06602e-65	Hcls1	NC_000082.7	36755345	36783576	+	2018	protein_coding	hematopoietic cell specific Lyn substrate 1 && P49710.2 RecName: Full=Hematopoietic lineage cell-specific protein; AltName: Full=Hematopoietic cell-specific LYN substrate 1; AltName: Full=LckBP1 && PF00018:SH3 domain|PF02218:Repeat in HS1/Cortactin	SH3_1	6192	8004	8636	11320	695	589	528	844	85.1477	112.523	138.992	155.388	12.7797	10.4041	10.294	11.8801
99899	1188.7	1681.15	1743.8	1667.87	138.13	99.6274	188.662	145.712	1570.38	143.033	3.4581	1.57198e-59	1.68836e-57	Ifi44	NC_000069.7	151436559	151455580	-	2893	protein_coding	interferon-induced protein 44%2C transcript variant X1 && Q8BV66.1 RecName: Full=Interferon-induced protein 44; AltName: Full=Microtubule-associated protein 44 && -	-	1387	1879	1688	1920	120	90	155	166	13.3043	18.426	18.9506	18.3842	1.53919	1.10893	2.10791	1.6299
21973	528.788	2145.5	1808.89	2507.89	306.187	91.8786	107.112	133.423	1747.77	159.65	3.45279	5.01843e-09	3.53519e-08	Top2a	NC_000077.7	98883773	98915037	-	5239	protein_coding	topoisomerase (DNA) II alpha%2C transcript variant X3 && Q01320.2 RecName: Full=DNA topoisomerase 2-alpha; AltName: Full=DNA topoisomerase II, alpha isozyme && PF00521:DNA gyrase/topoisomerase IV, subunit A|PF00204:DNA gyrase B|PF16898:C-terminal associated domain of TOPRIM|PF01751:Toprim domain|PF08070:DTHCT (NUC029) region|PF02518:Histidine kinase-, DNA gyrase B-, and HSP90-like ATPase	DNA_gyraseB	617	2398	1751	2887	266	83	88	152	3.26814	12.9854	10.8552	15.2648	1.88405	0.564727	0.660852	0.82413
545812	512.505	671.924	799.588	813.956	85.1799	43.1719	55.9901	71.1005	699.493	63.8606	3.45081	3.18713e-45	1.8573e-43	Pilrb2	NC_000071.7	137864083	137870083	-	1878	protein_coding	paired immunoglobin-like type 2 receptor beta 2 && Q2YFS1.1 RecName: Full=Paired immunoglobulin-like type 2 receptor beta-2; AltName: Full=Activating receptor PILR-beta-2; Flags: Precursor && -	-	598	751	774	937	74	39	46	81	8.83627	11.3448	13.3858	13.8209	1.46216	0.740249	0.963678	1.22515
21943	0	23.2623	11.3637	20.8484	1.15108	1.10697	0	2.63335	13.8686	1.22285	3.44683	0.00625715	0.0166665	Tnfsf11	NC_000080.7	78514886	78545483	-	2235	protein_coding	tumor necrosis factor (ligand) superfamily%2C member 11 && O35235.2 RecName: Full=Tumor necrosis factor ligand superfamily member 11; AltName: Full=Osteoclast differentiation factor; Short=ODF; AltName: Full=Osteoprotegerin ligand; Short=OPGL; AltName: Full=Receptor activator of nuclear factor kappa-B ligand; Short=RANKL; AltName: Full=TNF-related activation-induced cytokine; Short=TRANCE; AltNam…	-	0	26	11	24	1	1	0	3	0	0.330027	0.159851	0.297458	0.0166028	0.0159489	0	0.038128
194744	39.4234	92.1546	108.471	116.403	20.7194	6.64182	1.21718	4.38892	89.1132	8.24184	3.4434	1.48591e-08	9.91065e-08	Slc25a43	NC_000086.8	36007223	36040960	+	2925	protein_coding	solute carrier family 25%2C member 43%2C transcript variant 2 && A2A3V2.1 RecName: Full=Solute carrier family 25 member 43 && PF00153:Mitochondrial carrier protein	Mito_carr	46	103	105	134	18	6	1	5	0.436411	0.998999	1.1659	1.26903	0.228352	0.0731197	0.0134507	0.0485562
118567760	35.9953	66.2082	53.7191	44.3028	1.15108	2.21394	10.9546	4.38892	50.0564	4.67713	3.44131	2.19426e-09	1.61409e-08	LOC118567760	NC_000067.7	85250516	85254756	+	585	protein_coding	sp110 nuclear body protein-like%2C transcript variant X2 && - && PF03172:Sp100 domain	Sp100	42	74	52	51	1	2	9	5	1.99231	3.58864	2.887	2.41494	0.0634311	0.121866	0.60528	0.242781
27056	3957.77	4088.8	4887.4	5264.22	689.497	324.342	304.294	359.892	4549.55	419.506	3.43936	2.64943e-41	1.30034e-39	Irf5	NC_000072.7	29526129	29541874	+	7512	protein_coding	interferon regulatory factor 5%2C transcript variant X1 && - && PF10401:Interferon-regulatory factor 3|PF00605:Interferon regulatory factor transcription factor	IRF	4618	4570	4731	6060	599	293	250	410	17.0593	17.2589	20.4549	22.3464	2.95889	1.39034	1.30935	1.55035
21354	14096.5	14498.7	17421.5	17371.9	1353.67	1402.53	1588.42	1502.77	15847.1	1461.85	3.43833	2.27174e-167	5.44105e-164	Tap1	NC_000083.7	34406530	34416199	+	2950	protein_coding	transporter 1%2C ATP-binding cassette%2C sub-family B (MDR/TAP)%2C transcript variant 1 && P21958.3 RecName: Full=Antigen peptide transporter 1; Short=APT1; AltName: Full=ATP-binding cassette sub-family B member 2; AltName: Full=Histocompatibility antigen modifier 1; AltName: Full=Peptide transporter TAP1 && PF00005:ABC transporter|PF00664:ABC transporter transmembrane region	ABC_membrane	16448	16205	16864	19998	1176	1267	1305	1712	154.723	155.841	185.668	187.783	14.7926	15.3096	17.4044	16.4847
12229	806.467	1317.01	1190.08	1358.62	165.755	77.488	74.2478	113.234	1168.04	107.681	3.43824	2.52153e-36	1.00655e-34	Btk	NC_000086.8	133443083	133484366	-	2902	protein_coding	Bruton agammaglobulinemia tyrosine kinase%2C transcript variant X3 && P35991.4 RecName: Full=Tyrosine-protein kinase BTK; AltName: Full=Agammaglobulinemia tyrosine kinase; Short=ATK; AltName: Full=B-cell progenitor kinase; Short=BPK; AltName: Full=Bruton tyrosine kinase; AltName: Full=Kinase EMB && PF00779:BTK motif|PF00018:SH3 domain|PF00169:PH domain|PF07714:Protein tyrosine kinase|PF00017:SH2 …	Pkinase_Tyr	941	1472	1152	1564	144	70	61	129	8.9982	14.3901	12.893	14.929	1.84129	0.859824	0.826994	1.26268
11541	163.693	113.628	464.877	298.827	42.5899	16.6046	20.692	16.6779	260.256	24.1411	3.43551	1.31194e-13	1.46355e-12	Adora2b	NC_000077.7	62139810	62157278	+	1844	protein_coding	adenosine A2b receptor && Q60614.2 RecName: Full=Adenosine receptor A2b && PF00001:7 transmembrane receptor (rhodopsin family)	7tm_1	191	127	450	344	37	15	17	19	2.87432	1.95387	7.92594	5.1676	0.744559	0.289961	0.362709	0.29268
106347	5.99922	72.4711	68.1819	41.6968	12.6619	2.21394	0	2.63335	47.0873	4.37729	3.43288	0.000109297	0.000418845	Ildr1	NC_000082.7	36514340	36547166	+	3147	protein_coding	immunoglobulin-like domain containing receptor 1%2C transcript variant 1 && Q8CBR1.2 RecName: Full=Immunoglobulin-like domain-containing receptor 1; Flags: Precursor && PF05624:Lipolysis stimulated receptor (LSR)	-	7	81	66	48	11	2	0	3	0.0617255	0.7302	0.681156	0.422509	0.129704	0.0226539	0	0.0270785
70859	14.5695	8.05235	17.562	14.7676	1.15108	0	0	3.51114	13.7379	1.16555	3.43148	0.000503293	0.00169852	Lrrc63	NC_000080.7	75321743	75368402	-	3108	protein_coding	leucine rich repeat containing 63%2C transcript variant X2 && A6H694.1 RecName: Full=Leucine-rich repeat-containing protein 63 && PF13855:Leucine rich repeat	-	17	9	17	17	1	0	0	4	0.151786	0.0821514	0.177651	0.151516	0.0119393	0	0	0.0365578
18197	17.9977	139.574	43.3885	17.3737	8.05756	4.42788	2.43435	5.26671	54.5835	5.04663	3.43052	5.68027e-06	2.66604e-05	Nsg2	NC_000077.7	31949678	32009211	+	4233	protein_coding	neuron specific gene family member 2%2C transcript variant X1 && P47759.1 RecName: Full=Neuron-specific protein family member 2; AltName: Full=Protein 8.5; AltName: Full=Protein p19 && -	-	21	156	42	20	7	4	2	6	0.137668	1.04551	0.322255	0.13088	0.0613632	0.0336838	0.0185888	0.0402628
383619	939.306	1465.53	1227.27	1532.36	155.396	105.162	114.415	105.334	1291.12	120.077	3.42894	6.88445e-59	7.1691e-57	Aim2	NC_000067.7	173177105	173293606	+	9900	protein_coding	absent in melanoma 2%2C transcript variant X28 && Q91VJ1.2 RecName: Full=Interferon-inducible protein AIM2; AltName: Full=Interferon-inducible protein 210; Short=Ifi-210; AltName: Full=Interferon-inducible protein p210 && -	-	1096	1638	1188	1764	135	95	94	120	3.07212	4.69388	3.89745	4.93577	0.506007	0.342056	0.373562	0.344308
54123	9045.11	9873.07	13389.5	11079.2	1037.12	849.047	1128.32	1014.72	10846.7	1007.3	3.42882	3.31489e-101	1.6203e-98	Irf7	NC_000073.7	140843096	140846412	-	1934	protein_coding	interferon regulatory factor 7%2C transcript variant X1 && - && PF00605:Interferon regulatory factor transcription factor|PF10401:Interferon-regulatory factor 3	IRF	10554	11035	12961	12754	901	767	927	1156	151.434	161.871	217.661	182.676	17.2873	14.1367	18.8579	16.9786
11690	7115.08	4737.46	5722.12	6703.62	787.338	498.137	419.926	551.249	6069.57	564.162	3.42736	8.0878e-58	8.0378e-56	Alox5ap	NC_000071.7	149201814	149224963	+	1014	protein_coding	arachidonate 5-lipoxygenase activating protein%2C transcript variant 1 && P30355.2 RecName: Full=Arachidonate 5-lipoxygenase-activating protein; AltName: Full=FLAP; AltName: Full=MK-886-binding protein && PF01124:MAPEG family	-	8302	5295	5539	7717	684	450	345	628	227.2	148.143	177.416	210.815	25.0309	15.8192	13.386	17.5923
12506	2387.69	2719.01	3141.53	3687.56	390.216	191.506	278.734	251.046	2983.95	277.875	3.42572	1.34014e-51	1.03876e-49	Cd48	NC_000067.7	171508989	171532825	+	1534	protein_coding	CD48 antigen%2C transcript variant X2 && - && -	-	2786	3039	3041	4245	339	173	229	286	50.3987	56.2029	64.3858	76.6556	8.20035	4.02003	5.87327	5.29592
14125	77.1328	90.3652	121.901	122.484	12.6619	2.21394	10.9546	12.289	102.971	9.52985	3.42525	1.82722e-16	2.51806e-15	Fcer1a	NC_000067.7	173048836	173054799	-	1031	protein_coding	Fc receptor%2C IgE%2C high affinity I%2C alpha polypeptide%2C transcript variant X1 && - && PF13895:Immunoglobulin domain	-	90	101	118	141	11	2	9	14	2.42241	2.77918	3.71726	3.78837	0.395906	0.0691481	0.343442	0.385718
215632	853.603	1615.84	1627.07	1657.45	195.684	125.088	85.2024	129.912	1438.49	133.971	3.42403	1.79586e-34	6.61733e-33	Psd4	NC_000068.8	24257571	24299882	+	7682	protein_coding	pleckstrin and Sec7 domain containing 4%2C transcript variant X3 && Q8BLR5.1 RecName: Full=PH and SEC7 domain-containing protein 4; AltName: Full=Pleckstrin homology and SEC7 domain-containing protein 4 && PF01369:Sec7 domain|PF15410:Pleckstrin homology domain	Sec7	996	1806	1575	1908	170	113	70	148	3.59789	6.66956	6.65895	6.88011	0.821169	0.52434	0.358504	0.547253
80782	103.701	174.468	232.438	326.625	32.2302	9.96274	24.3435	12.289	209.308	19.7064	3.42131	5.3035e-15	6.60551e-14	Klrb1b	NC_000072.7	128790669	128803278	-	2212	protein_coding	killer cell lectin-like receptor subfamily B member 1B%2C transcript variant 1 && Q99JB4.1 RecName: Full=Killer cell lectin-like receptor subfamily B member 1B allele B; AltName: Full=CD161 antigen-like family member B; AltName: Full=Inhibitory receptor NKR-P1B; AltName: Full=Lymphocyte antigen 55d; Short=Ly-55d; AltName: Full=NKR-P1D; AltName: Full=Natural killer cell surface protein NKR-P1B all…	Lectin_C	121	195	225	376	28	9	20	14	1.51797	2.50094	3.30367	4.70863	0.469711	0.145033	0.355725	0.179781
14421	690.767	1146.12	961.778	1098.01	139.281	65.3113	70.5963	88.6562	974.169	90.9611	3.42109	6.15852e-39	2.76222e-37	B4galnt1	NC_000076.7	127001025	127008209	+	3807	protein_coding	beta-1%2C4-N-acetyl-galactosaminyl transferase 1%2C transcript variant 5 && Q09200.1 RecName: Full=Beta-1,4 N-acetylgalactosaminyltransferase 1; AltName: Full=(N-acetylneuraminyl)-galactosylglucosylceramide; AltName: Full=GM2/GD2 synthase; AltName: Full=GalNAc-T && -	-	806	1281	931	1264	121	59	58	101	5.8751	9.54596	7.94266	9.1972	1.1794	0.552431	0.599397	0.753597
192188	189.404	314.042	91.9423	167.656	29.9281	17.7115	14.6061	9.65563	190.761	17.9753	3.42006	4.93072e-15	6.14577e-14	Stab2	NC_000076.7	86677058	86843902	-	10181	protein_coding	stabilin 2%2C transcript variant X6 && Q8R4U0.1 RecName: Full=Stabilin-2; AltName: Full=Fasciclin, EGF-like, laminin-type EGF-like and link domain-containing scavenger receptor 2; Short=FEEL-2; Contains: RecName: Full=Short form stabilin-2; Flags: Precursor && -	-	221	351	89	193	26	16	12	11	0.602372	0.978071	0.283922	0.52512	0.0947635	0.0560194	0.0463725	0.0306904
70129	18.8547	7.15764	5.1653	4.34341	3.45324	0	0	0	8.88026	0.86331	3.41859	0.010507	0.0263262	Slc44a4	NC_000083.7	35133200	35149412	+	2421	protein_coding	solute carrier family 44%2C member 4%2C transcript variant X1 && Q91VA1.1 RecName: Full=Choline transporter-like protein 4; AltName: Full=Solute carrier family 44 member 4 && PF04515:Plasma-membrane choline transporter	-	22	8	5	5	3	0	0	0	0.252169	0.0937451	0.0670771	0.0572093	0.0459817	0	0	0
118568653	61.7063	77.8393	64.0497	106.848	9.20864	3.32091	9.73742	7.02227	77.6108	7.32231	3.41774	4.53923e-15	5.66835e-14	LOC118568653	NC_000070.7	46583702	46585020	+	1319	protein_coding	uncharacterized LOC118568653 && P10261.1 RecName: Full=Protein PR73 3'-endogenous [Mouse mammary tumor virus (STRAIN GR)] && PF01054:Mouse mammary tumour virus superantigen	-	72	87	62	123	8	3	8	8	1.51478	1.87123	1.52667	2.58316	0.225063	0.0810747	0.238624	0.172284
78826	85.7031	527.876	278.926	368.321	29.9281	13.2836	26.7779	47.4004	315.207	29.3475	3.41745	3.61594e-12	3.55961e-11	P2ry10	NC_000086.8	106132098	106148580	+	2883	protein_coding	purinergic receptor P2Y%2C G-protein coupled 10%2C transcript variant 2 && - && PF00001:7 transmembrane receptor (rhodopsin family)	7tm_1	100	590	270	424	26	12	22	54	0.96254	5.80578	3.04171	4.07392	0.334647	0.14837	0.300226	0.532047
269643	2.57109	5.36823	11.3637	4.34341	0	0	2.43435	0	5.9116	0.608589	3.41716	0.0216708	0.0497591	Ppp2r2c	NC_000071.7	37024187	37112422	+	4409	protein_coding	protein phosphatase 2%2C regulatory subunit B%2C gamma%2C transcript variant X1 && - && -	-	3	6	11	5	0	0	2	0	0.0188818	0.0386069	0.0810311	0.0314139	0	0	0.0178468	0
26382	2699.65	3738.97	3635.34	4446.79	393.669	340.947	294.557	330.925	3630.19	340.024	3.41627	5.65678e-81	1.23169e-78	Fgd2	NC_000083.7	29579878	29598509	+	3466	protein_coding	FYVE%2C RhoGEF and PH domain containing 2%2C transcript variant X13 && Q8BY35.1 RecName: Full=FYVE, RhoGEF and PH domain-containing protein 2 && PF00621:RhoGEF domain	RhoGEF	3150	4179	3519	5119	342	308	242	377	25.22	34.2056	32.9754	40.9117	3.66147	3.16761	2.74699	3.08968
381308	2458.82	2781.64	4426.66	4177.5	390.216	261.245	315.249	330.925	3461.15	324.409	3.4153	1.05656e-52	8.63671e-51	Ifi211	NC_000067.7	173723907	173740650	-	2007	protein_coding	interferon activated gene 211%2C transcript variant 2 && P0DOV1.1 RecName: Full=Interferon-activable protein 205-B; Short=Ifi-205-B; AltName: Full=Interferon-inducible protein p205-B; AltName: Full=Myeloid cell nuclear differentiation antigen; AltName: Full=Protein D3 && PF02760:HIN-200/IF120x domain|PF02758:PAAD/DAPIN/Pyrin domain	PAAD_DAPIN	2869	3109	4285	4809	339	236	259	377	39.6686	43.9468	69.343	66.3741	6.26773	4.19154	5.07718	5.33574
20708	412.232	797.182	644.629	682.785	79.4245	70.8461	60.8589	28.0891	634.207	59.8046	3.41511	2.67429e-28	7.15664e-27	Serpinb6b	NC_000079.7	33140797	33163050	+	2436	protein_coding	serine (or cysteine) peptidase inhibitor%2C clade B%2C member 6b%2C transcript variant X1 && Q60854.1 RecName: Full=Serpin B6; AltName: Full=Placental thrombin inhibitor; AltName: Full=Proteinase inhibitor 6; Short=PI-6 && PF00079:Serpin (serine protease inhibitor)	Serpin	481	891	624	786	69	64	50	32	5.47938	10.3766	8.31968	8.93792	1.05107	0.936509	0.807537	0.373141
108670	2190.57	3485.77	3238.64	3631.96	338.417	200.362	334.724	304.591	3136.74	294.523	3.41313	1.50781e-55	1.40519e-53	Epsti1	NC_000080.7	78141679	78240096	+	2322	protein_coding	epithelial stromal interaction 1 (breast)%2C transcript variant a && Q8VDI1.2 RecName: Full=Epithelial-stromal interaction protein 1 && -	-	2556	3896	3135	4181	294	181	275	347	30.5465	47.6004	43.8505	49.878	4.69833	2.7786	4.65951	4.2449
69146	4308.3	3363.2	4255.17	5165.19	499.569	404.044	343.244	359.892	4272.96	401.687	3.41164	1.40799e-80	3.01097e-78	Gsdmd	NC_000081.7	75733990	75739257	+	2014	protein_coding	gasdermin D%2C transcript variant X2 && Q9D8T2.1 RecName: Full=Gasdermin-D; AltName: Full=Gasdermin domain-containing protein 1; Contains: RecName: Full=Gasdermin-D, N-terminal; Short=GSDMD-NT; Contains: RecName: Full=Gasdermin-D, C-terminal; Short=GSDMD-CT && -	-	5027	3759	4119	5946	434	365	282	410	69.2648	52.95	66.425	81.7818	7.99629	6.46015	5.50883	5.78262
381810	520.218	794.498	294.422	420.442	78.2734	37.637	25.5607	49.1559	507.395	47.6568	3.41109	1.23216e-20	2.20895e-19	Lpar5	NC_000072.7	125044808	125063092	+	5280	protein_coding	lysophosphatidic acid receptor 5%2C transcript variant X1 && Q149R9.2 RecName: Full=Lysophosphatidic acid receptor 5; Short=LPA receptor 5; Short=LPA-5; AltName: Full=G-protein coupled receptor 92 && -	-	607	888	285	484	68	34	21	56	3.1902	4.77125	1.75311	2.53923	0.477896	0.229538	0.156479	0.301269
21955	72.8477	32.2094	38.2232	33.8786	5.7554	7.7488	3.65153	0	44.2897	4.28893	3.41029	1.9554e-07	1.12554e-06	Tnnt1	NC_000073.7	4507568	4518974	-	1491	protein_coding	troponin T1%2C skeletal%2C slow%2C transcript variant 3 && O88346.3 RecName: Full=Troponin T, slow skeletal muscle; Short=TnTs; AltName: Full=Slow skeletal muscle troponin T; Short=sTnT && PF00992:Troponin	-	85	36	37	39	5	7	3	0	1.58199	0.684981	0.805978	0.724567	0.124437	0.167351	0.0791614	0
102640920	13.7125	61.7347	36.1571	53.8583	9.20864	0	0	6.14449	41.3656	3.83828	3.40797	4.65226e-05	0.0001895	Pvrig	NC_000071.7	138340193	138346953	+	1001	protein_coding	poliovirus receptor related immunoglobulin domain containing && Q6DKI7.1 RecName: Full=Transmembrane protein PVRIG; AltName: Full=CD112 receptor; Short=CD112R; AltName: Full=Poliovirus receptor-related immunoglobulin domain-containing protein && -	-	16	69	35	62	8	0	0	7	0.443557	1.95555	1.13562	1.71573	0.296561	0	0	0.198639
234258	85.7031	150.31	106.405	152.019	19.5684	11.0697	8.52024	7.90006	123.61	11.7646	3.40725	1.46389e-18	2.32504e-17	Neil3	NC_000074.7	54039902	54092100	-	2359	protein_coding	nei like 3 (E. coli) && - && PF06839:GRF zinc finger|PF06831:Formamidopyrimidine-DNA glycosylase H2TH domain|PF00641:Zn-finger in Ran binding protein and others	zf-GRF	100	168	103	175	17	10	7	9	1.17635	2.02039	1.41811	2.05495	0.267411	0.151106	0.116745	0.108372
52614	860.46	984.176	1537.19	1187.49	145.036	78.5949	101.026	106.212	1142.33	107.717	3.40696	3.10349e-45	1.8174e-43	Adgre4	NC_000083.7	56056984	56160662	+	3491	protein_coding	adhesion G protein-coupled receptor E4 && Q91ZE5.1 RecName: Full=Adhesion G protein-coupled receptor E4; AltName: Full=EGF-like module receptor 4; AltName: Full=EGF-like module-containing mucin-like hormone receptor-like 4; AltName: Full=F4/80-like-receptor; AltName: Full=Seven-span membrane protein FIRE; Flags: Precursor && PF00002:7 transmembrane receptor (Secretin family)|PF07645:Calcium-bindi…	7tm_2	1004	1100	1488	1367	126	71	83	121	7.98081	8.93915	13.8437	10.847	1.3393	0.724966	0.935401	0.984546
57765	119.984	332.83	296.488	258.867	18.4173	18.8185	43.8184	14.9223	252.043	23.9941	3.4068	4.55258e-17	6.55675e-16	Tbx21	NC_000077.7	96988833	97006157	-	2552	protein_coding	T-box 21 && Q9JKD8.1 RecName: Full=T-box transcription factor TBX21; Short=T-box protein 21; AltName: Full=T-cell-specific T-box transcription factor T-bet; AltName: Full=Transcription factor TBLYM && -	-	140	372	287	298	16	17	36	17	1.52234	4.13538	3.65259	3.23465	0.232647	0.237453	0.554998	0.189221
22137	51.4219	97.5229	98.1406	130.302	14.964	3.32091	14.6061	3.51114	94.3469	9.10055	3.4054	4.02753e-11	3.57802e-10	Ttk	NC_000075.7	83716704	83754443	+	3187	protein_coding	Ttk protein kinase%2C transcript variant X1 && P35761.1 RecName: Full=Dual specificity protein kinase TTK; AltName: Full=ESK; AltName: Full=PYT && PF00069:Protein kinase domain	Pkinase	60	109	95	150	13	3	12	4	0.522435	0.970282	0.968146	1.30377	0.151363	0.0335543	0.148139	0.0356516
100033459	418.231	631.662	810.952	633.27	51.7986	70.8461	65.7276	48.2781	623.529	59.1626	3.40169	5.79623e-43	3.07817e-41	Ifi208	NC_000067.7	173501194	173525959	+	5507	protein_coding	interferon activated gene 208%2C transcript variant X1 && Q3V3Q4.1 RecName: Full=Pyrin domain-containing protein 3; AltName: Full=Interferon-activable protein 204-like; Short=Ifi-204-like && -	-	488	706	785	729	45	64	54	55	2.45905	3.637	4.62971	3.66694	0.303218	0.414261	0.385788	0.283693
14960	93649.5	74914.6	80304.9	117086	11073.4	7203.06	7731.51	8639.15	91488.8	8661.78	3.40086	6.3511e-71	9.75097e-69	H2-Aa	NC_000083.7	34501718	34506797	-	1128	protein_coding	histocompatibility 2%2C class II antigen A%2C alpha && P14434.2 RecName: Full=H-2 class II histocompatibility antigen, A-B alpha chain; Short=IAalpha; Flags: Precursor && PF00993:Class II histocompatibility antigen, alpha domain|PF16196:C1-set C-terminal domain|PF07654:Immunoglobulin C1-set domain	C1-set	109272	83731	77735	134786	9620	6507	6352	9842	2688.21	2105.87	2238.24	3309.99	316.464	205.627	221.55	247.842
226652	3413.56	5761.9	4981.41	5785.43	737.842	423.97	335.941	392.37	4985.57	472.531	3.39964	9.19508e-39	4.09352e-37	Arhgap30	NC_000067.7	171216528	171237808	+	4488	protein_coding	Rho GTPase activating protein 30 && Q640N3.3 RecName: Full=Rho GTPase-activating protein 30; AltName: Full=Rho-type GTPase-activating protein 30 && -	-	3983	6440	4822	6660	641	383	276	447	24.6275	40.7086	34.8958	41.1067	5.29985	3.04197	2.4195	2.82915
105855	5644.41	8440.65	8002.08	10001.1	1376.69	543.523	491.74	630.249	8022.07	760.551	3.39904	9.29536e-28	2.42256e-26	Nckap1l	NC_000081.7	103362219	103411288	+	4838	protein_coding	NCK associated protein 1 like%2C transcript variant X1 && P55160.3 RecName: Full=Nck-associated protein 1-like; AltName: Full=Hematopoietic protein 1; AltName: Full=Membrane-associated protein HEM-1 && PF09735:Membrane-associated apoptosis protein	-	6586	9434	7746	11513	1196	491	404	718	37.7763	55.3202	52.0009	65.9195	9.17325	3.61763	3.28538	4.2156
16763	4.28516	42.9458	20.6612	13.8989	0	1.10697	0	6.14449	20.4478	1.81287	3.39879	0.00164195	0.00497865	Lad1	NC_000067.7	135746336	135761079	+	2992	protein_coding	ladinin && P57016.1 RecName: Full=Ladinin-1; Short=Lad-1; AltName: Full=Linear IgA disease antigen homolog; Short=LADA && -	-	5	48	20	16	0	1	0	7	0.0463737	0.455128	0.217104	0.148132	0	0.0119137	0	0.0664564
80982	0.857031	17.8941	8.26447	39.9594	4.60432	0	0	1.75557	16.7438	1.58997	3.39166	0.00606754	0.0162228	Cemip	NC_000073.7	83582065	83735893	-	8729	protein_coding	cell migration inducing protein%2C hyaluronan binding%2C transcript variant X2 && Q8BI06.4 RecName: Full=Cell migration-inducing and hyaluronan-binding protein; AltName: Full=Protein 12H19.01.T7; Flags: Precursor && -	-	1	20	8	46	4	0	0	2	0.00317906	0.0650008	0.0297663	0.145977	0.0170041	0	0	0.00650828
18726	203.973	179.836	204.546	153.757	47.1943	5.53485	9.73742	8.77784	185.528	17.8111	3.39085	7.31598e-11	6.30533e-10	Lilra6	NC_000073.7	3911276	3918569	-	2701	protein_coding	leukocyte immunoglobulin-like receptor%2C subfamily A (with TM domain)%2C member 6%2C transcript variant X2 && P97484.1 RecName: Full=Leukocyte immunoglobulin-like receptor subfamily B member 3; Short=LIR-3; Short=Leukocyte immunoglobulin-like receptor 3; AltName: Full=Cell-surface glycoprotein p91; AltName: Full=Paired immunoglobulin-like receptor B; Short=PIR-B; Flags: Precursor && PF13895:Immu…	-	238	201	198	177	41	5	8	10	2.44521	2.11118	2.38089	1.81527	0.563271	0.0659864	0.116529	0.105166
667278	16.2836	9.84176	7.23142	1.73737	0	1.10697	2.43435	0	8.77353	0.885331	3.3893	0.0082774	0.0213519	Mup-ps16	NC_000070.7	61701299	61719467	+	2555	protein_coding	major urinary protein%2C pseudogene 16%2C transcript variant X1 && P11590.1 RecName: Full=Major urinary protein 4; Short=MUP 4; Flags: Precursor && PF00061:Lipocalin / cytosolic fatty-acid binding protein family	-	19	11	7	2	0	1	2	0	0.20636	0.122139	0.0889829	0.0216836	0	0.0139514	0.030797	0
13828	3.42813	16.1047	41.3224	3.47473	0	0	2.43435	3.51114	16.0825	1.48637	3.38708	0.00452987	0.0124973	Epb42	NC_000068.8	120848372	120867358	-	4153	protein_coding	erythrocyte membrane protein band 4.2 && - && PF01841:Transglutaminase-like superfamily|PF00927:Transglutaminase family, C-terminal ig like domain|PF00868:Transglutaminase family	Transglut_core	4	18	40	4	0	0	2	4	0.0267277	0.12296	0.312822	0.0266802	0	0	0.0189469	0.0273589
19253	3344.14	2832.64	3940.09	4743.88	385.612	347.589	342.027	346.725	3715.18	355.488	3.38572	1.91494e-81	4.20777e-79	Ptpn18	NC_000067.7	34498810	34514811	+	1682	protein_coding	protein tyrosine phosphatase%2C non-receptor type 18%2C transcript variant X1 && Q61152.1 RecName: Full=Tyrosine-protein phosphatase non-receptor type 18; AltName: Full=Fetal liver phosphatase 1; Short=FLP-1; AltName: Full=PTP-K1 && PF00102:Protein-tyrosine phosphatase	Y_phosphatase	3902	3166	3814	5461	335	314	281	395	64.3761	53.3997	73.6468	89.9368	7.39055	6.65446	6.5728	6.6707
67855	10.2844	35.7882	82.6447	25.1918	3.45324	4.42788	7.30306	0	38.4773	3.79605	3.3802	4.32337e-05	0.000177189	Asprv1	NC_000072.7	86605156	86606692	+	1537	protein_coding	aspartic peptidase%2C retroviral-like 1 && Q09PK2.1 RecName: Full=Retroviral-like aspartic protease 1; AltName: Full=Skin-specific retroviral-like aspartic protease; Short=SASPase; Short=Skin aspartic protease; AltName: Full=TPA-inducible aspartic proteinase-like protein; Flags: Precursor && PF13650:Aspartyl protease	-	12	40	80	29	3	4	6	0	0.216656	0.738311	1.6905	0.522656	0.0724278	0.0927674	0.153584	0
30943	12.8555	33.9988	28.9257	27.7978	2.30216	0	0	7.02227	25.8944	2.33111	3.37806	7.29854e-05	0.000288128	Prss30	NC_000083.7	24191100	24199545	-	2533	protein_coding	protease%2C serine 30%2C transcript variant X3 && Q9QYZ9.2 RecName: Full=Serine protease 30; AltName: Full=Distal intestinal serine protease; AltName: Full=Transmembrane serine protease 8; Flags: Precursor && PF00089:Trypsin	Trypsin	15	38	28	32	2	0	0	8	0.164331	0.4256	0.359023	0.34995	0.029299	0	0	0.089713
23962	3930.35	5951.58	6834.72	6502.96	658.417	391.868	702.311	484.537	5804.9	559.283	3.3764	3.65648e-48	2.43945e-46	Oasl2	NC_000071.7	115034995	115050306	+	3136	protein_coding	2'-5' oligoadenylate synthetase-like 2%2C transcript variant 1 && Q9Z2F2.2 RecName: Full=2'-5'-oligoadenylate synthase-like protein 2; AltName: Full=54 kDa 2'-5'-oligoadenylate synthase-like protein; Short=p54 OASL; AltName: Full=M1204 && PF10421:2'-5'-oligoadenylate synthetase 1, domain 2, C-terminus|PF00240:Ubiquitin family	ubiquitin	4586	6652	6616	7486	572	354	577	552	40.5809	60.1769	68.5202	66.1249	6.76828	4.0238	7.23885	4.99993
209488	11.1414	96.6282	46.4877	29.5352	4.60432	5.53485	1.21718	6.14449	45.9481	4.37521	3.36963	4.03296e-06	1.93652e-05	Hsh2d	NC_000074.7	72943512	72954802	+	1225	protein_coding	hematopoietic SH2 domain containing && Q6VYH9.1 RecName: Full=Hematopoietic SH2 domain-containing protein; Short=Hematopoietic SH2 protein; AltName: Full=Adaptor in lymphocytes of unknown function X && PF00017:SH2 domain	SH2	13	108	45	34	4	5	1	7	0.29449	2.50116	1.1931	0.768837	0.121166	0.145493	0.0321169	0.162316
12273	4183.17	3757.76	4766.54	4876.78	659.569	384.119	279.951	389.736	4396.06	428.344	3.35945	4.86875e-45	2.8167e-43	C5ar1	NC_000073.7	15980668	15993465	-	2570	protein_coding	complement component 5a receptor 1%2C transcript variant 1 && P30993.2 RecName: Full=C5a anaphylatoxin chemotactic receptor 1; AltName: Full=C5a anaphylatoxin chemotactic receptor; Short=C5a-R; Short=C5aR; AltName: CD_antigen=CD88 && PF00001:7 transmembrane receptor (rhodopsin family)	7tm_1	4881	4200	4614	5614	573	347	230	444	52.7034	46.3628	58.3101	60.5105	8.27332	4.81288	3.52099	4.90739
240873	13.7125	12.5259	38.2232	29.5352	3.45324	0	0	5.26671	23.4992	2.17999	3.35831	0.000134445	0.000506384	Tnfsf18	NC_000067.7	161322226	161332859	+	2064	protein_coding	tumor necrosis factor (ligand) superfamily%2C member 18 && Q7TS55.1 RecName: Full=Tumor necrosis factor ligand superfamily member 18; AltName: Full=GITR ligand; Short=GITRL; AltName: Full=Glucocorticoid-induced TNF-related ligand && -	-	16	14	37	34	3	0	0	6	0.215116	0.19243	0.582226	0.456311	0.0539349	0	0	0.0825738
269582	99.4157	265.727	241.736	256.261	33.3813	8.85577	19.4748	22.8224	215.785	21.1336	3.35137	4.12323e-16	5.53253e-15	Clspn	NC_000070.7	126450738	126488326	+	5870	protein_coding	claspin%2C transcript variant X4 && Q80YR7.2 RecName: Full=Claspin && -	-	116	297	234	295	29	8	16	26	0.548382	1.4354	1.29472	1.39212	0.183323	0.0485804	0.107239	0.125816
64099	524.503	1152.38	911.158	858.259	95.5396	65.3113	74.2478	104.456	861.575	84.8888	3.33952	7.67146e-37	3.13513e-35	Parvg	NC_000081.7	84208388	84227179	+	3043	protein_coding	parvin%2C gamma%2C transcript variant X1 && Q9ERD8.2 RecName: Full=Gamma-parvin && PF00307:Calponin homology (CH) domain	CH	612	1288	882	988	83	59	61	119	5.58101	12.0079	9.41382	8.99387	1.01213	0.691129	0.788674	1.11082
55991	392.52	423.196	533.059	687.128	80.5756	42.0649	38.9497	40.3781	508.976	50.4921	3.33734	5.67814e-31	1.73687e-29	Panx1	NC_000075.7	14917081	14956774	-	2075	protein_coding	pannexin 1 && Q9JIP4.3 RecName: Full=Pannexin-1 && PF00876:Innexin	-	458	473	516	791	70	38	32	46	6.12506	6.46691	8.07664	10.5597	1.25181	0.652792	0.606739	0.62971
12505	5784.11	5414.76	5886.37	6275.36	1328.35	396.296	309.163	280.891	5840.15	578.674	3.33545	7.43192e-10	5.71618e-09	Cd44	NC_000068.8	102641486	102732014	-	5746	protein_coding	CD44 antigen%2C transcript variant X4 && - && -	-	6749	6052	5698	7224	1154	358	254	320	32.594	29.8804	32.2074	34.826	7.45244	2.22089	1.73915	1.58192
15366	86.5602	228.15	184.918	275.372	54.1007	3.32091	7.30306	12.289	193.75	19.2534	3.33541	1.40785e-07	8.24031e-07	Hmmr	NC_000077.7	40592215	40624290	-	3958	protein_coding	hyaluronan mediated motility receptor (RHAMM)%2C transcript variant X1 && Q00547.4 RecName: Full=Hyaluronan mediated motility receptor; AltName: Full=Intracellular hyaluronic acid-binding protein; AltName: Full=Receptor for hyaluronan-mediated motility; AltName: CD_antigen=CD168 && PF15908:Hyaluronan mediated motility receptor C-terminal|PF15905:Hyaluronan mediated motility receptor N-terminal	-	101	255	179	317	47	3	6	14	0.708123	1.82775	1.46885	2.21858	0.440636	0.0270181	0.059641	0.100474
12768	1141.57	827.602	1444.22	1276.09	184.173	90.7716	97.3742	93.9229	1172.37	116.56	3.33241	4.34928e-36	1.71897e-34	Ccr1	NC_000075.7	123762163	123768729	-	2831	protein_coding	chemokine (C-C motif) receptor 1 && P51675.2 RecName: Full=C-C chemokine receptor type 1; Short=C-C CKR-1; Short=CC-CKR-1; Short=CCR-1; Short=CCR1; AltName: Full=Macrophage inflammatory protein 1-alpha receptor; Short=MIP-1alpha-R; AltName: Full=RANTES-R; AltName: CD_antigen=CD191 && PF00001:7 transmembrane receptor (rhodopsin family)	7tm_1	1332	925	1398	1469	160	82	80	107	13.0565	9.26948	16.0386	14.3739	2.09719	1.03248	1.11178	1.0736
21899	377.951	547.56	558.885	736.643	67.9137	54.2416	58.4245	41.2559	555.26	55.4589	3.33066	5.683e-39	2.56334e-37	Tlr6	NC_000071.7	65109379	65128387	-	4511	protein_coding	toll-like receptor 6%2C transcript variant X2 && - && PF13855:Leucine rich repeat|PF01582:TIR domain	TIR	441	612	541	848	59	49	48	47	2.71287	3.84886	3.89515	5.20732	0.48533	0.387197	0.418638	0.295955
225884	97.7016	130.627	116.736	92.9491	5.7554	6.64182	15.8233	14.9223	109.503	10.7857	3.3305	4.91136e-19	8.05147e-18	Gstp3	NC_000085.7	4107470	4109587	-	1152	protein_coding	glutathione S-transferase pi 3%2C transcript variant X3 && P46424.2 RecName: Full=Glutathione S-transferase P; AltName: Full=GST class-pi && PF00043:Glutathione S-transferase, C-terminal domain	GST_C	114	146	113	107	5	6	13	17	2.7461	3.59546	3.18585	2.5729	0.161056	0.185656	0.443977	0.419177
55985	2004.6	1733.94	2837.81	2952.65	210.648	233.571	166.753	335.314	2382.25	236.571	3.3286	7.27263e-41	3.50477e-39	Cxcl13	NC_000071.7	96104798	96108927	+	1162	protein_coding	chemokine (C-X-C motif) ligand 13 && O55038.1 RecName: Full=C-X-C motif chemokine 13; AltName: Full=B lymphocyte chemoattractant; AltName: Full=CXC chemokine BLC; AltName: Full=Small-inducible cytokine B13; Flags: Precursor && PF00048:Small cytokines (intecrine/chemokine), interleukin-8 like	-	2339	1938	2747	3399	183	211	137	382	55.8583	47.3153	76.7807	81.0282	5.8439	6.4727	4.63857	9.33808
22165	38.5664	201.309	131.199	138.121	11.5108	8.85577	13.3889	16.6779	127.299	12.6084	3.32749	1.39427e-11	1.29787e-10	Txk	NC_000071.7	72853321	72910337	-	3337	protein_coding	TXK tyrosine kinase%2C transcript variant X2 && P42682.1 RecName: Full=Tyrosine-protein kinase TXK; AltName: Full=PTK-RL-18; AltName: Full=Resting lymphocyte kinase && PF07714:Protein tyrosine kinase|PF00017:SH2 domain|PF00018:SH3 domain	Pkinase_Tyr	45	225	127	159	10	8	11	19	0.374214	1.91285	1.23608	1.31987	0.111199	0.0854561	0.12969	0.161733
667214	161.979	373.092	228.306	263.211	32.2302	24.3534	18.2577	27.2113	256.647	25.5131	3.3264	5.33775e-25	1.22574e-23	9930111J21Rik1	NC_000077.7	48836977	48870208	-	3863	protein_coding	RIKEN cDNA 9930111J21 gene 1 && Q62293.1 RecName: Full=T-cell-specific guanine nucleotide triphosphate-binding protein 1; AltName: Full=Interferon-gamma-inducible GTPase Ifggb5 >Q3T9E4.2 RecName: Full=T-cell-specific guanine nucleotide triphosphate-binding protein 2; AltName: Full=Interferon-gamma-inducible GTPase Ifggb6 protein; AltName: Full=T-cell-specific guanine nucleotide triphosphate-bindi…	-	189	417	221	303	28	22	15	31	1.35769	3.06242	1.85809	2.17275	0.268962	0.203005	0.152769	0.227949
66889	753.331	335.514	446.282	501.23	157.698	14.3906	14.6061	16.6779	509.089	50.8431	3.32539	0.00017676	0.00065142	Rnf128	NC_000086.8	138464089	138573894	+	3294	protein_coding	ring finger protein 128%2C transcript variant 2 && Q9D304.1 RecName: Full=E3 ubiquitin-protein ligase RNF128; AltName: Full=Gene related to anergy in lymphocytes protein; AltName: Full=Goliath-related E3 ubiquitin-protein ligase 1; AltName: Full=RING finger protein 128; Flags: Precursor && PF02225:PA domain|PF13639:Ring finger domain	-	879	375	432	577	137	13	12	19	7.40506	3.22969	4.25951	4.85226	1.54332	0.140679	0.143327	0.163844
381319	546.786	543.086	728.307	867.814	134.676	45.3858	30.4294	57.9338	671.498	67.1063	3.32344	9.44533e-19	1.5234e-17	Batf3	NC_000067.7	190830611	190841140	+	712	protein_coding	basic leucine zipper transcription factor%2C ATF-like 3 && - && PF00170:bZIP transcription factor	bZIP_1	638	607	705	999	117	41	25	66	24.8659	24.1859	32.1594	38.8666	6.09767	2.05264	1.38143	2.63308
100043125	5.99922	16.1047	6.19836	16.505	0	1.10697	3.65153	0	11.2018	1.18963	3.32262	0.00290421	0.00837047	Cd300ld5	NC_000077.7	114922273	114928605	-	901	protein_coding	CD300 molecule like family member D5%2C transcript variant X1 && - && PF07686:Immunoglobulin V-set domain	V-set	7	18	6	19	0	1	3	0	0.215594	0.566763	0.216285	0.584144	0	0.0395626	0.130998	0
18793	1192.99	735.448	1056.82	698.421	143.885	77.488	57.2073	89.534	920.919	92.0286	3.32238	4.83187e-31	1.48751e-29	Plaur	NC_000073.7	24161857	24175393	+	1715	protein_coding	plasminogen activator%2C urokinase receptor%2C transcript variant X2 && P35456.1 RecName: Full=Urokinase plasminogen activator surface receptor; Short=U-PAR; Short=uPAR; AltName: CD_antigen=CD87; Flags: Precursor && PF00021:u-PAR/Ly-6 domain	-	1392	822	1023	804	125	70	47	102	22.5236	13.5976	19.3736	12.9862	2.70461	1.45493	1.07821	1.68942
71653	2022.59	2481.02	2672.52	3459.09	386.763	236.892	241.001	200.135	2658.81	266.198	3.32184	7.66634e-45	4.39682e-43	Shtn1	NC_000085.7	58961790	59064536	-	4253	protein_coding	shootin 1%2C transcript variant 2 && - && -	-	2360	2773	2587	3982	336	214	198	228	15.3986	18.4973	19.7561	25.9357	2.93158	1.79361	1.83164	1.52279
67052	65.1344	213.835	202.48	217.171	43.741	14.3906	6.08589	6.14449	174.655	17.5905	3.32006	1.07802e-08	7.30399e-08	Ndc80	NC_000083.7	71803095	71833852	-	2201	protein_coding	NDC80 kinetochore complex component && Q9D0F1.1 RecName: Full=Kinetochore protein NDC80 homolog; AltName: Full=Kinetochore protein Hec1; AltName: Full=Kinetochore-associated protein 2 && PF03801:HEC/Ndc80p family	-	76	239	196	250	38	13	5	7	0.958201	3.08057	2.89225	3.14638	0.640651	0.210539	0.0893758	0.0903397
72891	37.7094	43.8406	72.3142	78.1814	4.60432	12.1767	6.08589	0.877784	58.0114	5.93617	3.31895	1.19624e-08	8.05413e-08	Xlr4c	NC_000086.8	72277682	72286736	-	1247	protein_coding	X-linked lymphocyte-regulated 4C && - && PF04803:Cor1/Xlr/Xmr conserved region	-	44	49	70	90	4	11	5	1	0.979151	1.11476	1.82319	1.99925	0.119029	0.314438	0.157751	0.022779
17952	390.806	627.188	455.579	654.987	78.2734	39.8509	35.2981	59.6893	532.14	53.278	3.31688	1.10634e-31	3.51897e-30	Naip6	NC_000079.7	100417629	100453124	-	6705	protein_coding	NLR family%2C apoptosis inhibitory protein 6 && Q9JIB6.2 RecName: Full=Baculoviral IAP repeat-containing protein 1f; AltName: Full=Neuronal apoptosis inhibitory protein 6 && -	-	456	701	441	754	68	36	29	68	1.88725	2.96601	2.13619	3.11504	0.376329	0.191387	0.170165	0.288078
277360	1512.66	3593.14	3627.07	3871.72	429.353	249.068	300.643	287.913	3151.15	316.744	3.31488	5.18973e-31	1.59358e-29	Prex1	NC_000068.8	166408265	166555752	-	6530	protein_coding	phosphatidylinositol-3%2C4%2C5-trisphosphate-dependent Rac exchange factor 1 && Q69ZK0.2 RecName: Full=Phosphatidylinositol 3,4,5-trisphosphate-dependent Rac exchanger 1 protein; Short=P-Rex1; Short=PtdIns(3,4,5)-dependent Rac exchanger 1 && -	-	1765	4016	3511	4457	373	225	247	328	7.50058	17.4475	17.4629	18.9069	2.1196	1.22823	1.48817	1.42679
54368	17.9977	5.36823	6.19836	13.8989	0	0	3.65153	0.877784	10.8658	1.13233	3.31431	0.00329308	0.0093773	Gp9	NC_000072.7	87753115	87756768	+	2622	protein_coding	glycoprotein 9 (platelet)%2C transcript variant X1 && O88186.1 RecName: Full=Platelet glycoprotein IX; Short=GP-IX; Short=GPIX; AltName: Full=Glycoprotein 9; AltName: CD_antigen=CD42a; Flags: Precursor && PF13855:Leucine rich repeat|PF01462:Leucine rich repeat N-terminal domain	-	21	6	6	16	0	0	3	1	0.222254	0.064919	0.0743221	0.169036	0	0	0.0450151	0.0108335
433801	568.212	506.403	438.017	565.512	103.597	26.5673	43.8184	35.9892	519.536	52.493	3.31261	2.0798e-21	3.9378e-20	Gm13212	NC_000070.7	145311770	145351915	+	3547	protein_coding	predicted gene 13212 && - && PF00096:Zinc finger, C2H2 type|PF01352:KRAB box	KRAB	663	566	424	651	90	24	36	41	5.18699	4.52698	3.88243	5.08407	0.941541	0.24119	0.399311	0.32834
217826	750.76	552.928	746.902	895.612	82.8777	78.5949	49.9043	84.2673	736.55	73.9111	3.31139	9.91479e-50	7.21791e-48	Kcnk13	NC_000078.7	99928132	100028941	+	6089	protein_coding	potassium channel%2C subfamily K%2C member 13%2C transcript variant X1 && Q8R1P5.1 RecName: Full=Potassium channel subfamily K member 13; AltName: Full=Tandem pore domain halothane-inhibited potassium channel 1; Short=THIK-1 && -	-	876	618	723	1031	72	71	41	96	3.99228	2.87936	3.85648	4.69034	0.438778	0.415644	0.264916	0.447843
13417	35.1383	118.101	63.0166	54.727	1.15108	5.53485	1.21718	18.4335	67.7458	6.58415	3.31112	3.10102e-06	1.51515e-05	Dnah8	NC_000083.7	30845909	31094736	+	15181	protein_coding	dynein%2C axonemal%2C heavy chain 8%2C transcript variant X1 && Q91XQ0.2 RecName: Full=Dynein heavy chain 8, axonemal; AltName: Full=Axonemal beta dynein heavy chain 8; AltName: Full=Ciliary dynein heavy chain 8 && PF12774:Hydrolytic ATP binding site of dynein motor region D1|PF12777:Microtubule-binding stalk of dynein motor|PF08393:Dynein heavy chain, N-terminal region 2|PF07728:AAA domain (dyne…	Dynein_heavy	41	132	61	63	1	5	1	21	0.0749457	0.246676	0.130505	0.114956	0.00244432	0.0117403	0.00259161	0.0392934
15458	23.9969	33.1041	68.1819	99.0298	3.45324	8.85577	6.08589	4.38892	56.0782	5.69595	3.30553	4.34751e-08	2.73013e-07	Hpx	NC_000073.7	105240818	105249323	-	1480	protein_coding	hemopexin && - && PF00045:Hemopexin	Hemopexin	28	37	66	114	3	8	5	5	0.525	0.70924	1.44838	2.13371	0.0752173	0.19268	0.132916	0.0959641
18019	1125.28	1666.84	1586.78	2113.51	221.007	147.227	129.021	159.757	1623.1	164.253	3.30469	8.06596e-46	4.82969e-44	Nfatc2	NC_000068.8	168318330	168443900	-	8696	protein_coding	nuclear factor of activated T cells%2C cytoplasmic%2C calcineurin dependent 2%2C transcript variant X1 && Q60591.3 RecName: Full=Nuclear factor of activated T-cells, cytoplasmic 2; Short=NF-ATc2; Short=NFATc2; AltName: Full=NFAT pre-existing subunit; Short=NF-ATp; AltName: Full=T-cell transcription factor NFAT1 && -	-	1313	1863	1536	2433	192	133	106	182	4.18995	6.07781	5.73682	7.75022	0.819294	0.545182	0.479575	0.594501
12442	137.982	339.093	362.604	416.968	71.3669	16.6046	19.4748	20.189	314.162	31.9088	3.30413	2.71694e-12	2.70463e-11	Ccnb2	NC_000075.7	70314971	70328836	-	1541	protein_coding	cyclin B2 && P30276.2 RecName: Full=G2/mitotic-specific cyclin-B2 && PF02984:Cyclin, C-terminal domain|PF00134:Cyclin, N-terminal domain	Cyclin_C	161	379	351	480	62	15	16	23	2.89926	6.97734	7.39782	8.62839	1.49296	0.346975	0.408495	0.423961
11610	5980.37	5222.39	5579.55	6684.51	695.252	511.421	607.371	563.538	5866.71	594.395	3.30375	9.92322e-120	7.92237e-117	Agtrap	NC_000070.7	148161518	148172521	-	4029	protein_coding	angiotensin II%2C type I receptor-associated protein%2C transcript variant 2 && Q9WVK0.2 RecName: Full=Type-1 angiotensin II receptor-associated protein; AltName: Full=AT1 receptor-associated protein && PF06396:Angiotensin II, type I receptor-associated protein (AGTRAP)	-	6978	5837	5401	7695	604	462	499	642	48.0615	41.1004	43.5388	52.9057	5.56286	4.08746	4.87274	4.52625
103551	2.57109	83.2076	98.1406	85.9996	6.90648	3.32091	7.30306	9.65563	67.4797	6.79652	3.30336	2.57488e-05	0.000109735	Epop	NC_000077.7	97518213	97520542	-	2330	protein_coding	elongin BC and polycomb repressive complex 2 associated protein && Q7TNS8.1 RecName: Full=Uncharacterized protein C17orf96 homolog && -	-	3	93	95	99	6	3	6	11	0.0357296	1.13235	1.32424	1.17698	0.095555	0.045896	0.101313	0.134103
68713	510.791	263.043	507.232	427.392	51.7986	47.5997	27.9951	45.6448	427.115	43.2595	3.29929	9.44089e-32	3.0069e-30	Ifitm1	NC_000073.7	140547342	140549740	+	864	protein_coding	interferon induced transmembrane protein 1%2C transcript variant 1 && - && PF04505:Interferon-induced transmembrane protein	-	596	294	491	492	45	43	23	52	19.1424	9.65355	18.4573	15.774	1.93267	1.77404	1.04733	1.70958
26886	45.4227	67.9976	129.132	150.282	19.5684	0	6.08589	14.0445	98.2087	9.9247	3.29855	4.52092e-07	2.4835e-06	Cenph	NC_000079.7	100896182	100912415	-	1644	protein_coding	centromere protein H && Q9QYM8.1 RecName: Full=Centromere protein H; Short=CENP-H && -	-	53	76	125	173	17	0	5	16	0.894617	1.31149	2.46949	2.91498	0.383712	0	0.119657	0.276451
12524	1431.24	1847.57	2064.05	2121.32	170.36	205.897	178.925	202.768	1866.05	189.487	3.29797	7.3625e-84	1.83687e-81	Cd86	NC_000082.7	36389318	36486439	-	3513	protein_coding	CD86 antigen%2C transcript variant X2 && P42082.1 RecName: Full=T-lymphocyte activation antigen CD86; AltName: Full=Activation B7-2 antigen; AltName: Full=Early T-cell costimulatory molecule 1; Short=ETC-1; AltName: CD_antigen=CD86; Flags: Precursor && PF07686:Immunoglobulin V-set domain	V-set	1670	2065	1998	2442	148	186	147	231	13.1917	16.6761	18.4721	19.2557	1.5633	1.88731	1.6463	1.86782
12487	161.122	352.514	263.43	370.059	33.3813	18.8185	42.6012	22.8224	286.781	29.4059	3.29596	1.0151e-21	1.96387e-20	Cd28	NC_000067.7	60785547	60812521	+	4553	protein_coding	CD28 antigen && P31041.2 RecName: Full=T-cell-specific surface glycoprotein CD28; AltName: CD_antigen=CD28; Flags: Precursor && -	-	188	394	255	426	29	17	35	26	1.14584	2.455	1.81904	2.59181	0.236352	0.133095	0.302441	0.162209
382864	71.9906	209.361	145.661	125.959	31.0791	13.2836	7.30306	5.26671	138.243	14.2331	3.29298	1.39866e-10	1.16967e-09	Colq	NC_000080.7	31245039	31299820	-	3952	protein_coding	collagen-like tail subunit (single strand of homotrimer) of asymmetric acetylcholinesterase%2C transcript variant X4 && - && -	-	84	234	141	145	27	12	6	6	0.589828	1.67978	1.15878	1.01635	0.253516	0.108236	0.0597316	0.0431256
629303	18.8547	57.2611	43.3885	42.5655	4.60432	2.21394	1.21718	7.90006	40.5174	3.98387	3.2927	2.06937e-07	1.18687e-06	Heatr9	NC_000077.7	83402505	83413319	-	2250	protein_coding	HEAT repeat containing 9%2C transcript variant X1 && Q5QNV8.1 RecName: Full=Protein HEATR9; AltName: Full=HEAT repeat-containing protein 9 && -	-	22	64	42	49	4	2	1	9	0.271334	0.806958	0.60627	0.603261	0.0659683	0.0316852	0.0174859	0.113622
74039	2098.87	2465.81	2791.33	3355.72	414.389	260.138	183.794	236.124	2677.93	273.611	3.2913	5.54813e-40	2.59032e-38	Nfam1	NC_000081.7	82880937	82917598	-	4298	protein_coding	Nfat activating molecule with ITAM motif 1%2C transcript variant 2 && Q8R4V1.1 RecName: Full=NFAT activation molecule 1; AltName: Full=Calcineurin/NFAT-activating ITAM-containing protein; AltName: Full=NFAT-activating protein with ITAM motif 1; Flags: Precursor && -	-	2449	2756	2702	3863	360	235	151	269	15.812	18.1914	20.4182	24.8972	3.10809	1.94899	1.38223	1.77781
140570	8036.38	9337.14	9455.59	12204.1	1406.62	882.256	936.009	773.328	9758.31	999.553	3.28781	6.34104e-55	5.77468e-53	Plxnb2	NC_000081.7	89039749	89065384	-	7919	protein_coding	plexin B2%2C transcript variant X2 && - && -	-	9377	10436	9153	14049	1222	797	769	881	32.8592	37.3867	37.5398	49.1435	5.7261	3.58754	3.82055	3.16014
56532	849.318	961.808	1028.93	1132.76	141.583	100.734	70.5963	93.9229	993.204	101.709	3.28777	8.7493e-55	7.84848e-53	Ripk3	NC_000080.7	56022452	56026314	-	1965	protein_coding	receptor-interacting serine-threonine kinase 3%2C transcript variant 2 && - && PF12721:RIP homotypic interaction motif|PF00069:Protein kinase domain	Pkinase	991	1075	996	1304	123	91	58	107	13.995	15.5203	16.4625	18.3826	2.32274	1.65078	1.16128	1.54676
71775	4.28516	8.05235	14.4628	5.2121	0	3.32091	0	0	8.00311	0.830228	3.28466	0.012913	0.0315688	1300017J02Rik	NC_000075.7	103127722	103165496	-	2282	protein_coding	RIKEN cDNA 1300017J02 gene && Q9DBD0.1 RecName: Full=Inhibitor of carbonic anhydrase; Flags: Precursor && PF00405:Transferrin	-	5	9	14	6	0	3	0	0	0.060802	0.111887	0.199256	0.0728328	0	0.0468613	0	0
18081	9920.14	7443.95	9073.36	11335.4	1162.59	956.423	883.671	888.318	9443.22	972.75	3.27941	2.61606e-87	7.28572e-85	Ninj1	NC_000079.7	49341005	49349727	+	1150	protein_coding	ninjurin 1 && O70131.1 RecName: Full=Ninjurin-1; AltName: Full=Nerve injury-induced protein 1 && PF04923:Ninjurin	-	11575	8320	8783	13049	1010	864	726	1012	279.31	205.248	248.053	314.319	32.5898	26.7809	24.8375	24.9967
54486	1197.27	2218.87	1854.34	2362.82	275.108	132.836	204.486	175.557	1908.33	196.997	3.27729	1.76712e-35	6.77187e-34	Hpgds	NC_000072.7	65094277	65121961	-	4019	protein_coding	hematopoietic prostaglandin D synthase%2C transcript variant X1 && Q9JHF7.3 RecName: Full=Hematopoietic prostaglandin D synthase; Short=H-PGDS; AltName: Full=GST class-sigma; AltName: Full=Glutathione S-transferase; AltName: Full=Glutathione-dependent PGD synthase; AltName: Full=Glutathione-requiring prostaglandin D synthase; AltName: Full=Prostaglandin-H2 D-isomerase && PF02798:Glutathione S-tra…	GST_N	1397	2480	1795	2720	239	120	168	200	9.64588	17.506	14.5059	18.7475	2.20667	1.06432	1.6446	1.41355
74131	1240.12	1954.93	1510.33	1876.35	239.425	97.4134	169.188	173.801	1645.44	169.957	3.27564	3.34021e-37	1.38891e-35	Sash3	NC_000086.8	47235313	47250442	+	2680	protein_coding	SAM and SH3 domain containing 3%2C transcript variant 1 && Q8K352.2 RecName: Full=SAM and SH3 domain-containing protein 3; AltName: Full=SH3 protein expressed in lymphocytes && PF07653:Variant SH3 domain|PF12485:Lymphocyte signaling adaptor protein|PF07647:SAM domain (Sterile alpha motif)	SAM_2	1447	2185	1462	2160	208	88	139	198	14.9829	23.1297	17.7179	22.326	2.87996	1.17046	2.04056	2.09861
625801	6.85625	4.47353	3.09918	6.08078	1.15108	0	0	0.877784	5.12743	0.507216	3.27547	0.0186865	0.0436688	Gm6625	NC_000074.7	89872912	89874737	-	1001	protein_coding	predicted gene 6625 && P06302.2 RecName: Full=Prothymosin alpha; Contains: RecName: Full=Prothymosin alpha, N-terminally processed; Contains: RecName: Full=Thymosin alpha && PF03247:Prothymosin/parathymosin family	-	8	5	3	7	1	0	0	1	0.221778	0.141706	0.0973389	0.193711	0.0370701	0	0	0.028377
16970	1324.11	2214.4	1833.68	2382.8	270.504	158.297	164.319	210.668	1938.75	200.947	3.26973	9.072e-44	4.97216e-42	Lrmp	NC_000072.7	145061357	145120655	+	3174	protein_coding	lymphoid-restricted membrane protein%2C transcript variant X2 && Q60664.1 RecName: Full=Lymphoid-restricted membrane protein; AltName: Full=Protein Jaw1; Contains: RecName: Full=Processed lymphoid-restricted membrane protein && PF05781:MRVI1 protein	-	1545	2475	1775	2743	235	143	135	240	13.5078	22.1219	18.1631	23.9392	2.74738	1.60597	1.67339	2.14785
70350	1136.42	1629.26	1990.71	2192.56	293.525	120.66	177.708	132.545	1737.24	181.11	3.2638	2.51495e-28	6.74531e-27	Basp1	NC_000081.7	25363363	25413850	-	1855	protein_coding	brain abundant%2C membrane attached signal protein 1 && - && PF05466:Brain acid soluble protein 1 (BASP1 protein)	-	1326	1821	1927	2524	255	109	146	151	19.8364	27.8496	33.7394	37.6909	5.10099	2.09455	3.09655	2.31224
[truncated: 7,720 more rows]

## Sheet: 2B Female DEGs
Supplementary Data 2: Male Differentially Expressed Genes
[truncated: 5,784 more rows]
