# Supplementary material for: IL-17 signalling is critical for controlling subcutaneous adipose tissue dynamics and parasite burden during chronic murine Trypanosoma brucei infection
Source: Nat Commun. 2023 Nov 3;14:7070. doi: 10.1038/s41467-023-42918-8 (PMC10624677; doi:10.1038/s41467-023-42918-8)
Supplement: Supplementary file 7 — Supplementary Data 4 [file 41467_2023_42918_MOESM7_ESM.xlsx]

## Sheet: 4A
Supplementary Data 4: Transcripts associated with TH17 cell differentiation
	Male Naïve vs Infected		Female Naïve vs Infected
Gene symbol	log2FoldChange	adjusted p value	log2FoldChange	adjusted p value
Il21	9.44526	1.71473e-16	5.67197	2.18922e-45
H2-Dma	3.66203	1.03769e-69	2.87912	5.75999e-47
Il23r	7.45337	1.37638e-08	2.79669	2.95117e-06
Ebi3	4.92262	8.02276e-81	3.52199	7.52404e-35
Il4ra	3.01167	1.2015e-40	1.38183	1.26699e-13
Il6ra	1.34652	2.43042e-09	0.387084	0.127918
Cd3g	5.15241	7.89512e-72	0.72578	0.480219
Il27	5.51297	6.71422e-32	4.71075	8.67437e-50
Gata3	2.65823	1.70303e-06	-1.21832	0.00229032
Cd3e	4.46897	1.53541e-29	0.0470582	0.973854
Il2rg	4.86511	6.04017e-112	1.79587	0.000905635
Cd3d	5.4804	3.02322e-58	0.542971	0.624206
Il27ra	2.71772	1.5419e-25	-0.566361	0.463553
H2-DMb2	3.52341	4.47903e-40	0.340696	0.806403
H2-DMb1	3.60855	1.47838e-61	3.02095	5.90513e-69
Tbx21	3.4068	6.55675e-16	2.58894	6.34504e-14
Il21r	5.61418	1.42701e-55	0.949373	0.358234
H2-Ob	4.03089e-08	2.54398e-07	-1.13636	0.395352
H2-Oa	3.1581	2.0005e-08	0.317829	0.828471
Jak2	1.406	1.00999e-11	1.00453	1.00511e-07
Il12rb1	7.09664	1.15435e-106	4.67309	1.90684e-25
H2-Eb2	3.98966	2.40818e-10	-0.327273	0.85348
H2-Eb1	3.5591	6.1562e-81	2.9547	2.73754e-70
Tgfb1	2.23353	2.94856e-20	1.26198	4.55015e-06
Stat1	2.98406	6.70438e-84	2.70344	1.83087e-73
Ifngr2	1.13682	1.05247e-06	0.908976	1.05777e-17
Nfatc2	0.679896	0.00129674	1.61721	2.83657e-08
Nfatc1	1.15718	2.03324e-10	0.472987	0.224236
Tyk2	1.69737	2.60898e-27	0.959632	3.24916e-06
H2-Aa	3.40086	9.75097e-69	2.80907	8.45274e-69
Nfkb1	1.19762	3.21165e-11	0.532588	0.0190445
Runx1	1.91486	8.79901e-11	0.568593	0.00959777
Mapk13	4.42445	2.24988e-12	0.146197	0.74094
Tgfbr2	1.26984	9.29985e-33	0.548472	0.000457705
Nfkbia	2.43826	1.17721e-25	1.03673	1.52257e-09
Zap70	5.06218	1.00735e-49	0.580518	0.632944
Il6	6.27131	5.59946e-07	2.39912	1.58894e-05
Cd4	4.45463	3.14548e-47	0.686174	0.35044
Ifng	7.1083	9.91231e-42	6.51178	4.40764e-63
Irf4	2.07493	0.00291436	0.655147	0.289567
Lck	4.6106	1.28083e-68	-0.0156088	0.990569
Il1b	5.42452	1.15044e-12	5.45939	1.38244e-20
Il2rb	4.01366	7.65514e-42	1.40814	0.00217329
Prkcq	3.06677	1.0637e-21	-0.225835	0.793976
Cd247	1.73021	3.47054e-10	0.461954	0.472751
Nfkbie	3.47991	1.53323e-25	1.28206	0.0144541
Lat	4.54132	1.08655e-46	0.298622	0.821839
H2-Ab1	3.60215	4.34002e-75	2.97187	3.82787e-65
