# Supplementary material for: IL-17 signalling is critical for controlling subcutaneous adipose tissue dynamics and parasite burden during chronic murine Trypanosoma brucei infection
Source: Nat Commun. 2023 Nov 3;14:7070. doi: 10.1038/s41467-023-42918-8 (PMC10624677; doi:10.1038/s41467-023-42918-8)
Supplement: Supplementary file 9 — Supplementary Data 6 [file 41467_2023_42918_MOESM9_ESM.xlsx]

## Sheet: Sheet1
Supplementary Data 6: scRNAseq cell counts
	B cells 1	B cells 2	B cells 3	Cd8a+ T cells	Tregs	T cells 1	B cells 4	NKT cells	GC-like B cells	Preadipocyte 1	Plasma cell 1	Myeloid 1	T cells 2	Replicative B cells	Preadipocyte 2	Plasma cell 2	Myeloid 2	Plasmacytoid DCs	Total
Naive	3236	3798	3167	3467	2161	2401	2211	1305	1265	1322	638	467	222	397	770	119	278	204	27428
Infected	2443	1843	1896	1335	1560	1314	1491	1427	1217	537	804	751	777	576	196	733	118	100	19118
Total	5679	5641	5063	4802	3721	3715	3702	2732	2482	1859	1442	1218	999	973	966	852	396	304	46546
