# Supplementary material for: IL-17 signalling is critical for controlling subcutaneous adipose tissue dynamics and parasite burden during chronic murine Trypanosoma brucei infection
Source: Nat Commun. 2023 Nov 3;14:7070. doi: 10.1038/s41467-023-42918-8 (PMC10624677; doi:10.1038/s41467-023-42918-8)
Supplement: Supplementary file 10 — Supplementary Data 7 [file 41467_2023_42918_MOESM10_ESM.xlsx]

## Sheet: 7A 
Mature B cell 1 enriched in infected vs naïve samples								Mature B cell 2 enriched in infected vs naïve samples								Mature B cell 3 enriched in infected vs naïve samples								Mature B cell 4 enriched in infected vs naïve samples								Replicative GC-like cells enriched in infected vs naïve samples								Mature B cell 5 enriched in infected vs naïve samples								Ighm plasma cell enriched in infected vs naïve samples
	p_val	avg_log2FC	pct.1	pct.2	p_val_adj				p_val	avg_log2FC	pct.1	pct.2	p_val_adj				p_val	avg_log2FC	pct.1	pct.2	p_val_adj				p_val	avg_log2FC	pct.1	pct.2	p_val_adj				p_val	avg_log2FC	pct.1	pct.2	p_val_adj				p_val	avg_log2FC	pct.1	pct.2	p_val_adj				p_val
Nts	9.95e-22	34.7467	0.014	0.22	3.99e-18			Olfr433	6.79e-44	33.6957	0.003	0.291	2.72e-40			Gm26581	1.02e-38	34.9808	0.004	0.225	4.07e-35			Olfr172	1.92e-13	35.2588	0.006	0.363	7.71e-10			Cnn1	5.68e-15	34.1208	0.014	0.153	2.28e-11			Gm16552	3.07e-08	35.6181	0.008	0.192	0.000123012			Ighv1-49	1.65e-17
D930048N14Rik	1.64e-117	34.0134	0.007	0.243	6.58e-114			AU019990	3.35e-26	33.6502	0.002	0.23	1.34e-22			Gm12735	1.23e-20	34.7412	0.004	0.351	4.92e-17			Gm49439	1.87e-07	35.1432	0.143	0.174	0.000747965			Myl9	1.5e-09	33.9975	0.601	0.887	6.03e-06			Abcb4	6.81e-48	34.9516	0.013	0.456	2.73e-44			Apoc2	5.23e-16
2010013B24Rik	7.77e-34	33.975	0.002	0.209	3.12e-30			Lrrc23	1.13e-09	33.6047	0.002	0.231	4.53e-06			Hmgcll1	9.45e-80	34.1637	0.007	0.356	3.79e-76			4930538E20Rik	1.73e-23	35.038	0.072	0.321	6.95e-20			Prg3	1.39e-228	33.6748	0.027	0.754	5.58e-225			Agbl1	1.36e-20	34.8784	0.127	0.358	5.43e-17			Rgs1	2.29e-13
Gm10800	2.49e-16	33.797	0.003	0.185	9.99e-13			Rsph10b	1.28e-34	33.5066	0.002	0.304	5.15e-31			Prph	7.53e-12	34.1426	0.128	0.011	3.02e-08			6430550D23Rik	1.66e-90	34.6872	0.005	0.6	6.64e-87			Cpa3	2.42e-32	33.3206	0.012	0.114	9.69e-29			Pla2g4f	9.92e-24	34.7125	0.154	0.358	3.98e-20			Pycard	2.69e-08
Ccl21a	4.25e-06	33.79	0.003	0.122	0.017016			Igkv12-38	1.22e-12	33.1421	0.005	0.116	4.91e-09			Cyp11a1	1e-11	34.1258	0.064	0.175	4.02e-08			Ighv1-61	2.91e-54	34.5674	0.002	0.398	1.17e-50			2610528A11Rik	6.6e-10	33.304	0.069	0.26	2.65e-06			Car15	8.53e-18	34.1256	0.009	0.311	3.42e-14			Apoe	1.36e-07
Emcn	1.63e-38	33.7482	0.148	0.176	6.53e-35			Gm14548	1.66e-45	33.0445	0.005	0.232	6.66e-42			Nts	5.58e-24	33.9812	0.002	0.22	2.24e-20			Kcnj1	8.87e-19	34.5361	0.014	0.356	3.55e-15			Tnni1	4.34e-13	33.2687	0.007	0.156	1.74e-09			Styk1	5.34e-07	34.036	0.023	0.125	0.00214027			Fgl2	5.19e-06
Pifo	1.67e-63	33.5042	0.006	0.184	6.7e-60			AC132444.6	4.02e-81	33.0416	0.006	0.295	1.61e-77			Apold1	1e-07	33.623	0.113	0.031	0.000400746			Gm50431	2.64e-40	34.4918	0.004	0.343	1.06e-36			Rbpms2	5.16e-13	33.2518	0.464	0.74	2.07e-09			Mcpt4	9.11e-18	34.0342	0.008	0.284	3.65e-14			Dusp5	6.67e-07
Igkv6-14	6.45e-12	33.3454	0.285	0.188	2.58e-08			Myoz1	1.92e-58	33.0309	0.494	0.271	7.7e-55			Gnmt	1.57e-11	33.5623	0.004	0.102	6.31e-08			Gm31804	1.8e-09	34.4631	0.003	0.398	7.2e-06			Mcpt4	1.29e-123	33.2496	0.016	0.199	5.17e-120			Stmn2	4e-16	34.0267	0.416	0.17	1.6e-12			Strip2	6.73e-06
Pln	4.31e-149	33.2726	0.068	0.261	1.73e-145			Igkv1-132	2.73e-38	33.0306	0.483	0.301	1.09e-34			Gm35551	2.87e-06	33.5619	0.001	0.107	0.0114898			Ighv2-5	4.1e-36	34.405	0.007	0.275	1.64e-32			Stc1	3.49e-28	33.2487	0.434	0.618	1.4e-24			Ighv3-1	5.72e-19	34.0262	0.016	0.301	2.29e-15			Igkv4-69	4.06e-42
H2-M9	1.86e-24	33.0569	0.163	0.056	7.44e-21			Elane	1.55e-14	33.007	0.459	0.338	6.2e-11			Gm5127	8.37e-08	33.5567	0.002	0.136	0.000335526			Gm12159	4.15e-12	34.3786	0.054	0.281	1.66e-08			Pm20d1	2.81e-06	33.2472	0.008	0.292	0.0112504			Igkv8-28	1.44e-07	34.0164	0.04	0.227	0.000578211			Gm33280	2.37e-13
Gm17529	6.12e-06	33.0459	0.002	0.221	0.0245195			Gm33619	1.05e-14	32.983	0.001	0.116	4.2e-11			Nrip2	2.78e-15	33.5498	0.117	0.003	1.11e-11			Gm31108	2.4e-10	34.3772	0.003	0.195	9.61e-07			Lmod1	3.54e-25	33.2207	0.517	0.859	1.42e-21			Siglec1	1.53e-07	34.0064	0.001	0.313	0.000611316			Actn3	4.8e-16
S100a3	2.21e-20	32.8124	0.002	0.104	8.86e-17			6430550D23Rik	2.25e-13	32.9684	0.003	0.27	9.03e-10			Adgrf5	8.83e-17	33.5109	0.167	0.105	3.54e-13			Gm47127	2.37e-15	34.3539	0.006	0.324	9.51e-12			Cyp11a1	1.61e-51	33.212	0.056	0.323	6.47e-48			Gm15354	8.93e-12	33.9651	0.012	0.259	3.58e-08			Rasgrf2	2.04e-51
Stmn2	8.71e-07	32.7956	0.182	0.042	0.00348973			Nxnl2	8.15e-53	32.9355	0.007	0.256	3.27e-49			Adam6b	1.6e-26	33.5108	0.003	0.186	6.41e-23			Gm42982	1.52e-19	34.3398	0.003	0.299	6.11e-16			Timp4	2.95e-32	33.2047	0.399	0.675	1.18e-28			Cyp26b1	1.37e-08	33.9603	0.386	0.409	5.47e-05			Trav4-4-dv10	2.48e-30
Gm42463	2.69e-06	32.7857	0.002	0.137	0.0107681			Itgb1bp2	9.96e-27	32.8932	0.002	0.281	3.99e-23			Cfap45	3.22e-80	33.4271	0.011	0.218	1.29e-76			Gm14168	6.37e-14	34.3361	0.008	0.397	2.55e-10			Rbp7	2.01e-33	33.2036	0.448	0.747	8.07e-30			Gm15056	9.43e-12	33.9555	0.062	0.561	3.78e-08			C1qb	1.36e-15
Zfp85os	8.26e-54	32.7092	0.002	0.327	3.31e-50			Gm33280	5.66e-118	32.8163	0.002	0.469	2.27e-114			Ngfr	5.19e-143	33.2038	0.006	0.427	2.08e-139			Gpr82	4.83e-40	34.332	0.003	0.324	1.94e-36			Gm12159	3.26e-97	33.1986	0.086	0.188	1.31e-93			Ccl21a	1.52e-42	33.901	0.011	0.468	6.09e-39			Htra4	3.91e-14
Gm13889	1.31e-25	32.4911	0.12	0.024	5.25e-22			Pifo	2.54e-18	32.2841	0.003	0.175	1.02e-14			Gm4651	2.12e-92	32.7392	0.002	0.365	8.51e-89			Muc3a	3.74e-14	34.2411	0.023	0.3	1.5e-10			4931431C16Rik	2.82e-30	33.1008	0.047	0.204	1.13e-26			Ighv1-20	2.58e-07	33.7675	0.003	0.309	0.00103473			Gm5127	2.35e-19
Rbpms2	2.24e-65	32.4352	0.106	0.113	9e-62			Gm20463	4.64e-89	32.2641	0.003	0.354	1.86e-85			Gm12159	8.72e-111	32.683	0.005	0.293	3.49e-107			Ighv1-67	5.4e-13	34.2387	0.003	0.312	2.16e-09			Rgs4	9.13e-78	33.0803	0.381	0.642	3.66e-74			Serpinb9b	1.65e-11	33.7665	0.163	0.262	6.59e-08			Rgs2	1.56e-06
Tbx2	1.13e-34	32.4185	0.116	0.018	4.53e-31			Rgs4	4.3e-39	32.1465	0.16	0.141	1.72e-35			Hopxos	7.22e-111	32.6062	0.006	0.387	2.9e-107			Glycam1	1.36e-48	34.2355	0.005	0.464	5.46e-45			Atp1b2	2.88e-39	33.0508	0.395	0.56	1.15e-35			Olfr433	2.32e-19	33.7437	0.015	0.329	9.29e-16			Ighv1-61	6.67e-33
2610307P16Rik	4.22e-20	32.2031	0.002	0.132	1.69e-16			Myl1	5.99e-06	32.144	0.141	0.007	0.0240228			Serpinb2	8.68e-35	32.5939	0.916	0.744	3.48e-31			Gm34086	3.54e-18	34.1891	0.012	0.368	1.42e-14			Id4	6.67e-07	33.0504	0.63	0.876	0.00267278			Gm11457	5.27e-127	33.7273	0.003	0.704	2.11e-123			Aire	7.87e-13
Des	1.1e-69	31.9595	0.073	0.139	4.42e-66			Olfr558	6.88e-09	32.0844	0.184	0.011	2.76e-05			Il12b	2.04e-13	32.5859	0.802	0.804	8.19e-10			Ighv3-2	4.21e-10	34.1868	0.112	0.349	1.69e-06			Mgp	6.35e-85	32.8725	0.367	0.631	2.55e-81			Gm47680	4.09e-11	33.7131	0.017	0.228	1.64e-07			Smpdl3b	1.91e-18
Car3	1.1e-60	31.9097	0.008	0.112	4.43e-57			Gm46565	5.25e-12	32.0536	0.014	0.107	2.1e-08			Igkv1-99	6.06e-59	32.574	0.14	0.019	2.43e-55			Gm40787	4.39e-41	34.1	0.014	0.431	1.76e-37			Cav1	2.95e-07	32.2882	0.675	0.931	0.00118151			Nts	3.28e-23	33.6793	0.019	0.298	1.31e-19			Atp1b1	1.82e-08
Gm10097	7.14e-37	31.8705	0.002	0.192	2.86e-33			Cebpe	1.84e-06	32.0416	0.648	0.591	0.00735796			Gm11457	3.42e-25	32.5737	0.002	0.272	1.37e-21			Igkv3-1	1.45e-60	34.0812	0.002	0.269	5.82e-57			Gm4841	2.49e-53	32.1485	0.446	0.261	9.98e-50			4930594M22Rik	9.76e-68	33.569	0.009	0.552	3.91e-64			Gm5608	8.53e-49
Trem3	1.34e-36	31.8599	0.032	0.16	5.37e-33			Cst6	2.14e-06	32.035	0.132	0.074	0.00858265			Lmod1	1.1e-23	32.5736	0.179	0.111	4.42e-20			2010013B24Rik	2.24e-09	34.0774	0.002	0.244	8.97e-06			Slc16a3	2.04e-13	31.3723	0.015	0.255	8.18e-10			Gm17529	4.52e-19	32.7334	0.003	0.295	1.81e-15			Arap3	5.09e-14
Gm11579	1.33e-11	31.8466	0.045	0.102	5.33e-08			AU015791	1.64e-28	32.0316	0.474	0.329	6.58e-25			Ighv1-83	4.69e-34	32.5725	0.422	0.198	1.88e-30			Pln	2.1e-97	34.0414	0.16	0.431	8.44e-94			Dntt	4.45e-75	31.0548	0.28	0.55	1.78e-71			Acod1	6.74e-06	31.9577	0.215	0.354	0.0269983			Syt6	5.35e-22
Dsc3	7.05e-13	31.8441	0.426	0.35	2.83e-09			Foxs1	5.09e-22	32.0314	0.162	0.059	2.04e-18			Actn3	1.22e-36	32.5709	0.564	0.39	4.91e-33			Gm47730	7.9e-55	33.9952	0.069	0.462	3.17e-51			Kcnab3	9.23e-09	29.7839	0.118	0.092	3.7e-05			Cage1	4.14e-09	31.6913	0.008	0.154	1.66e-05			Muc1	1.26e-07
2003-09-01	5.08e-100	31.8437	0.146	0.001	2.04e-96			Aqp1	4.48e-11	32.0313	0.226	0.235	1.79e-07			Ighv2-4	1.74e-28	32.5697	0.156	0.052	6.96e-25			Timp4	1.82e-18	33.9669	0.157	0.134	7.31e-15			Igkv8-19	3.88e-40	29.3662	0.213	0.264	1.55e-36			Ighv1-74	4.1e-11	31.4927	0.029	0.303	1.64e-07			Ighm	9.64e-15
Ocstamp	1.29e-73	31.8378	0.544	0.341	5.18e-70			Ighv1-83	3.06e-55	32.0311	0.411	0.117	1.23e-51			A330084C13Rik	6.73e-23	32.5659	0.001	0.132	2.7e-19			Ighv1-76	1.8e-132	33.9615	0.012	0.568	7.22e-129			Tagln	2.88e-69	28.3068	0.3	0.578	1.15e-65			Igkv4-53	1.01e-14	31.208	0.117	0.41	4.05e-11			Gm45716	1.57e-09
Ly6g	1.2e-15	31.8345	0.112	0.066	4.82e-12			Igkv4-61	1.67e-07	32.0287	0.191	0.009	0.000671124			Tmem273	2.08e-13	32.5626	0.171	0.006	8.33e-10			Phxr2	1.56e-60	33.9558	0.012	0.46	6.26e-57			Igkv4-91	2.77e-14	27.8036	0.02	0.212	1.11e-10			Ly6g	1.23e-06	30.7641	0.519	0.409	0.00494982			Gm45479	1.5e-23
Myoz1	2.56e-69	31.8288	0.601	0.437	1.03e-65			Igkv1-122	2.66e-50	32.0282	0.349	0.093	1.06e-46			Ighv3-5	3.01e-22	32.5474	0.154	0.095	1.21e-18			Gm26916	3.88e-15	33.9368	0.002	0.283	1.56e-11			Vmn2r96	4.3e-101	27.5314	0.034	0.267	1.72e-97			Ifitm1	1.71e-11	30.7248	0.175	0.298	6.86e-08			Clec2g	3.25e-07
Rbp7	7.68e-17	31.8183	0.135	0	3.08e-13			Actn3	3.57e-48	32.0249	0.367	0.133	1.43e-44			Ctsg	5e-16	32.5439	0.517	0.415	2e-12			S100a3	1.44e-54	33.9358	0.001	0.122	5.77e-51			Ighv1-4	2.65e-29	26.8121	0.008	0.271	1.06e-25			Plcd4	7.6e-27	30.5341	0.005	0.308	3.05e-23			Prr33	9.43e-06
Klra5	2.74e-11	31.8114	0.003	0.191	1.1e-07			Ighv2-4	3.27e-17	32.0206	0.138	0.054	1.31e-13			Rbpms2	5.07e-10	32.5398	0.161	0.003	2.03e-06			Ryr2	2.35e-124	33.8316	0.022	0.568	9.41e-121			H2-M9	5.07e-26	26.6265	0.538	0.849	2.03e-22			Ighv4-1	1.69e-13	30.5167	0.012	0.252	6.75e-10			Igkv6-25	2.7e-17
Ptn	1.3e-24	31.7978	0.299	0.152	5.19e-21			Daam2	1.64e-08	32.0139	0.176	0.007	6.56e-05			Dll4	1.27e-08	32.5258	0.17	0.038	5.1e-05			Ighv7-1	4.45e-50	33.825	0.002	0.422	1.78e-46			Tpm2	1.4e-106	25.8124	0.206	0.533	5.63e-103			Ighv1-72	1.14e-09	30.0143	0.008	0.252	4.56e-06			Ighv5-9	1.86e-44
Plin1	4.45e-30	31.7971	0.193	0.015	1.79e-26			Ano1	4.16e-08	32.0133	0.177	0.008	0.000166858			Mpz	1.97e-58	32.4899	0.066	0.248	7.88e-55			Gm7879	9.85e-85	33.7725	0.003	0.595	3.95e-81			Fbxw13	1.33e-36	25.7592	0.003	0.164	5.34e-33			Flt1	7.23e-23	28.9815	0.054	0.333	2.9e-19			Ighv2-5	4.95e-65
Rgs4	2.24e-61	31.7802	0.16	0.121	8.98e-58			Plin1	1.1e-10	31.9987	0.196	0.072	4.4e-07			Zfp365	1.32e-117	32.4832	0.006	0.346	5.31e-114			Gm32235	4.36e-35	33.765	0.002	0.398	1.75e-31			Cd163	5.68e-10	25.7243	0.133	0.021	2.27e-06			Gm45552	3.25e-18	28.8265	0.005	0.153	1.3e-14			Ighv10-3	5.42e-64
Celf4	2.35e-63	31.7774	0.002	0.313	9.4e-60			Dscam	3.02e-188	31.9618	0.003	0.425	1.21e-184			F5	9.38e-43	32.47	0.294	0.467	3.76e-39			Gm47680	2.35e-80	33.7616	0.022	0.498	9.43e-77			Apold1	6.37e-11	25.6459	0.192	0.194	2.56e-07			Gm48194	2.29e-11	28.6114	0.009	0.289	9.19e-08			Igkv4-55	6.58e-29
Gm14548	5.8e-141	31.7512	0.006	0.325	2.32e-137			Slc45a3	3.89e-14	31.9608	0.136	0.138	1.56e-10			Gm5608	1.86e-48	32.46	0.004	0.262	7.47e-45			Gm16299	1.28e-09	33.6072	0.002	0.273	5.12e-06			Fcgr4	1.61e-14	24.6422	0.022	0.434	6.44e-11			Gm16933	1.23e-46	28.409	0.016	0.462	4.93e-43			Ighv6-3	2.96e-74
Rnase12	1.96e-60	31.7301	0.006	0.178	7.87e-57			F5	1.88e-24	31.9552	0.058	0.171	7.52e-21			Xcr1	3.95e-26	32.4403	0.593	0.435	1.58e-22			Ighv1-42	1.27e-07	33.6029	0.007	0.299	0.000510957			Scn3a	5.17e-21	24.1367	0.241	0.095	2.07e-17			F11r	4.11e-13	28.3623	0.053	0.344	1.65e-09			Igkv4-70	2.2e-48
Trem2	5.01e-112	31.7268	0.009	0.306	2.01e-108			Chp2	1.12e-47	31.9259	0.163	0.145	4.5e-44			Gm15821	3.5e-132	32.4284	0.004	0.504	1.4e-128			Fsip1	2.13e-76	33.5878	0.009	0.526	8.52e-73			Gm37401	6.03e-08	23.4783	0.005	0.25	0.000241826			Mpz	5.06e-06	28.1851	0.206	0.217	0.0202768			Igkv1-88	8.51e-13
1700084C06Rik	6.11e-142	31.5596	0.002	0.477	2.45e-138			Cldn5	4.74e-21	31.8962	0.025	0.151	1.9e-17			Jag2	7.63e-06	32.3841	0	0.273	0.0305634			Avpr2	1.16e-37	33.4933	0.008	0.444	4.63e-34			Aoah	2.05e-07	23.395	0.012	0.338	0.000822231			Cilp	1.56e-27	28.1514	0.134	0.411	6.25e-24			Ighg2c	9.55e-39
Lilra6	0	31.4871	0.015	0.661	0			Gpr82	2.02e-07	31.8755	0.002	0.266	0.000809635			1700039M10Rik	1.67e-27	32.2552	0.002	0.329	6.68e-24			Iglv2	4.12e-18	33.4469	0.003	0.247	1.65e-14			Ighv1-5	2.61e-38	23.0303	0.032	0.238	1.05e-34			Csmd1	2.43e-12	27.6744	0.313	0.303	9.75e-09			Atp8a2	4.13e-26
Avpr1a	2.65e-42	31.3763	0.014	0.142	1.06e-38			BC051537	1.3e-129	31.8404	0.003	0.431	5.2e-126			Rhod	1.35e-22	32.2224	0.001	0.184	5.41e-19			B230317F23Rik	7.34e-16	33.4364	0.005	0.187	2.94e-12			Igkv8-30	1.03e-16	22.9451	0.017	0.267	4.14e-13			C330008A17Rik	5.12e-84	27.4055	0.017	0.309	2.05e-80			Ighv8-12	2.68e-06
Srsf12	1.74e-43	31.3459	0.045	0.359	6.98e-40			Colec11	8.08e-38	31.8389	0.03	0.221	3.24e-34			Adra2a	9.68e-83	32.0642	0.278	0.411	3.88e-79			Igkv4-92	4.31e-30	33.4255	0.411	0.171	1.73e-26			Igkv3-12	8.43e-12	22.8368	0.005	0.216	3.38e-08			Gm32235	1.65e-10	27.0954	0.003	0.31	6.63e-07			Ighv14-1	5.21e-24
Capn11	4.67e-06	30.5916	0.003	0.165	0.0187323			Gm48236	1.1e-42	31.7769	0	0.369	4.42e-39			BC051537	1.97e-87	31.9207	0.005	0.378	7.9e-84			Ndnf	2.49e-07	33.4241	0.001	0.116	0.000997513			Ighv15-2	1.8e-16	22.241	0.116	0.099	7.23e-13			Rgs5	4.72e-11	26.7335	0.378	0.458	1.89e-07			Gm31108	1.23e-07
Atp1b2	6.36e-31	30.4256	0.153	0	2.55e-27			5330439K02Rik	3.92e-18	31.576	0.005	0.284	1.57e-14			Esam	5.04e-13	31.7427	0.165	0.078	2.02e-09			Igkv8-28	2.28e-10	33.4044	0.073	0.334	9.13e-07			Nes	6.26e-54	22.1829	0.308	0.357	2.51e-50			Ncam1	1.13e-15	26.382	0.407	0.124	4.53e-12			Ighv1-77	1.41e-16
Clec4e	3.75e-43	30.2885	0.002	0.215	1.5e-39			Igkv4-80	1.04e-06	31.4569	0.044	0.151	0.00417527			Bst1	9.03e-95	31.3803	0.025	0.589	3.62e-91			Igkv1-132	3.79e-22	33.3778	0.699	0.533	1.52e-18			Igkv3-4	6.29e-30	21.9148	0.018	0.346	2.52e-26			Gpr84	1.51e-13	26.3735	0.001	0.478	6.05e-10			Ighv8-8	3.64e-50
Nxnl2	2.1e-41	29.9666	0.006	0.103	8.4e-38			Apold1	6.25e-212	31.4212	0.09	0.411	2.5e-208			Slc4a3	4.99e-244	31.1577	0.016	0.484	2e-240			Aire	1.43e-18	33.3668	0.004	0.162	5.74e-15			Plac8	6.74e-19	21.4436	0.353	0.565	2.7e-15			Platr9	2.28e-08	26.0706	0.003	0.253	9.13e-05			Frmd5	1.14e-09
Ighg3	1.04e-239	29.9171	0.009	0.142	4.17e-236			Gm9733	3.91e-10	31.3782	0.235	0.235	1.57e-06			Avpr2	1e-30	30.7305	0.005	0.198	4.01e-27			Gm13008	1.84e-15	33.3658	0.002	0.386	7.38e-12			Gm19582	5.48e-35	21.252	0.022	0.131	2.2e-31			Ly6k	1.73e-12	24.5413	0.017	0.135	6.92e-09			Igkv4-61	2.62e-16
Fpr2	1.15e-109	29.724	0.023	0.223	4.62e-106			Ccl17	3.38e-15	30.4524	0.21	0.059	1.35e-11			C78859	9.42e-35	29.9729	0.002	0.296	3.78e-31			Gm5244	1.82e-07	33.3621	0.008	0.156	0.000728711			Myh11	1.05e-33	21.0947	0.433	0.737	4.22e-30			Gm43464	4.58e-07	24.5364	0.021	0.187	0.00183523			Igkv2-112	1.45e-12
Bcam	3.45e-28	29.7222	0.107	0.002	1.38e-24			C5ar1	4.38e-19	30.2255	0.237	0.282	1.75e-15			Igkv4-73	5.7e-23	29.888	0.742	0.697	2.29e-19			Igkv5-45	2.53e-29	33.3603	0.004	0.138	1.02e-25			Ffar2	5.89e-33	20.7675	0.033	0.294	2.36e-29			Gm13919	4.75e-20	24.5265	0.004	0.289	1.9e-16			Ighv2-9-1	6.89e-24
F10	8.9e-68	29.0024	0.001	0.24	3.57e-64			Lmcd1	1.36e-06	29.3469	0.173	0.005	0.00545623			Il1rn	6.23e-07	29.732	0.885	0.527	0.00249753			Gm5127	9.23e-10	33.3601	0.014	0.276	3.7e-06			Gm13889	5.27e-25	20.5699	0.377	0.5	2.11e-21			Efnb2	3.88e-19	24.0698	0.007	0.315	1.56e-15			Stx19	5.99e-08
Sncg	5.28e-66	28.9593	0.154	0.11	2.11e-62			Nexn	9.06e-50	29.3464	0.088	0.19	3.63e-46			Bcam	7.15e-17	29.7272	0.18	0.013	2.86e-13			Apoc4	4.32e-20	33.3568	0.149	0.268	1.73e-16			Igkv8-28	3.98e-10	20.1519	0.155	0.124	1.6e-06			Ighv2-3	1.28e-43	23.9537	0.004	0.467	5.14e-40			Ighv1-66	3.73e-28
Gm14964	1.77e-234	28.2783	0.061	0.326	7.08e-231			Ighg3	5.31e-106	29.3428	0.015	0.223	2.13e-102			Cst3	1.18e-10	29.398	0.525	0.723	4.72e-07			Ighv2-4	1.01e-07	33.3188	0.115	0.15	0.000403306			Hes7	1.8e-54	20.0806	0.091	0.113	7.21e-51			Arhgap15os	1.49e-09	23.9349	0.004	0.182	5.97e-06			Ighv1-85	1.67e-35
Klra2	1.41e-98	27.1594	0	0.152	5.65e-95			Nts	1.44e-06	29.3269	0.007	0.135	0.00578124			Glycam1	1.05e-05	29.3542	0.005	0.147	0.0419054			1700039M10Rik	2.31e-06	33.2871	0.003	0.233	0.00923913			Hist1h2ac	5.01e-12	19.7261	0.197	0.221	2.01e-08			Gm42829	5.77e-13	23.6071	0.007	0.16	2.31e-09			Ighe	8.53e-10
Timp4	7.47e-44	26.1171	0.125	0.074	2.99e-40			Ednrb	4.32e-06	27.7493	0.161	0.038	0.0173301			Col1a2	5.88e-07	29.1825	0.946	0.982	0.00235594			Gm38250	4.44e-12	33.2811	0.132	0.262	1.78e-08			Clec1a	6.18e-21	19.692	0.32	0.346	2.48e-17			Fam222a	2.85e-20	23.4452	0.011	0.184	1.14e-16			Igkv5-45	2.24e-50
Aldoa	2.62e-35	25.5863	0.373	0.321	1.05e-31			Mylpf	7.87e-36	27.0371	0.012	0.329	3.15e-32			H2-M9	3.96e-10	28.9523	0.151	0.044	1.59e-06			Igkv13-84	3.34e-42	33.2793	0.002	0.117	1.34e-38			Zfp365	4.11e-70	19.6671	0.034	0.368	1.65e-66			Pou3f1	2.11e-06	23.4084	0.194	0.208	0.00844368			A930015D03Rik	3.54e-36
Clec4n	5.96e-87	25.5727	0.001	0.175	2.39e-83			Tarm1	5.84e-28	27.033	0	0.484	2.34e-24			Gm26802	1.71e-49	28.9284	0.237	0.421	6.84e-46			Gm15821	1.04e-14	33.2733	0.019	0.281	4.16e-11			Gm44037	7.77e-49	19.1623	0.089	0.3	3.11e-45			Rasd1	8e-08	23.3863	0.029	0.122	0.000320477			Ighv1-15	7.8e-20
Tifa	1.68e-101	25.565	0.035	0.418	6.74e-98			Clec4n	4.93e-77	27.0116	0.002	0.252	1.97e-73			Cilp	1.6e-09	28.5799	0.421	0.399	6.41e-06			Tnc	4.83e-35	33.2709	0.072	0.234	1.94e-31			Rgs1	1.12e-08	18.8358	0.374	0.196	4.49e-05			Ighv1-4	1.02e-10	23.3793	0.042	0.259	4.08e-07			Ighv5-16	7.69e-20
Rasl11a	1.12e-49	24.8106	0.115	0.07	4.5e-46			Cyp4b1	7.56e-07	26.6669	0.14	0.031	0.00302822			Dscam	2.35e-287	28.4958	0.004	0.573	9.42e-284			Igkv1-122	3.26e-16	33.2274	0.06	0.324	1.31e-12			Gm44686	4.94e-37	18.4799	0.064	0.135	1.98e-33			Gm28874	8.2e-07	23.2079	0.008	0.304	0.00328641			Igkv17-127	9.86e-12
C3ar1	4.04e-14	24.7192	0.006	0.204	1.62e-10			Nlrp3	4.2e-78	26.4729	0.238	0.276	1.68e-74			Fam178b	6.7e-08	28.3013	0.821	0.838	0.000268408			Igkv9-129	8.8e-55	33.2268	0.034	0.21	3.53e-51			Dlgap1	9.82e-38	18.2669	0.083	0.118	3.94e-34			Kit	1.63e-09	23.2012	0.008	0.101	6.52e-06			Igkv3-5	3e-09
Tmed6	5.55e-12	24.3515	0.147	0.217	2.22e-08			Cdh5	2.46e-101	25.9421	0.028	0.232	9.84e-98			Styk1	7.64e-20	28.1116	0.314	0.138	3.06e-16			Igkv4-55	9.64e-09	33.165	0.003	0.115	3.87e-05			Tal1	1.13e-58	18.0836	0.192	0.199	4.54e-55			Gm47113	8.77e-26	23.1745	0.007	0.409	3.51e-22			Hba-a1	8.38e-19
Adgre1	9.11e-08	24.2629	0.003	0.203	0.000364946			Olfr56	7.74e-29	25.9404	0.003	0.404	3.1e-25			Stfa1	5.81e-12	27.8317	0.454	0.285	2.33e-08			Gm49870	7.48e-10	33.1079	0.014	0.322	3e-06			Mafa	1.75e-42	18.0302	0.16	0.168	7.01e-39			Aox4	4.62e-07	23.093	0.017	0.174	0.00185059			Prc1	8.15e-06
Mrgprg	1.31e-19	23.4066	0.098	0.153	5.23e-16			Notch3	2.75e-18	25.8542	0.158	0.084	1.1e-14			Cd200r3	3e-18	26.8452	0.133	0.031	1.2e-14			Ager	5.84e-20	33.0858	0.005	0.139	2.34e-16			Igkv1-99	7.47e-07	18.0226	0.004	0.225	0.00299536			Ttbk1	1.14e-32	22.8678	0.007	0.231	4.58e-29			Igkv4-53	6.9e-76
Olfr56	7.79e-51	23.3644	0.002	0.406	3.12e-47			Ccl12	2.11e-06	25.524	0.001	0.189	0.00846138			Gm27241	3.33e-147	26.8322	0.007	0.411	1.34e-143			Rbakdn	2.62e-33	33.0832	0.103	0.381	1.05e-29			Cd300lf	1.62e-09	17.9952	0.033	0.341	6.5e-06			Batf	2.11e-36	22.7895	0.099	0.463	8.45e-33			Slc6a19	4e-12
Mmp8	2.86e-32	23.2259	0.042	0.135	1.15e-28			Serpinb9b	1.42e-27	25.4985	0.281	0.124	5.67e-24			Klk1b27	7.75e-52	26.6137	0.051	0.125	3.11e-48			E030042O20Rik	2.51e-33	33.0211	0.004	0.105	1.01e-29			Ptprb	2.12e-19	17.8395	0.376	0.461	8.48e-16			Oprm1	5.87e-07	22.7524	0.001	0.163	0.00235117			Igkv6-17	5.67e-20
Notch3	3.76e-28	22.9629	0.126	0.019	1.51e-24			Dnase1l3	5.02e-19	25.4718	0.009	0.2	2.01e-15			Cpa3	1.46e-61	26.566	0.003	0.421	5.85e-58			Gm41611	1.46e-20	32.9012	0.002	0.115	5.86e-17			Igkv1-110	2.26e-30	17.8084	0.023	0.19	9.07e-27			Gm49201	1.17e-19	22.6535	0.007	0.381	4.69e-16			Prg2	7.28e-22
Tarm1	8.27e-78	22.9154	0	0.245	3.31e-74			Ly6i	6.67e-15	25.2222	0.007	0.353	2.67e-11			Lgals7	1.22e-50	26.5544	0.003	0.279	4.9e-47			Clec4n	7.45e-47	32.8479	0.001	0.104	2.99e-43			BC049715	4.75e-08	17.802	0.027	0.177	0.000190573			Serpina3f	1.38e-98	22.5908	0.004	0.174	5.54e-95			Ighv1-7	1.62e-09
Tinagl1	3.74e-74	22.5935	0.145	0.153	1.5e-70			Ankrd35	2.7e-19	24.9305	0.121	0.048	1.08e-15			Cma1	1.59e-30	26.3005	0.012	0.33	6.39e-27			Ngfr	3.48e-09	32.8388	0.01	0.195	1.4e-05			Tmem273	1.28e-27	17.707	0.42	0.721	5.11e-24			Gm26935	4.47e-20	22.5641	0.007	0.253	1.79e-16			Ighv4-1	3.74e-14
Ighv1-26	7.56e-87	22.4529	0.024	0.265	3.03e-83			Mmp8	1.15e-06	24.4406	0.599	0.584	0.00462629			Mest	7.01e-111	26.1908	0.341	0.548	2.81e-107			Gm16575	3.61e-25	32.7714	0.017	0.1	1.45e-21			Notch3	3.49e-19	17.6224	0.533	0.871	1.4e-15			Gm15445	1.12e-09	22.3241	0.008	0.33	4.48e-06			Ighv8-2	4.99e-48
Slfn4	1.1e-25	21.9951	0.003	0.123	4.42e-22			Fam89a	1.92e-41	23.9387	0.002	0.221	7.7e-38			Lrg1	4.23e-25	26.0478	0.724	0.702	1.69e-21			Greb1l	5.92e-63	32.7616	0.002	0.391	2.37e-59			Tsc22d1	6.23e-16	17.4485	0.482	0.622	2.5e-12			Gm26670	7.74e-48	22.2109	0.011	0.482	3.1e-44			Ighv1-50	8.78e-06
Agt	1.67e-68	21.742	0.017	0.103	6.68e-65			Higd1b	1.54e-11	23.7087	0.176	0.089	6.17e-08			Asprv1	1.64e-78	25.9866	0.604	0.713	6.56e-75			Egfl7	2.94e-39	32.7052	0.012	0.28	1.18e-35			Ighv1-63	1.45e-44	17.3457	0.036	0.224	5.81e-41			Lmod1	7.56e-09	22.1185	0.42	0.441	3.03e-05			Ighv2-3	9.38e-24
Ifitm1	5.64e-112	21.6868	0.007	0.185	2.26e-108			Mertk	1.27e-21	23.537	0.001	0.185	5.1e-18			Hmcn2	1.12e-18	25.9812	0.301	0.239	4.51e-15			Gm4651	3.15e-07	32.6677	0.008	0.235	0.00126447			Ret	8.44e-172	17.2457	0.018	0.431	3.38e-168			Ighv1-66	8.44e-12	22.1057	0.004	0.358	3.38e-08			Ighv5-9-1	4.01e-21
Clec5a	1.16e-39	21.59	0.013	0.17	4.66e-36			Timp4	4.66e-07	23.1258	0.13	0.008	0.0018683			6030468B19Rik	3.78e-112	25.9674	0.006	0.263	1.52e-108			Gm16741	7.7e-45	32.6611	0.012	0.429	3.09e-41			1810059H22Rik	5.4e-50	17.2212	0.024	0.255	2.16e-46			1700016K19Rik	4.47e-14	22.0176	0.005	0.103	1.79e-10			Ighv10-1	1.56e-54
Fcgr1	3.02e-51	21.1664	0.001	0.163	1.21e-47			Gm36043	2.39e-125	23.0574	0.018	0.377	9.57e-122			Trav6-7-dv9	2.9e-43	25.8334	0.085	0.462	1.16e-39			Eldr	6.86e-08	32.6005	0.14	0.113	0.000274773			Lamc2	1.49e-74	17.2143	0.008	0.152	5.95e-71			Fbxw13	5.23e-66	22.0125	0.001	0.135	2.1e-62			Igkv1-135	6.19e-10
Cxcl2	2.3e-177	20.8913	0.005	0.294	9.22e-174			Ccdc146	4.17e-63	22.9349	0.003	0.362	1.67e-59			Serpina3f	1.22e-142	25.5731	0.004	0.247	4.89e-139			4632428C04Rik	6.03e-168	32.598	0.01	0.59	2.42e-164			Phxr2	7.42e-104	17.212	0.015	0.306	2.97e-100			Tacstd2	1.54e-10	21.9789	0.024	0.216	6.18e-07			Igkv8-21	2.4e-11
Msr1	4.65e-49	20.7293	0.001	0.153	1.87e-45			Batf2	1.02e-12	22.7443	0	0.147	4.1e-09			Ahr	1.1e-73	25.4612	0.059	0.131	4.41e-70			Gm10505	5.1e-208	32.5865	0.016	0.695	2.05e-204			Gm46565	2.14e-16	17.1924	0.236	0.088	8.57e-13			Ighv1-42	1.65e-06	21.6704	0.009	0.193	0.00661881			Ighv1-76	2.64e-33
Olfr655	0	20.6169	0.004	0.698	0			Tbx2	1.03e-15	22.7401	0.15	0.055	4.12e-12			Gm15448	9.54e-50	25.2692	0.008	0.297	3.82e-46			Tbx2	1.06e-11	32.5746	0.111	0.008	4.26e-08			Igkv6-25	3.07e-51	17.0813	0.039	0.212	1.23e-47			Gm26873	1.04e-08	21.4653	0.005	0.267	4.19e-05			Ighv5-6	8.89e-32
Gzmk	1.11e-26	20.5309	0	0.212	4.46e-23			Tspoap1	1.16e-56	22.6377	0.005	0.379	4.65e-53			Prr29	4.02e-63	25.0164	0.191	0.001	1.61e-59			Tmem273	1.2e-07	32.5238	0.107	0.002	0.000480103			Il22	4.94e-22	16.9994	0.046	0.189	1.98e-18			Gm5127	3.52e-11	21.385	0.009	0.242	1.41e-07			Igkv8-24	6.36e-50
Mylk	7.96e-74	20.5137	0.122	0.156	3.19e-70			Fcgr1	9.37e-49	22.5326	0.058	0.292	3.76e-45			Cxcl13	1.27e-07	24.7165	0.973	0.937	0.000507601			Gzmk	1.21e-43	32.4808	0	0.134	4.84e-40			Sult2b1	2.28e-27	16.9286	0.007	0.237	9.13e-24			Grifin	9.09e-10	21.2569	0.004	0.224	3.64e-06			Igkv10-94	3.13e-20
Ffar2	0	20.3592	0.006	0.139	0			Hk3	3.06e-17	22.3584	0.001	0.236	1.23e-13			Cbr2	1.92e-06	24.6336	0.4	0.429	0.00770917			Igkv8-27	8.8e-77	32.4293	0.005	0.248	3.53e-73			AC132444.6	3.88e-124	16.5589	0.033	0.332	1.56e-120			Spry1	7.68e-12	21.2173	0.008	0.298	3.08e-08			Ap1m2	3.99e-28
Cox6a2	1.34e-145	20.3411	0.074	0.163	5.37e-142			Mylk	8.88e-41	21.8949	0.165	0.155	3.56e-37			Ighv1-26	8.99e-269	24.4304	0.038	0.506	3.6e-265			Igkv11-125	1.03e-29	32.429	0.506	0.244	4.13e-26			Gm43936	5.14e-11	16.4572	0.316	0.229	2.06e-07			Ighv1-12	2.4e-53	21.1837	0.031	0.416	9.64e-50			Ighv1-64	3.37e-18
Tpm1	1.89e-83	19.9334	0.139	0.097	7.59e-80			Cxcl9	2.87e-32	21.8914	0.056	0.324	1.15e-28			Cd300lf	1.51e-88	24.2056	0.021	0.541	6.05e-85			Inca1	1.42e-07	32.4261	0.001	0.169	0.000570563			Lrrc23	8.29e-09	16.4296	0.19	0.116	3.32e-05			E330020D12Rik	7.24e-29	21.0937	0.084	0.348	2.9e-25			Ighv1-18	3.22e-23
Gm15056	1.23e-145	19.9027	0.039	0.262	4.93e-142			Hbb-bh1	4.39e-06	21.7329	0.001	0.23	0.0175822			Ms4a7	1.9e-10	24.1037	0.093	0.426	7.62e-07			Igkv10-95	4.34e-63	32.4245	0.653	0.298	1.74e-59			Atp1a2	6.59e-08	16.4034	0.624	0.91	0.000264181			Lipg	1.75e-11	20.8494	0.33	0.222	7.01e-08			Ston1	4.82e-18
Ngp	2.4e-252	19.8195	0.005	0.426	9.61e-249			Serpine1	2.58e-19	21.6953	0.187	0.178	1.04e-15			Klra1	5.82e-51	24.0695	0.01	0.106	2.33e-47			Ighv1-31	2.92e-11	32.4161	0.362	0.083	1.17e-07			Ltbp2	2.45e-66	16.373	0.17	0.297	9.83e-63			Gm50277	3.99e-33	20.7263	0.013	0.398	1.6e-29			Igkv2-109	1.01e-12
Igkv5-48	6.57e-28	19.7662	0.016	0.206	2.63e-24			Gucy1b1	3.44e-33	21.674	0.159	0.11	1.38e-29			Kyat3	3.57e-37	24.0608	0.017	0.353	1.43e-33			Tspan10	8.44e-06	32.4149	0.209	0.051	0.0338087			D630036H23Rik	3.82e-40	16.3136	0.095	0.159	1.53e-36			Adam6b	1.91e-06	20.7055	0.021	0.212	0.00764662			Igkv17-121	6.68e-06
Mertk	1.47e-58	19.7425	0.001	0.178	5.89e-55			1810059H22Rik	1.14e-15	21.5041	0.009	0.161	4.58e-12			Bcl2a1b	1.44e-109	23.9669	0.277	0.35	5.77e-106			Foxs1	4.46e-12	32.4127	0.104	0.001	1.79e-08			Tnnt3	4e-176	16.3097	0.023	0.367	1.6e-172			Ighv3-6	3.6e-11	20.4688	0.021	0.151	1.44e-07			Igkv4-59	7.19e-10
Tnni2	4.63e-28	19.6137	0.015	0.195	1.85e-24			Clec4e	7.42e-29	21.4713	0.29	0.561	2.97e-25			Gm30239	4.85e-27	23.8183	0.027	0.259	1.94e-23			Cnr1	5.37e-06	32.4041	0.137	0.064	0.0215102			Apoc2	8.61e-50	16.242	0.066	0.433	3.45e-46			Il27	1.81e-10	20.2254	0.235	0.363	7.26e-07			Igkv6-13	6.46e-43
Cystm1	2.71e-21	19.6119	0.003	0.314	1.09e-17			Pilra	3.83e-22	21.1963	0.259	0.332	1.54e-18			F11r	5.83e-07	23.3848	0.499	0.457	0.00233527			Guca1b	1.87e-67	32.4029	0.007	0.501	7.51e-64			2900052N01Rik	1.59e-38	15.9184	0.267	0.288	6.37e-35			Gm43254	1.44e-47	20.1848	0.011	0.4	5.77e-44			Igkv12-98	2.13e-20
Klra1	9.63e-248	19.2039	0.013	0.28	3.86e-244			Igkv6-23	7.56e-45	21.0268	0.009	0.219	3.03e-41			Dcn	3.96e-09	22.9409	0.96	0.982	1.59e-05			Gm10457	2.3e-22	32.3613	0.006	0.147	9.23e-19			Cdca8	6.69e-20	15.7237	0.43	0.645	2.68e-16			Tnfrsf9	4.99e-28	19.9736	0.027	0.217	2e-24			Igkv1-110	2.46e-24
Ighv1-59	2.46e-26	18.9927	0.01	0.115	9.84e-23			5830432E09Rik	1.12e-46	20.9055	0.012	0.178	4.47e-43			Ankrd35	5.97e-34	22.7406	0.834	0.821	2.39e-30			Ighv1-83	2.65e-16	32.361	0.648	0.399	1.06e-12			Ighv1-9	4.14e-122	15.6514	0.028	0.207	1.66e-118			Muc3a	3.72e-14	19.8959	0.015	0.246	1.49e-10			Ighg3	8.79e-25
Sag	3.2e-186	18.6997	0.018	0.353	1.28e-182			Gm15056	5.33e-38	20.8495	0.039	0.332	2.14e-34			Plcd4	2.47e-78	22.666	0.002	0.282	9.91e-75			Rasgrf2	2.38e-79	32.3558	0.006	0.393	9.52e-76			Hmmr	3.69e-09	15.612	0.344	0.439	1.48e-05			Gm16299	2.33e-17	19.6511	0.004	0.335	9.32e-14			Igkv6-15	4.17e-29
3830403N18Rik	7.59e-162	18.3535	0.001	0.109	3.04e-158			Kcne4	3.32e-07	20.824	0.159	0.055	0.00133111			Igkv8-30	2.23e-16	22.4572	0.017	0.153	8.92e-13			Cpxm2	1.58e-75	32.355	0.001	0.105	6.33e-72			Ephx3	4.59e-47	15.5889	0.376	0.634	1.84e-43			2310043M15Rik	3.03e-07	19.565	0.009	0.266	0.00121413			Ighv4-2	4.83e-54
Cdh17	7.86e-69	18.2694	0.01	0.165	3.15e-65			Igkv3-2	5.73e-18	20.7773	0.005	0.285	2.29e-14			Ccl17	7.71e-08	22.4371	0.671	0.715	0.00030921			L1cam	1.3e-144	32.3539	0.013	0.393	5.21e-141			Podxl	1.82e-42	15.4182	0.124	0.151	7.31e-39			Itm2a	6.37e-18	19.5606	0.065	0.197	2.55e-14			Igkv8-27	1.57e-55
Nol4l	6.7e-69	18.2229	0.004	0.208	2.69e-65			Pgam2	4.01e-31	20.4138	0.047	0.184	1.61e-27			Slc16a3	1.13e-06	22.4243	0.378	0.403	0.00451028			5430427M07Rik	9.19e-28	32.3524	0.028	0.263	3.68e-24			Ighv5-6	2.26e-17	15.3664	0.01	0.107	9.06e-14			Spp1	1.49e-07	19.4618	0.239	0.256	0.000596752			Gm47730	4.46e-10
Slc11a1	2.07e-26	18.2202	0.002	0.119	8.29e-23			Ndufa4l2	6.24e-19	20.3781	0.186	0.151	2.5e-15			Krtdap	2.62e-23	22.1793	0.935	0.944	1.05e-19			Gjb2	7.23e-25	32.2952	0.002	0.162	2.9e-21			Ccdc184	2.32e-16	15.3455	0.211	0.286	9.29e-13			Hopxos	7.8e-14	19.3866	0.008	0.206	3.13e-10			Ighv1-55	5.19e-16
Il18bp	7.23e-31	18.199	0.007	0.209	2.9e-27			Gm2237	2.82e-15	20.3761	0.003	0.169	1.13e-11			Igkv16-104	1.09e-51	21.4287	0.005	0.384	4.35e-48			Fam184b	1.41e-14	32.2865	0.001	0.305	5.63e-11			Slco5a1	1.78e-13	15.2817	0.114	0.146	7.15e-10			Plk2	1.84e-51	19.3458	0.042	0.106	7.39e-48			Tmtc1	1.18e-52
Gdf15	3.69e-31	18.1854	0.029	0.126	1.48e-27			Ighv1-52	8.24e-73	20.1295	0.006	0.422	3.3e-69			Tinagl1	1.59e-126	21.3204	0.162	0.37	6.36e-123			Gm30948	4.24e-133	32.2115	0.039	0.598	1.7e-129			Gm26760	7.3e-21	15.2332	0.011	0.423	2.93e-17			Gm16316	5.54e-28	19.3421	0.021	0.289	2.22e-24			Ighv14-4	3.09e-14
Gm10062	6.37e-86	18.0162	0.013	0.376	2.55e-82			1700113A16Rik	2.81e-58	19.936	0.01	0.349	1.12e-54			Spag1	3.87e-69	21.1739	0.008	0.509	1.55e-65			Ighv1-74	4.87e-88	32.1959	0.005	0.409	1.95e-84			Gnmt	7.74e-24	15.1413	0.049	0.16	3.1e-20			Il17rb	1.95e-09	19.2894	0.005	0.148	7.83e-06			Selp	9.72e-16
1300014J16Rik	2.68e-77	17.5862	0.015	0.305	1.07e-73			Hbb-bt	1.82e-107	19.8954	0.028	0.39	7.29e-104			Lmcd1	1.82e-12	21.1654	0.177	0.013	7.28e-09			9930012K11Rik	2.95e-117	32.188	0.006	0.665	1.18e-113			Rrm2	8.32e-10	14.5468	0.323	0.375	3.34e-06			9030404E10Rik	9.55e-12	19.1993	0.009	0.224	3.83e-08			Ighv5-12	9.51e-09
Cox4i2	1.05e-69	17.565	0.118	0.15	4.19e-66			Ighv1-82	1.97e-74	19.8429	0.02	0.278	7.92e-71			Gm10522	8.37e-56	21.1458	0.006	0.119	3.35e-52			Gm47792	4.03e-148	32.1313	0.008	0.633	1.62e-144			4933432K03Rik	2.83e-73	14.542	0.014	0.361	1.13e-69			Zfp112	1.45e-11	18.8387	0.013	0.32	5.8e-08			Igkv3-12	1.21e-07
Ighv1-52	2.08e-58	17.496	0.006	0.267	8.33e-55			Hemk1	3.34e-74	19.5944	0.014	0.256	1.34e-70			F10	2.05e-21	21.079	0.768	0.429	8.21e-18			Pik3r3	8.88e-06	31.9419	0.003	0.192	0.035593			Gm12462	9.61e-09	14.5049	0.061	0.19	3.85e-05			Ighv9-1	1.46e-38	18.7539	0.009	0.454	5.86e-35			Igkv9-129	6.31e-46
Gm26621	3.38e-29	17.0328	0.018	0.242	1.35e-25			Gm20429	7.96e-10	19.5291	0.067	0.391	3.19e-06			Adm	1.89e-17	20.8536	0.947	0.836	7.58e-14			Gm33195	1.06e-12	31.6508	0.09	0.229	4.23e-09			Ighv9-4	5.33e-25	14.3712	0.021	0.172	2.13e-21			Slc37a2	2.39e-15	18.5455	0.038	0.259	9.57e-12			Igkv12-44	1.23e-48
Cemip2	0	16.8447	0.023	0.527	0			Igkv10-96	1.91e-07	19.4423	0.043	0.229	0.000764622			Kdr	1.03e-15	20.6991	0.103	0.232	4.11e-12			Cpa3	3.87e-08	31.5861	0.005	0.242	0.000155059			Cdca3	4.7e-18	14.323	0.364	0.54	1.88e-14			Capn11	1.14e-41	18.3185	0.005	0.385	4.59e-38			Igkv9-120	2.69e-35
Lifr	3.79e-58	16.8329	0.042	0.155	1.52e-54			Ffar2	1.17e-148	19.4287	0.007	0.22	4.68e-145			Ly6c2	6.91e-08	20.692	0.05	0.248	0.00027702			Gm10069	4.31e-07	31.5779	0.009	0.285	0.00172823			Kbtbd8	9.52e-20	14.3098	0.045	0.232	3.81e-16			Ighv1-22	6.95e-18	18.1697	0.013	0.325	2.79e-14			Ighv1-82	2.18e-16
Trav14d-3-dv8	5.79e-19	16.6798	0.091	0.126	2.32e-15			Gm4013	2.75e-10	19.4051	0.02	0.242	1.1e-06			Sag	7.87e-74	20.6828	0.013	0.169	3.15e-70			Lmntd2	7.26e-30	31.5387	0.007	0.473	2.91e-26			AA465934	2.29e-61	14.3084	0.014	0.113	9.17e-58			Fbxw10	1.54e-42	17.9616	0.019	0.308	6.17e-39			Igkv3-11	2.21e-22
Zdhhc23	1.96e-60	16.6414	0.015	0.181	7.87e-57			Gm17655	1.66e-46	19.3648	0.015	0.363	6.66e-43			Pi16	1.9e-06	20.6761	0.951	0.965	0.00761825			9430065F17Rik	3.63e-18	31.213	0.004	0.346	1.46e-14			Ighv2-6	3.33e-131	14.2156	0.017	0.447	1.33e-127			D730045B01Rik	1.19e-36	17.8803	0.011	0.549	4.79e-33			Ighv1-19	6.43e-12
Dqx1	9.48e-07	16.3724	0.005	0.27	0.00380108			Pde5a	2.58e-35	19.045	0.004	0.188	1.03e-31			Agt	1.72e-19	20.3391	0.478	0.608	6.9e-16			6030468B19Rik	6.23e-18	31.1283	0.015	0.314	2.5e-14			Mylk	1.72e-22	14.2087	0.514	0.785	6.91e-19			Nampt	5.8e-27	17.6265	0.168	0.579	2.32e-23			Igfbp4	8.22e-06
Pomc	3.75e-33	16.3013	0.006	0.255	1.5e-29			Cyp26b1	3.13e-55	19.0093	0.211	0.197	1.26e-51			Gm17259	4.29e-21	20.3198	0.014	0.173	1.72e-17			Dnase1l2	1.92e-09	30.7347	0.004	0.311	7.71e-06			3830403N18Rik	3.6e-57	14.1278	0.006	0.136	1.44e-53			Gm40787	1.51e-55	17.5787	0.011	0.362	6.06e-52			Gm47248	5.5e-13
Clec4d	1.04e-60	16.2767	0.018	0.168	4.18e-57			Mrgpre	1.99e-38	19.0057	0.036	0.429	7.96e-35			Trpm2	1.58e-122	19.697	0.591	0.289	6.35e-119			A930012O16Rik	4.96e-06	29.9116	0.005	0.273	0.0198905			Rsph10b	2.96e-57	14.0185	0.015	0.221	1.19e-53			A730061H03Rik	1.07e-12	17.4181	0.009	0.241	4.28e-09			Igkv4-72	1.08e-44
Lgals7	5.58e-12	16.2678	0.003	0.13	2.24e-08			Tgm2	4.48e-73	18.8824	0.096	0.166	1.8e-69			Hdc	8.81e-138	19.6792	0.459	0.237	3.53e-134			Egfl8	5.12e-13	29.8409	0.002	0.318	2.05e-09			Ighv5-16	3.1e-68	13.9039	0.009	0.292	1.24e-64			Gm15420	3.18e-10	17.3786	0.007	0.291	1.27e-06			Igkv10-96	1.01e-15
Cabp4	8.19e-191	16.1749	0.004	0.532	3.28e-187			Chil3	1.3e-20	18.8751	0.091	0.331	5.2e-17			Cox8b	8.69e-38	19.6132	0.431	0.589	3.48e-34			Ighv8-12	3.89e-62	29.8324	0.011	0.353	1.56e-58			Gm43464	2.53e-62	13.8909	0.091	0.114	1.02e-58			Lmntd2	5.15e-106	17.3607	0.007	0.575	2.06e-102			Gm34086	1.18e-12
Wfdc17	1.41e-22	16.1437	0.061	0.249	5.64e-19			Il27	6.26e-49	18.8128	0.316	0.583	2.51e-45			Grk3	5.61e-35	19.6073	0.213	0.462	2.25e-31			Fcgr4	1.18e-51	29.5668	0	0.168	4.72e-48			Tmem72	1.09e-13	13.7951	0.003	0.272	4.39e-10			Gm12204	3.5e-07	17.2191	0.008	0.269	0.00140384			Ighv9-3	1.04e-11
Igkv1-110	2.66e-93	16.126	0.011	0.231	1.07e-89			Padi4	1.61e-56	18.7605	0.039	0.177	6.45e-53			Gm9484	4.81e-26	19.5781	0.006	0.187	1.93e-22			Igkv16-104	4.6e-13	29.3219	0.006	0.174	1.84e-09			Gm9725	1.72e-191	13.6802	0.011	0.429	6.88e-188			Tinagl1	3.18e-13	17.0276	0.395	0.491	1.28e-09			Ighv3-6	1.86e-43
Llgl2	2.05e-286	15.8952	0.012	0.366	8.2e-283			Slc2a6	2.29e-183	18.7199	0.015	0.448	9.19e-180			Clnk	1.25e-95	19.2714	0.225	0.001	5.01e-92			Olfr166	4.52e-09	29.2804	0.055	0.288	1.81e-05			Gucy1b1	3.47e-13	13.6127	0.584	0.909	1.39e-09			Mdk	6.54e-24	16.9844	0.004	0.253	2.62e-20			Gm49654	9.95e-30
Gm11707	7.63e-47	15.8828	0.002	0.172	3.06e-43			9330159F19Rik	1.4e-14	18.6946	0.001	0.157	5.61e-11			Vwf	1.48e-13	19.1911	0.001	0.101	5.93e-10			Ict1os	2.95e-86	28.8991	0.105	0.013	1.18e-82			Hist1h2ap	4.27e-11	13.6104	0.302	0.365	1.71e-07			Gm16158	2.44e-73	16.8187	0.013	0.436	9.77e-70			Tnfrsf17	2.92e-17
E430024P14Rik	2.09e-06	15.7855	0.019	0.161	0.00836909			Esam	6.53e-07	18.6713	0.121	0.027	0.00261747			Ccr1	1.56e-226	19.1878	0.268	0.802	6.26e-223			Gm14964	1.84e-133	28.8457	0.114	0.508	7.38e-130			D630008O14Rik	1.69e-11	13.3977	0.193	0.212	6.77e-08			Gm15601	5.85e-15	16.6912	0.007	0.193	2.34e-11			Igkv1-117	5.28e-36
Gm36043	0	15.7004	0.025	0.469	0			Ptx3	6.21e-82	18.6506	0.395	0.24	2.49e-78			Igkv4-53	3.22e-18	19.053	0.343	0.152	1.29e-14			Ecrg4	3.17e-203	28.7431	0.001	0.466	1.27e-199			Cma1	3.6e-52	13.3876	0.02	0.221	1.44e-48			Gm17017	1.97e-13	16.633	0.027	0.214	7.89e-10			A630023P12Rik	8.21e-42
Plvap	3.84e-190	15.6594	0.022	0.279	1.54e-186			Cxcl12	1.42e-09	18.5507	0.136	0.07	5.7e-06			Gm48768	6.28e-48	18.6896	0.013	0.319	2.52e-44			BC051537	4.81e-66	28.6451	0.031	0.452	1.93e-62			Igkv17-127	7.59e-49	13.194	0.016	0.211	3.04e-45			Xlr	1.89e-32	16.5531	0.007	0.329	7.58e-29			D230022J07Rik	3.73e-07
Phtf1os	1.19e-20	15.5634	0.011	0.385	4.79e-17			Cemip2	2.71e-254	18.4891	0.022	0.389	1.09e-250			Gfra2	5.69e-16	18.6684	0.249	0.252	2.28e-12			Mgp	3.88e-211	28.5617	0.013	0.409	1.55e-207			Ighv9-1	1.42e-34	13.1585	0.048	0.13	5.69e-31			Cd209f	2.45e-16	16.4902	0.183	0.367	9.84e-13			Igkv14-111	4.47e-11
Fcgr3	5.98e-56	15.5342	0.001	0.102	2.4e-52			Car2	4.35e-33	18.297	0.041	0.231	1.74e-29			Treml4	3.97e-50	18.6184	0.78	0.762	1.59e-46			Arc	3.99e-39	28.5131	0.002	0.103	1.6e-35			Snhg14	7.06e-66	12.9047	0.03	0.168	2.83e-62			Etohd2	3.54e-77	16.465	0.009	0.474	1.42e-73			Iglc2	2.84e-09
Gm12758	0	15.3873	0.009	0.651	0			Igkv6-32	2e-33	18.1542	0.007	0.264	8.03e-30			S100a3	3.78e-86	18.5761	0.124	0.003	1.51e-82			Gm1043	5.18e-35	28.3027	0.01	0.421	2.08e-31			Gm5533	4.33e-56	12.899	0.015	0.241	1.74e-52			Gm14455	8.95e-105	16.3701	0.015	0.512	3.59e-101			Gm14634	8.63e-17
Ccrl2	1.15e-19	15.3283	0.007	0.232	4.6e-16			Lilrb4a	2.26e-42	18.0629	0.007	0.2	9.05e-39			Hbb-bs	5.25e-09	18.5447	0.005	0.212	2.1e-05			Slc4a3	5.01e-248	28.2714	0.012	0.639	2.01e-244			Pinlyp	4.79e-17	12.8141	0.02	0.466	1.92e-13			Cfp	4.21e-18	16.3299	0.04	0.45	1.69e-14			Cpa3	5.52e-52
Gm42726	2.37e-224	15.2992	0.017	0.271	9.5e-221			Serpina3f	2.76e-191	17.9078	0.003	0.25	1.11e-187			Cdh17	2e-10	18.494	0.014	0.311	8e-07			Ly6k	2.37e-107	27.7041	0.009	0.384	9.5e-104			Cpe	1.07e-15	12.7188	0.544	0.823	4.28e-12			B230317F23Rik	1.99e-56	16.2716	0.012	0.483	7.99e-53			Rflnb	8.28e-09
Serpina3f	6.65e-299	15.2801	0.005	0.219	2.66e-295			Afp	8.61e-140	17.7645	0.009	0.313	3.45e-136			2004-09-01	9.03e-09	18.4852	0.174	0.045	3.62e-05			Gm15634	2.49e-93	27.5143	0.052	0.55	9.98e-90			Spata48	9.82e-30	12.6443	0.015	0.353	3.94e-26			Sorcs2	6.17e-28	16.2702	0.007	0.25	2.47e-24			Igkv16-104	9.39e-21
Mtus2	2.27e-86	15.2571	0.002	0.46	9.1e-83			Trmo	1.58e-214	17.2141	0.028	0.514	6.32e-211			Id1	4.58e-09	18.4653	0.136	0.109	1.83e-05			Rasip1	4.44e-08	27.4106	0.002	0.214	0.000177907			Lipg	3.37e-27	12.6093	0.248	0.059	1.35e-23			Gbp2b	7.24e-07	16.2071	0.011	0.165	0.00290356			Abcc3	6.96e-67
Gm1123	3.6e-17	15.1318	0.01	0.156	1.44e-13			Tmem267	2.28e-42	17.1837	0.009	0.254	9.15e-39			Ddhd1	5.67e-17	18.4483	0.064	0.103	2.27e-13			Cpt1b	1.48e-114	27.2992	0.005	0.643	5.92e-111			Frg2f1	6.56e-12	12.4047	0.01	0.107	2.63e-08			Chrnb2	1.55e-80	16.0917	0.017	0.388	6.21e-77			Ly6g	5.29e-19
Trmo	0	15.1118	0.018	0.534	0			Ptcra	2.41e-59	17.1257	0.021	0.103	9.65e-56			Gm6598	2e-48	18.3449	0.011	0.279	8.01e-45			Notch3	6.76e-68	27.1476	0.129	0.322	2.71e-64			Gm33843	4.47e-68	12.332	0.028	0.214	1.79e-64			Cplx2	1.71e-19	16.0052	0.064	0.28	6.84e-16			Gm19582	3.55e-26
Nrarp	1.35e-87	15.0983	0.003	0.339	5.41e-84			Sema6a	1.21e-14	17.0732	0	0.154	4.84e-11			Matn2	5.78e-11	18.3228	0.058	0.195	2.32e-07			Gm16731	1.28e-33	27.1326	0.015	0.347	5.14e-30			Cldn5	3.48e-13	12.1956	0.421	0.524	1.4e-09			Gm4651	5.98e-49	15.94	0.011	0.38	2.4e-45			Gm16575	2.16e-18
4933406P04Rik	3.04e-21	14.997	0.007	0.268	1.22e-17			Ifitm1	4.41e-41	17.0126	0.069	0.265	1.77e-37			Naalad2	1.13e-12	18.2941	0.003	0.242	4.52e-09			Ighe	7.98e-28	26.9993	0.002	0.234	3.2e-24			Synpo2	1.14e-25	12.1414	0.379	0.539	4.57e-22			Igkv12-46	7.99e-17	15.6419	0.024	0.262	3.2e-13			Fv1	2.43e-41
Tfpi2	8.26e-07	14.8733	0.001	0.115	0.00331044			Fbxw13	1.24e-19	16.9299	0	0.352	4.96e-16			Vit	5.1e-16	18.2781	0.958	0.944	2.04e-12			Gm43221	1.2e-123	26.7488	0.005	0.626	4.8e-120			Pcdh15	1.34e-18	12.1173	0.223	0.16	5.38e-15			Isg15	8.33e-07	15.5791	0.085	0.194	0.00333852			Il18	8.76e-18
Thnsl1	1.43e-29	14.8587	0.01	0.223	5.74e-26			Ecrg4	7.62e-09	16.8881	0.29	0.391	3.05e-05			Prss36	2.86e-231	18.2535	0.006	0.553	1.15e-227			Bcam	1.82e-10	26.6928	0.119	0.013	7.29e-07			Mrvi1	3.07e-42	12.1081	0.476	0.74	1.23e-38			Gm47754	6.6e-07	15.567	0.005	0.231	0.00264345			Spo11	9.12e-12
Hp	2.1e-63	14.7359	0.002	0.139	8.42e-60			Rasd1	0	16.8406	0.009	0.477	0			Gm9733	1.23e-24	18.1228	0.843	0.81	4.94e-21			Hk3	1.64e-59	26.6542	0.001	0.144	6.59e-56			Zmynd15	1.78e-10	12.0626	0.351	0.404	7.14e-07			Igkv8-19	1.37e-08	15.4622	0.019	0.335	5.51e-05			Trbv31	8.5e-16
Gm12184	1.89e-21	14.6436	0.002	0.12	7.56e-18			Zfp169	2.65e-143	16.8289	0.029	0.354	1.06e-139			Klrg1	2.99e-39	18.0139	0.295	0.237	1.2e-35			Tifa	2.39e-69	26.6097	0.037	0.394	9.58e-66			Il23a	1.59e-40	12.0582	0.019	0.116	6.36e-37			Gm28809	1.65e-32	15.2961	0.003	0.301	6.62e-29			Cmpk2	1.62e-09
B130055M24Rik	1.76e-24	14.5632	0.006	0.278	7.07e-21			Tbc1d25	4.93e-40	16.727	0.012	0.186	1.98e-36			Asb2	3.97e-89	17.9026	0.012	0.398	1.59e-85			Gm15448	1.25e-121	26.5495	0.012	0.622	5.01e-118			Agbl1	7.99e-37	12.0569	0.196	0.175	3.2e-33			Zfp612	2.47e-14	15.2585	0.005	0.255	9.88e-11			Mt3	2.1e-48
C1qa	1.03e-141	14.4832	0.01	0.121	4.11e-138			Gm9828	0	16.5709	0.016	0.582	0			Fbn2	3.38e-28	17.7887	0.138	0.195	1.35e-24			Zfp112	8.17e-81	26.4753	0.005	0.427	3.28e-77			Hist2h2ab	1.98e-26	11.9809	0.011	0.248	7.94e-23			Pdgfa	1.99e-11	15.1127	0.341	0.401	7.96e-08			AC125149.2	6.15e-50
Hk1os	3.49e-06	14.4769	0.008	0.256	0.0139743			Ighv1-39	2.34e-261	16.4055	0.006	0.608	9.39e-258			Vpreb1	1.38e-06	17.7271	0.094	0.15	0.00553071			Gm34922	2.8e-191	26.462	0.013	0.72	1.12e-187			Shcbp1l	9.26e-14	11.9096	0.017	0.264	3.71e-10			Cmtm8	1.7e-13	15.036	0.003	0.265	6.83e-10			Gm43768	1.43e-67
Trpm2	1.45e-41	14.422	0.001	0.248	5.81e-38			Egr1	8.65e-59	16.4009	0.214	0.381	3.47e-55			Mmp25	1.96e-54	17.6855	0.382	0.175	7.84e-51			Gm6377	1.29e-191	26.458	0.063	0.668	5.16e-188			Bst1	1.27e-12	11.8885	0.015	0.203	5.1e-09			Gm49874	6.02e-24	14.9669	0.003	0.213	2.41e-20			B130055M24Rik	1.09e-12
Igkv6-25	6.97e-68	14.3086	0.01	0.356	2.79e-64			D930030I03Rik	6.64e-46	16.2703	0.008	0.317	2.66e-42			Hk2	1.5e-27	17.6621	0.508	0.631	6.01e-24			Ighv1-81	2.37e-100	26.4504	0.02	0.497	9.48e-97			Hk1os	2.31e-10	11.8374	0.023	0.229	9.28e-07			Trim36	6.84e-21	14.9098	0.005	0.151	2.74e-17			Cd28	1.63e-08
Igkv6-17	3.83e-57	14.2868	0.009	0.363	1.54e-53			4930532G15Rik	2.05e-132	16.2345	0.01	0.319	8.2e-129			Ccl3	2.04e-54	17.6601	0.164	0.143	8.17e-51			Igkv10-94	9.12e-90	26.1417	0.005	0.372	3.65e-86			Gm11491	5.18e-20	11.7194	0.021	0.289	2.08e-16			Col11a2	4.18e-19	14.8233	0.009	0.281	1.68e-15			Capn11	2.5e-46
Car2	1.26e-69	14.2793	0.044	0.276	5.04e-66			Gm47015	2.38e-08	16.1588	0.002	0.128	9.54e-05			Gbp2b	6.28e-43	17.5453	0.295	0.294	2.52e-39			Gm15706	3.67e-184	26.0962	0.021	0.556	1.47e-180			5330426L24Rik	1.38e-64	11.6906	0.012	0.333	5.54e-61			Slc6a19	3.46e-19	14.7611	0.012	0.136	1.39e-15			Lmo2	2.4e-07
Igkv8-27	1.41e-16	14.2641	0.006	0.132	5.65e-13			Sncg	1.33e-08	16.1271	0.163	0.019	5.35e-05			Prtn3	2.15e-07	17.4649	0	0.119	0.000862456			Abcb4	7.66e-134	25.4448	0.016	0.579	3.07e-130			Zfp612	5.64e-08	11.6458	0.016	0.189	0.000226171			Gm15337	1.94e-07	14.4326	0.007	0.159	0.000777206			Hsp90b1	6.77e-09
Gm10505	0	14.2309	0.017	0.616	0			Hist1h2ac	2.77e-71	15.9994	0.052	0.296	1.11e-67			Serpina3g	3.97e-18	17.4324	0.051	0.408	1.59e-14			Ubd	8.76e-51	25.3585	0	0.201	3.51e-47			Eaf2	5.93e-11	11.5973	0.48	0.319	2.38e-07			Wnt10a	2.98e-123	14.3718	0.024	0.712	1.19e-119			Arg1	9.9e-12
Ankrd13d	5.95e-66	14.2302	0.012	0.298	2.39e-62			Igkv8-30	2.23e-23	15.9839	0.007	0.201	8.95e-20			Ptprf	1.06e-14	17.3874	0.106	0.004	4.25e-11			Extl1	2.41e-81	25.2365	0.008	0.454	9.65e-78			Arhgap27os2	8.51e-72	11.59	0.039	0.343	3.41e-68			Zfp459	6.7e-40	14.3714	0.005	0.3	2.69e-36			Derl3	2.26e-06
Hcar2	6.89e-30	14.0793	0.002	0.189	2.76e-26			C430049B03Rik	8.14e-46	15.8502	0.075	0.271	3.26e-42			Gm43768	9.57e-22	17.3397	0.01	0.292	3.83e-18			Mcpt4	4.08e-88	25.2251	0.005	0.521	1.63e-84			Birc5	9.45e-24	11.5899	0.367	0.574	3.79e-20			Gm47730	9.26e-12	14.1724	0.036	0.242	3.71e-08			Klhl6	4.97e-06
Gm26670	2.15e-179	14.0283	0.006	0.448	8.6e-176			Ighv1-19	2.02e-10	15.7663	0.01	0.205	8.1e-07			Bmp3	1.02e-06	17.2646	0.94	0.933	0.00407939			Lta	2.92e-161	25.108	0.074	0.662	1.17e-157			Nrgn	6.77e-51	11.5501	0.158	0.235	2.71e-47			Ighv5-6	3.24e-26	14.1537	0.038	0.19	1.3e-22			Gm6598	1.15e-10
Gm42658	2.52e-35	13.8529	0.012	0.279	1.01e-31			Gm43774	3.38e-97	15.7119	0.012	0.39	1.36e-93			Gm43387	1.13e-89	17.21	0.009	0.352	4.53e-86			Spaca9	4.38e-31	25.022	0.01	0.275	1.76e-27			Slain1os	1.11e-105	11.5304	0.023	0.286	4.45e-102			1700019L13Rik	3.78e-07	14.0944	0.009	0.161	0.00151411			Gnal	7.23e-32
Igkv8-19	6.81e-55	13.7974	0.007	0.258	2.73e-51			Rwdd3	2.7e-99	15.3601	0.015	0.316	1.08e-95			Star	4.06e-07	17.1969	0.006	0.157	0.00162633			Map10	1.09e-42	24.8764	0.005	0.469	4.35e-39			Prc1	3.06e-27	11.4523	0.327	0.537	1.23e-23			Elmo3	5.96e-08	13.9505	0.004	0.303	0.000238802			4930548H24Rik	3.22e-21
Cpe	8.97e-161	13.6071	0.041	0.204	3.6e-157			Spic	8.73e-71	15.3516	0.005	0.439	3.5e-67			Igkv10-96	3e-66	17.0907	0.241	0.525	1.2e-62			Ffar2	3.78e-179	24.6315	0.005	0.119	1.51e-175			Erg	2.74e-15	11.3936	0.009	0.24	1.1e-11			Dscam	1.31e-10	13.9255	0.004	0.241	5.26e-07			Ighv1-9	9.22e-13
Fcrl5	3.25e-72	13.4703	0.017	0.176	1.3e-68			Igkv4-91	1.17e-57	15.3461	0.008	0.279	4.71e-54			Il23a	6.57e-44	17.0613	0.002	0.369	2.63e-40			Slc6a19	4.42e-07	24.5299	0.111	0.138	0.00177335			Ccnb1	3.77e-15	11.3734	0.351	0.516	1.51e-11			Fxyd2	1.21e-12	13.9118	0.154	0.281	4.84e-09			Mttp	1.06e-06
Pip5k1b	1.78e-118	13.2588	0.026	0.372	7.13e-115			Igkv19-93	3.92e-231	15.3346	0.017	0.522	1.57e-227			Afp	9.46e-37	17.0567	0.006	0.209	3.79e-33			Ms4a2	1.54e-21	24.216	0.061	0.124	6.17e-18			Etohd2	2.04e-12	11.2759	0.031	0.168	8.17e-09			Gm12159	6.67e-11	13.8831	0.021	0.165	2.67e-07			Igkc	2.67e-29
Zfp712	3e-73	13.2038	0.02	0.439	1.2e-69			Igkv1-110	7.36e-73	15.3288	0.038	0.38	2.95e-69			Fam221a	3.13e-13	17.0421	0.009	0.324	1.25e-09			Cma1	4.18e-11	24.192	0.002	0.169	1.67e-07			4930511E03Rik	1.45e-70	11.2093	0.029	0.301	5.81e-67			Slc10a1	5.3e-12	13.8562	0.005	0.329	2.12e-08			Rwdd3	2.17e-40
Trim36	0	13.2015	0.01	0.533	0			A930037H05Rik	4.62e-54	15.3247	0.025	0.196	1.85e-50			Mmp11	5.43e-90	16.9829	0.005	0.299	2.18e-86			Ighv1-55	1.58e-259	24.0768	0.015	0.356	6.33e-256			Treml4	1.02e-09	11.1687	0.203	0.065	4.07e-06			Ndnf	2.73e-34	13.8165	0.012	0.299	1.09e-30			Pik3ap1	3.46e-06
Ighv1-81	0	13.1758	0.018	0.616	0			Lcn2	7.15e-20	15.2057	0.131	0.23	2.87e-16			Igkv5-48	4.62e-38	16.9669	0.051	0.239	1.85e-34			Lmod1	7.34e-12	24.0471	0.194	0.11	2.94e-08			Gjc1	1.97e-33	11.1326	0.661	0.91	7.89e-30			Gm9725	2.2e-11	13.7772	0.009	0.267	8.82e-08			Id2	5.98e-07
Areg	5.32e-46	13.1696	0	0.171	2.13e-42			4930578M01Rik	8.37e-64	15.0169	0.021	0.318	3.36e-60			Egfl7	5.88e-07	16.8507	0.045	0.135	0.00235748			Serpina3f	2.67e-162	24.0392	0.004	0.181	1.07e-158			Il18bp	4.05e-168	11.0922	0.045	0.577	1.62e-164			Plp1	2.16e-08	13.7576	0.027	0.311	8.66e-05			Rasgef1a	2.84e-22
Gm4221	1.19e-174	13.1212	0.025	0.427	4.76e-171			Hk1os	1.01e-49	14.9521	0.004	0.355	4.07e-46			Gm26885	8.37e-70	16.8264	0.002	0.474	3.35e-66			Wwc1	4.13e-09	23.6946	0.001	0.179	1.65e-05			Eepd1	3.27e-177	11.0019	0.072	0.633	1.31e-173			Sult2b1	1.99e-07	13.4348	0.005	0.149	0.000798939			Gm4258	4.05e-12
Ighv1-72	3.65e-50	13.0773	0.006	0.349	1.46e-46			Cox8b	1.71e-37	14.8273	0.178	0.152	6.84e-34			Rbp4	6.72e-11	16.8166	0.898	0.863	2.69e-07			Gm28187	3.32e-30	23.5839	0.01	0.438	1.33e-26			Pafah1b3	3.14e-25	10.9386	0.541	0.303	1.26e-21			Slc12a3	4.3e-12	13.3992	0.011	0.145	1.73e-08			Igkv8-30	1.81e-28
Ptpn22	3.36e-140	13.0646	0.067	0.305	1.35e-136			F11r	2.21e-45	14.7636	0.01	0.113	8.84e-42			Igkv2-109	1.59e-178	16.7241	0.006	0.473	6.36e-175			Id1	1.82e-14	23.4981	0.006	0.13	7.31e-11			Trav21-dv12	9.96e-06	10.9342	0.209	0.034	0.0399035			Ighv8-2	1.4e-17	13.2409	0.05	0.117	5.63e-14			Man1a	1.03e-08
Gm10101	4.55e-132	12.9812	0.017	0.523	1.82e-128			Il12a	5.24e-12	14.6433	0.047	0.207	2.1e-08			Ear2	5.08e-24	16.6646	0.709	0.68	2.04e-20			Tmed6	4.86e-56	23.413	0.094	0.454	1.95e-52			H2afx	7.78e-27	10.7338	0.454	0.688	3.12e-23			Ngf	2.91e-09	13.2129	0.001	0.357	1.16e-05			Acox3	1.09e-06
Ankrd23	3.19e-33	12.9756	0.007	0.267	1.28e-29			Gm15283	1.73e-237	14.6209	0.005	0.477	6.93e-234			Ighv7-3	6.26e-123	16.66	0.006	0.396	2.51e-119			Ighv1-9	2.08e-12	23.3537	0.021	0.394	8.34e-09			Ccr1	8.68e-28	10.7055	0.019	0.404	3.48e-24			Mex3a	4.35e-23	13.0215	0.005	0.132	1.74e-19			Tnfaip8l2	9.27e-08
Ighv14-3	5.08e-87	12.9074	0.007	0.341	2.04e-83			Gm48960	1.06e-99	14.5489	0.022	0.387	4.26e-96			Ighv5-6	3.84e-84	16.6356	0.055	0.1	1.54e-80			Alpk2	2.54e-70	23.3	0.022	0.524	1.02e-66			Pln	1.17e-56	10.705	0.019	0.424	4.7e-53			Gm50152	8.78e-07	12.9948	0.042	0.224	0.00351806			Ppp1r13b	5.96e-11
Samsn1	3.98e-142	12.8177	0.265	0.231	1.6e-138			Gbp2b	5.94e-49	14.3329	0.002	0.15	2.38e-45			Mettl5os	7.35e-07	16.5141	0.005	0.145	0.00294738			Igkv6-17	3.47e-48	23.1726	0.008	0.419	1.39e-44			Padi4	1.77e-38	10.6693	0.014	0.214	7.08e-35			Pcp4	3.91e-85	12.9808	0.073	0.421	1.57e-81			Atp8a1	4.71e-08
Apol9a	1.61e-12	12.7726	0	0.108	6.44e-09			Cd244a	1.46e-80	14.2804	0.014	0.291	5.86e-77			Fmo2	3.17e-16	16.3573	0.792	0.855	1.27e-12			Sox4	4.83e-101	23.1534	0.045	0.283	1.94e-97			Wfdc17	1.09e-18	10.5876	0.089	0.38	4.35e-15			Rilpl2	1.43e-57	12.8959	0.243	0.687	5.72e-54			Arhgap27os3	6.54e-08
Gm50196	1.89e-284	12.7121	0.012	0.491	7.56e-281			Igkv3-4	6.1e-86	14.2425	0.008	0.317	2.45e-82			Gm28809	1.64e-53	16.3489	0.003	0.346	6.57e-50			E130215H24Rik	2.81e-249	23.0088	0.022	0.656	1.13e-245			Lalba	3.67e-07	10.5595	0.006	0.245	0.00147212			F730311O21Rik	1.89e-18	12.8597	0.011	0.227	7.56e-15			Tspan3	8.03e-14
Dennd6b	1.39e-265	12.6809	0.021	0.481	5.59e-262			Gm49864	3e-16	14.2216	0.011	0.248	1.2e-12			Fbxw13	7.83e-120	16.3013	0.002	0.202	3.14e-116			Ighv1-80	1.33e-52	22.916	0.008	0.386	5.32e-49			Dsg2	5.62e-09	10.5245	0.18	0.025	2.25e-05			Gm11100	7.81e-06	12.7163	0.003	0.17	0.0312867			Fam89a	1.49e-21
Gm45606	1.89e-41	12.5804	0.014	0.118	7.56e-38			Gm47730	2.03e-89	14.1899	0.01	0.363	8.14e-86			Nadsyn1	5.11e-222	16.2826	0.014	0.395	2.05e-218			Agt	1.06e-62	22.8106	0.003	0.134	4.25e-59			Cntf	5.63e-08	10.4798	0.022	0.237	0.00022549			Mrc1	7.62e-14	12.6937	0.202	0.451	3.06e-10			Gbp5	1.37e-08
Slamf8	5.48e-18	12.5758	0.001	0.185	2.19e-14			AC241534.1	2.56e-39	14.1091	0.014	0.256	1.02e-35			Comp	2.3e-62	16.2621	0.424	0.1	9.21e-59			Cfap45	5.23e-08	22.6569	0.023	0.162	0.000209523			Cmtm8	2.98e-15	10.4456	0.069	0.262	1.19e-11			Ighv1-59	1.63e-07	12.59	0.04	0.352	0.000652663			Gimap5	4.18e-07
Igkv3-2	2.24e-23	12.5525	0.005	0.299	8.97e-20			Kcnb1	2.43e-64	14.0355	0.02	0.353	9.75e-61			Ankrd23	9.83e-28	16.2005	0.009	0.333	3.94e-24			Wnt10a	4.21e-32	22.5333	0.002	0.109	1.69e-28			Hist1h2bc	1.8e-25	10.4177	0.188	0.291	7.21e-22			Gm48960	2.35e-12	12.5579	0.028	0.286	9.42e-09			S100a13	2.21e-08
Ighv2-2	0	12.5147	0.008	0.687	0			4930513N10Rik	5.85e-75	14.0032	0.003	0.362	2.35e-71			Klra9	1.22e-13	16.1528	0.279	0.125	4.89e-10			Ly6i	2.55e-61	22.1925	0.001	0.153	1.02e-57			Rasl11a	4.5e-28	10.3978	0.419	0.666	1.8e-24			Slc27a3	6.36e-13	12.4885	0.001	0.276	2.55e-09			Snx10	1.73e-11
Il1rn	4.63e-82	12.4443	0.007	0.223	1.86e-78			F3	1.38e-09	13.9943	0.154	0.095	5.54e-06			Apof	7.29e-82	16.1508	0.004	0.314	2.92e-78			Sox12	2.35e-119	21.8495	0.011	0.572	9.42e-116			Olfr558	4.76e-24	10.3748	0.523	0.853	1.91e-20			C030013C21Rik	4.82e-13	12.4778	0.016	0.357	1.93e-09			Cerkl	1.45e-15
Snhg14	1.67e-110	12.4215	0.013	0.338	6.71e-107			Slc46a2	0	13.9312	0.033	0.615	0			4930578M01Rik	2.31e-13	16.1005	0.017	0.248	9.24e-10			Il7	9.65e-46	21.5818	0.005	0.1	3.87e-42			Npy1r	2.11e-14	10.3733	0.54	0.84	8.46e-11			Map10	1.29e-06	12.4484	0.009	0.156	0.00515557			Snrk	7.96e-07
Gm45716	2.98e-59	12.3648	0.04	0.104	1.19e-55			Ighv1-81	2.26e-156	13.877	0.022	0.505	9.06e-153			Igkv1-88	3.98e-44	16.0789	0.001	0.441	1.59e-40			Gm4814	8.07e-34	21.4911	0.104	0.043	3.24e-30			Tmx4	5.36e-31	10.3559	0.251	0.196	2.15e-27			4921525O09Rik	6.1e-27	12.4126	0.011	0.354	2.44e-23			P2ry10b	7.52e-07
BC106179	9.85e-181	12.3534	0.011	0.49	3.95e-177			BC049715	2.73e-48	13.8496	0.007	0.345	1.09e-44			Mblac2	9.63e-06	16.0097	0.017	0.314	0.0386123			Serpina3g	4.84e-48	21.4447	0.049	0.327	1.94e-44			Incenp	3.52e-21	10.3484	0.308	0.469	1.41e-17			Lad1	1.02e-06	12.314	0.049	0.197	0.00407159			Cd72	1.64e-08
Alpk2	6.26e-168	12.3479	0.015	0.472	2.51e-164			Atp1a2	1.33e-07	13.8442	0.169	0.092	0.000533667			Gucy1b1	3.59e-55	15.8731	0.305	0.397	1.44e-51			Ccr4	4.86e-18	20.8948	0.001	0.168	1.95e-14			Dnajc6	1.78e-14	10.2418	0.202	0.014	7.14e-11			Serpina3g	3.57e-19	12.0571	0.052	0.334	1.43e-15			Gm47242	1.11e-40
Hist1h2ae	2.43e-06	12.3398	0.421	0.459	0.00973608			Nfkbid	3.47e-253	13.7264	0.174	0.287	1.39e-249			Igkv8-21	8.15e-44	15.7816	0.005	0.332	3.26e-40			2004-09-01	5.51e-53	20.8844	0.039	0.255	2.21e-49			Hba-a1	1.39e-63	10.2302	0.007	0.269	5.57e-60			Car2	4.91e-09	12.0113	0.016	0.102	1.97e-05			Ncf2	1.02e-05
1500009L16Rik	3.84e-35	12.3245	0.075	0.285	1.54e-31			Ccr1	4.91e-22	13.6757	0.009	0.353	1.97e-18			Igsf9	5.54e-100	15.6202	0.005	0.377	2.22e-96			Camp	1.93e-119	20.8343	0.009	0.423	7.75e-116			Aspm	2e-10	10.1933	0.36	0.436	8e-07			Gm9888	2.62e-60	11.898	0.009	0.448	1.05e-56			9930021J03Rik	1.51e-07
0610039K10Rik	1.12e-55	12.2956	0.005	0.402	4.48e-52			Folr2	2.11e-09	13.509	0.125	0.12	8.45e-06			Tspoap1	1.11e-38	15.5718	0.006	0.308	4.47e-35			Irx2	2.8e-07	20.7721	0	0.185	0.00112064			Igkv1-135	2.88e-07	10.1728	0.027	0.211	0.00115544			Ighv6-3	4.72e-40	11.857	0.016	0.391	1.89e-36			Ifi213	2.76e-07
Spag1	1.55e-285	12.2665	0.006	0.547	6.22e-282			Glyctk	2.08e-132	13.485	0.012	0.407	8.35e-129			Cxcl10	4.11e-11	15.4179	0.608	0.49	1.65e-07			Wfdc21	1.96e-23	20.7321	0.005	0.193	7.86e-20			Atcayos	2.15e-137	10.1709	0.026	0.392	8.61e-134			Rgs1	1.62e-73	11.779	0.073	0.284	6.5e-70			Tspan32	1.27e-07
Gm15856	3.16e-43	12.2569	0.004	0.105	1.27e-39			C1qc	7.85e-31	13.4298	0.036	0.246	3.15e-27			Gm48960	7.94e-91	15.3915	0.018	0.453	3.18e-87			Igkv6-23	1.35e-94	20.5725	0.009	0.557	5.42e-91			Chp2	8.69e-20	10.1562	0.441	0.465	3.48e-16			Serac1	1.32e-27	11.7636	0.005	0.443	5.3e-24			Far1os	2.35e-10
Igkv2-109	1.03e-64	12.1989	0.006	0.365	4.12e-61			F13a1	8.49e-45	13.3778	0.039	0.297	3.4e-41			AC241534.1	8.34e-104	15.3489	0.023	0.295	3.34e-100			F630028O10Rik	2.79e-36	20.5005	0.008	0.293	1.12e-32			Ano1	3.15e-18	10.0974	0.565	0.89	1.26e-14			Gm37933	5.58e-11	11.7549	0.005	0.366	2.23e-07			Mcm3	1.07e-06
Gm50232	1.82e-203	12.1445	0.012	0.353	7.28e-200			Ighv1-4	8.14e-21	13.3631	0.007	0.211	3.26e-17			Trim30c	6.68e-20	15.2989	0.011	0.119	2.68e-16			Gm47232	1.71e-85	20.4994	0.028	0.528	6.84e-82			Jchain	1.74e-45	9.9858	0.408	0.116	6.95e-42			Fam161a	4.26e-11	11.6786	0.003	0.305	1.71e-07			Fas	1.07e-16
Igkv4-72	1.04e-22	12.1288	0.01	0.116	4.15e-19			Ighv6-3	2.36e-194	13.3481	0.009	0.508	9.45e-191			Igkv6-32	2.42e-72	15.2738	0.004	0.265	9.72e-69			Ighv2-2	5.63e-34	20.4256	0.012	0.399	2.25e-30			Lnx1	4.36e-126	9.93655	0.014	0.364	1.75e-122			Rasgef1a	3.45e-14	11.4746	0.003	0.26	1.38e-10			Tgfbr3	4.95e-06
Igkv17-127	1.11e-82	12.093	0.015	0.373	4.45e-79			Tbc1d22bos	2.71e-22	13.3277	0.003	0.18	1.08e-18			Sipa1l2	1.29e-39	15.2255	0.015	0.184	5.17e-36			Gm13383	2.18e-17	20.2699	0.035	0.421	8.74e-14			Ighv1-84	4.77e-07	9.9287	0.208	0.095	0.00191279			Gm11690	2.5e-65	11.3792	0.029	0.269	1e-61			Akr1b10	9.18e-06
Igkv14-111	0	12.0222	0.013	0.483	0			Ms4a6d	7.33e-14	13.1835	0.001	0.239	2.94e-10			1110035H17Rik	2.06e-20	15.2234	0.011	0.162	8.24e-17			Ltc4s	2.17e-109	20.2443	0.002	0.14	8.72e-106			Tbx2	9.93e-18	9.91982	0.505	0.857	3.98e-14			Gm2237	9.76e-07	11.1381	0.005	0.334	0.00391221			Zfp608	2.8e-21
Map3k9	4.16e-216	11.8915	0.016	0.55	1.67e-212			E130215H24Rik	1.98e-151	13.138	0.019	0.33	7.93e-148			Igkv12-46	1.49e-35	15.2142	0.017	0.388	5.99e-32			Mertk	1.16e-34	20.2078	0.001	0.183	4.64e-31			Igkv17-121	1.9e-21	9.88807	0.03	0.185	7.63e-18			Ighv9-3	2.16e-15	11.112	0.077	0.361	8.66e-12			Znrf2	4.22e-11
Clu	5.9e-57	11.8488	0.007	0.117	2.37e-53			Gm26910	2.93e-24	13.1352	0.015	0.191	1.18e-20			Gm8817	4.16e-07	15.1999	0.006	0.115	0.00166799			Aspm	3.03e-10	20.1693	0.478	0.686	1.21e-06			Cox4i2	1.83e-74	9.84601	0.188	0.36	7.32e-71			Col12a1	1.04e-07	11.1044	0.298	0.38	0.000415454			Kdm7a	1.99e-10
BC065397	1.32e-110	11.7232	0.02	0.452	5.29e-107			Cd46	7.87e-144	13.1154	0.018	0.366	3.15e-140			Pigr	2.12e-18	15.0864	0.054	0.18	8.5e-15			Fos	1.73e-41	19.881	0.134	0.14	6.95e-38			Mki67	2.58e-06	9.84509	0.456	0.533	0.0103302			Cdh17	1.56e-39	11.0305	0.008	0.116	6.26e-36			Ighv1-26	1.61e-15
Atp1b1	7.79e-140	11.6998	0.045	0.176	3.12e-136			Colq	9.4e-184	13.0286	0.006	0.423	3.77e-180			Baiap3	4.27e-13	14.8236	0	0.248	1.71e-09			Igkv3-2	1.58e-06	19.731	0.006	0.257	0.00633841			Tinagl1	2.54e-50	9.82407	0.5	0.871	1.02e-46			1700039M10Rik	5.69e-09	10.9646	0.003	0.241	2.28e-05			Mef2c	9.44e-06
Gm39321	3.33e-92	11.6823	0.032	0.462	1.33e-88			Clu	1.43e-23	12.916	0.009	0.218	5.73e-20			5830444B04Rik	3.72e-30	14.8208	0.009	0.171	1.49e-26			D930030I03Rik	3.25e-15	19.6937	0.007	0.464	1.3e-11			AV356131	4.63e-12	9.71353	0.076	0.131	1.85e-08			Ighv1-63	3.77e-06	10.7102	0.015	0.144	0.0150922			Tagap	3.85e-19
Gm15747	1.07e-91	11.6589	0.006	0.453	4.3e-88			Smim40	2.55e-10	12.8829	0.009	0.221	1.02e-06			Sncg	1.48e-19	14.8161	0.184	0.078	5.94e-16			Slc16a10	4.04e-153	19.4167	0.017	0.444	1.62e-149			Gm40770	3.23e-13	9.60772	0.011	0.199	1.29e-09			1700099I09Rik	2.44e-23	10.6595	0.032	0.363	9.77e-20			Rassf3	9.75e-14
Tha1	2.73e-181	11.6368	0.005	0.112	1.1e-177			Ighg2c	6.27e-13	12.878	0.311	0.427	2.51e-09			Pygm	0	14.7405	0.008	0.746	0			Gm50394	1.28e-13	19.4083	0.003	0.13	5.11e-10			Gm27241	1.14e-19	9.46825	0.026	0.164	4.58e-16			Gm16014	1.9e-11	10.5686	0.031	0.177	7.62e-08			Ryr2	2.34e-11
A930015D03Rik	6.38e-35	11.5527	0.005	0.319	2.56e-31			Ighv14-3	1.74e-82	12.8277	0.009	0.339	6.96e-79			Ppargc1a	3.2e-126	14.7264	0.012	0.551	1.28e-122			4933426B08Rik	1.79e-160	19.2962	0.02	0.571	7.16e-157			Fam221a	2.52e-62	9.468	0.051	0.337	1.01e-58			Gm17249	3.4e-27	10.4383	0.008	0.154	1.36e-23			S1pr4	1.9e-10
Nr1i3	1.03e-10	11.4542	0.002	0.125	4.15e-07			Sfrp1	3.71e-10	12.6467	0.27	0.385	1.49e-06			Ighv1-52	1.03e-100	14.7174	0.005	0.369	4.12e-97			Tacstd2	5.69e-71	19.1861	0.025	0.53	2.28e-67			Top2a	2.9e-19	9.46335	0.393	0.566	1.16e-15			Wdr38	1.89e-85	10.4373	0.015	0.599	7.56e-82			Gm44226	1.09e-25
Actn3	6.63e-70	11.4532	0.265	0.041	2.66e-66			Ighv1-53	1.24e-27	12.5549	0.009	0.284	4.96e-24			Colq	2.42e-132	14.5719	0.007	0.348	9.72e-129			Trav16n	9.59e-35	19.1545	0.123	0.027	3.84e-31			Crip1	1.69e-20	9.40865	0.568	0.398	6.78e-17			Tmem91	4.99e-34	10.4323	0.015	0.435	2e-30			Sipa1l1	4.81e-06
Tbc1d32	1.54e-45	11.4509	0.01	0.352	6.17e-42			Igkv5-39	4.22e-97	12.5214	0.014	0.354	1.69e-93			Wfdc17	7.81e-27	14.4753	0.066	0.45	3.13e-23			Tgfbr3l	3.44e-10	19.1432	0.005	0.188	1.38e-06			Knl1	3.03e-09	9.38157	0.359	0.464	1.21e-05			Gm26826	7.28e-10	10.4281	0.024	0.338	2.92e-06			Slc12a3	2.19e-32
Ptafr	2.64e-31	11.4293	0.002	0.109	1.06e-27			Igkv12-46	9.38e-52	12.5013	0.017	0.301	3.76e-48			Wdr95	5.01e-88	14.4452	0.002	0.488	2.01e-84			Ngp	5.97e-158	19.0412	0.004	0.581	2.39e-154			Cdk1	1.34e-43	9.38096	0.308	0.573	5.35e-40			Cd300c	1.3e-13	10.3706	0.245	0.329	5.22e-10			Hivep2	2.5e-08
Ighv14-2	2.26e-36	11.4106	0.007	0.365	9.06e-33			Ppargc1a	0	12.3813	0.015	0.722	0			Gm48194	3.7e-28	14.3085	0.002	0.279	1.48e-24			A530021J07Rik	5.8e-37	19.0235	0.109	0.017	2.33e-33			Mmrn2	3.97e-20	9.32887	0.298	0.212	1.59e-16			Trav3-3	1.11e-07	10.3178	0.038	0.168	0.000443089			Ezh1	7.96e-06
Fcgr4	7.51e-68	11.4002	0.001	0.246	3.01e-64			Cd33	4.29e-81	12.299	0.12	0.508	1.72e-77			Hk3	5.22e-06	14.2715	0	0.306	0.0209062			1700094D03Rik	5.4e-139	18.5479	0.017	0.59	2.16e-135			Cenpe	1.89e-07	9.28257	0.408	0.539	0.000757909			Cdkl5	6.51e-48	10.2764	0.015	0.397	2.61e-44			A930012O16Rik	8.78e-22
Ighv14-1	3.39e-11	11.3356	0.003	0.153	1.36e-07			Cacna2d4	6.34e-77	12.281	0.011	0.239	2.54e-73			Kcnc3	1.59e-32	14.2698	0.019	0.229	6.39e-29			Ighv1-64	1.22e-103	18.5139	0.026	0.468	4.88e-100			Ccl17	5.75e-11	9.28112	0.405	0.509	2.31e-07			Gm27017	9.05e-29	10.2555	0.009	0.304	3.63e-25			Rnf216	3.97e-08
Rasd1	2.22e-116	11.2594	0.01	0.259	8.9e-113			Adam4	1.26e-27	12.2642	0.004	0.201	5.07e-24			Gm6566	1.01e-19	14.2664	0.012	0.249	4.03e-16			Lilra6	2.27e-161	18.4962	0.021	0.569	9.1e-158			1700087I21Rik	3.8e-73	9.22819	0.022	0.247	1.52e-69			Kcnb1	6.89e-19	10.2401	0.033	0.246	2.76e-15			Haao	2.89e-07
AU019990	7.07e-76	11.2326	0.004	0.327	2.83e-72			Nrarp	4.39e-51	12.2632	0.005	0.293	1.76e-47			Gm4841	7.35e-131	14.2631	0.48	0.244	2.95e-127			Gm39321	1.46e-84	18.4798	0.056	0.606	5.83e-81			Ighv1-62-3	1.77e-08	9.13123	0.016	0.259	7.09e-05			Basp1	1.21e-87	10.2082	0.248	0.704	4.87e-84			Fam43a	5.19e-06
Ighv1-53	4.21e-104	11.2178	0.01	0.479	1.69e-100			Ighv1-15	7.56e-57	12.1716	0.011	0.359	3.03e-53			Ighv1-76	2.36e-09	14.2176	0.01	0.218	9.44e-06			Gm42658	1.2e-11	18.4553	0.015	0.398	4.8e-08			Hist1h3c	2.52e-12	9.03959	0.27	0.369	1.01e-08			Dnajc28	1.23e-05	10.1562	0.004	0.121	0.049434			Zbtb4	1.24e-05
Dnase1l3	4.4e-108	11.1865	0.008	0.1	1.76e-104			Gm10505	1.04e-182	12.1673	0.02	0.336	4.16e-179			Plk2	0	14.1925	0.051	0.443	0			Gm10827	5.22e-21	18.2978	0.012	0.428	2.09e-17			Cks2	7.44e-15	9.02712	0.448	0.643	2.98e-11			BC106179	5.47e-113	10.0584	0.013	0.468	2.19e-109			Kmo	4.41e-12
Mcmdc2	1.82e-69	11.1291	0.005	0.281	7.28e-66			Hp	9.08e-08	12.1097	0.236	0.39	0.00036399			Cyp2r1	1.39e-111	14.1846	0.011	0.232	5.57e-108			Acod1	1.71e-59	18.2839	0	0.113	6.87e-56			Foxs1	1.75e-17	9.02464	0.526	0.87	7.01e-14			Gm50232	1.75e-08	10.0325	0.011	0.189	7.02e-05			Atxn7	5.6e-06
Btnl1	4.39e-75	11.1148	0.006	0.307	1.76e-71			Fcna	9.83e-11	11.8278	0.09	0.123	3.94e-07			Gm44686	1.08e-12	14.1822	0.002	0.145	4.34e-09			Zfp712	6.12e-16	18.2534	0.015	0.411	2.45e-12			Igkc	1.2e-11	8.97629	0.238	0.126	4.81e-08			Lilra6	1.18e-33	9.99937	0.012	0.248	4.73e-30			BE692007	1.22e-05
Hdc	1.95e-53	11.0689	0.005	0.266	7.81e-50			Gpr141b	1.77e-18	11.7922	0.23	0.074	7.1e-15			Fam89a	4.22e-16	14.0492	0.003	0.248	1.69e-12			Igkv14-111	1.95e-105	18.0439	0.011	0.238	7.83e-102			Tox2	2.19e-106	8.964	0.136	0.331	8.78e-103			Nadsyn1	1.32e-84	9.99456	0.021	0.584	5.28e-81			Fcho2	1.73e-06
Ica1l	4.14e-75	11.0467	0.007	0.346	1.66e-71			Gm15133	1.09e-222	11.6324	0.036	0.519	4.36e-219			C2	3.88e-16	14.0333	0.725	0.586	1.56e-12			Hemk1	1.15e-117	17.9139	0.012	0.618	4.6e-114			Slc10a1	1.3e-103	8.92693	0.022	0.386	5.21e-100			Gatm	9.74e-50	9.918	0.236	0.555	3.9e-46			Btla	5.45e-06
Ceacam10	1.04e-23	11.0412	0.216	0.1	4.18e-20			Gm46218	5.92e-14	11.6201	0.015	0.113	2.37e-10			Pdcd1lg2	1.18e-25	13.9817	0.061	0.182	4.73e-22			Igkv12-46	1.52e-36	17.8597	0.021	0.398	6.08e-33			Des	1.07e-14	8.81753	0.564	0.86	4.3e-11			Ighv1-18	9.91e-16	9.91776	0.019	0.357	3.97e-12			Zfp174	1.32e-37
Phldb3	8.6e-225	10.9852	0.024	0.545	3.45e-221			Fbln7	5.16e-06	11.559	0.25	0.121	0.0206703			1700028K03Rik	1.21e-100	13.9223	0.006	0.518	4.85e-97			Ighv6-3	1.1e-36	17.8546	0.012	0.445	4.41e-33			Jph1	2.04e-14	8.74773	0.003	0.203	8.19e-11			Acsbg1	4.46e-09	9.91245	0.004	0.14	1.79e-05			Nampt	1.23e-09
Tspoap1	1.93e-175	10.9292	0.006	0.43	7.73e-172			Clec4b1	8.34e-12	11.3224	0.182	0.126	3.34e-08			Ubd	1.97e-18	13.8973	0	0.433	7.88e-15			4930439D14Rik	1.36e-60	17.7452	0.011	0.439	5.46e-57			Acta2	2.71e-61	8.73578	0.128	0.443	1.09e-57			Gm44751	3.99e-45	9.84891	0.027	0.445	1.6e-41			Slc4a7	2.92e-08
Gm5129	4.79e-38	10.8709	0.009	0.188	1.92e-34			Irf4	7.45e-268	11.2603	0.157	0.574	2.99e-264			Skint3	6.79e-25	13.8273	0.848	0.849	2.72e-21			Rasl11a	2.34e-07	17.7079	0.134	0.017	0.000938562			AU019990	6.73e-18	8.72974	0.165	0.1	2.7e-14			Bst1	9.73e-25	9.82937	0.024	0.494	3.9e-21			Klf3	8.58e-06
Trim30c	4.02e-19	10.8242	0.014	0.182	1.61e-15			Gm28809	1.48e-08	11.2257	0.003	0.238	5.95e-05			Ighv1-53	1.59e-17	13.6114	0.011	0.344	6.36e-14			Plvap	3.76e-119	17.6972	0.006	0.297	1.51e-115			Gm10457	2.48e-13	8.70389	0.402	0.314	9.95e-10			Myb	2.96e-61	9.7885	0.062	0.328	1.19e-57			Aplp2	7.16e-07
Nos3	1.05e-24	10.8031	0.005	0.324	4.22e-21			Cd300c2	1.46e-12	11.2167	0.043	0.205	5.85e-09			Ighv9-4	2.11e-06	13.5868	0.002	0.153	0.00844221			Glyctk	1.58e-30	17.6931	0.015	0.467	6.35e-27			Bcl2a1b	2.81e-37	8.65307	0.327	0.538	1.13e-33			Plekha4	8.26e-15	9.61449	0.065	0.24	3.31e-11			Cdc42ep3	2.7e-22
Sox4	0	10.7248	0.041	0.221	0			Irf1	1.36e-53	11.1126	0.121	0.362	5.43e-50			Igkv6-23	4.04e-145	13.5832	0.038	0.492	1.62e-141			B3gnt7	2.2e-56	17.5778	0.022	0.583	8.82e-53			AC241534.1	2.67e-41	8.61952	0.057	0.194	1.07e-37			Ighv1-82	2.67e-12	9.61155	0.031	0.124	1.07e-08			Il6st	3.97e-07
Bambi	8.04e-96	10.7146	0.01	0.27	3.22e-92			Meg3	2.06e-12	11.0002	0.315	0.409	8.24e-09			Tnnc2	2.47e-12	13.5293	0.219	0.163	9.89e-09			Hilpda	5.89e-79	17.5147	0.046	0.262	2.36e-75			Lrrc29	3.04e-21	8.58921	0.01	0.154	1.22e-17			Ighv6-6	1.36e-08	9.59386	0.021	0.218	5.45e-05			Fbxl12	2.19e-07
Frg2f1	5.63e-36	10.7116	0.004	0.367	2.26e-32			Abcc9	7.5e-90	10.9371	0.19	0.332	3.01e-86			Dclk2	2.21e-28	13.4518	0.04	0.179	8.84e-25			Klc4	6.51e-37	16.9886	0.016	0.258	2.61e-33			Ict1os	4.36e-12	8.58039	0.125	0.091	1.75e-08			Slc15a3	7.14e-82	9.40004	0.126	0.712	2.86e-78			Nes	4.6e-65
Gm11342	0	10.6761	0.022	0.516	0			1700028E10Rik	2.95e-279	10.9118	0.017	0.385	1.18e-275			C1qc	8.2e-17	13.4323	0.17	0.325	3.29e-13			Senp8	6.95e-41	16.9314	0.005	0.478	2.79e-37			Gm7467	5.54e-24	8.49918	0.027	0.356	2.22e-20			Alpk2	2.77e-44	9.33407	0.016	0.378	1.11e-40			Cyb561a3	1.04e-20
Prss36	0	10.6663	0.004	0.602	0			Gm44686	3.94e-11	10.8588	0.003	0.278	1.58e-07			Ighv1-69	1.5e-10	13.4185	0.003	0.184	6.02e-07			Hk1os	2.46e-17	16.8446	0.005	0.344	9.88e-14			Ighg3	3.27e-52	8.40791	0.055	0.285	1.31e-48			Gm48768	2.77e-87	9.33306	0.019	0.305	1.11e-83			Mirt1	5.38e-13
Klrb1f	2.49e-141	10.4978	0.008	0.289	9.96e-138			Il1b	9.27e-09	10.8137	0.075	0.191	3.71e-05			Gm26621	8.78e-100	13.3953	0.019	0.422	3.52e-96			Cnga1	2.03e-60	16.7633	0.175	0	8.15e-57			Clec2g	4.34e-53	8.3669	0.007	0.373	1.74e-49			Igfbp3	4.73e-17	9.30266	0.244	0.492	1.9e-13			Rassf4	6.61e-17
Igkv4-91	7.99e-189	10.4834	0.024	0.377	3.2e-185			Gm26802	2.1e-73	10.8058	0.006	0.318	8.42e-70			Ptcra	9.55e-32	13.3913	0.04	0.165	3.83e-28			Gm48768	9.84e-13	16.7428	0.01	0.205	3.94e-09			Rilpl2	1.02e-31	8.34996	0.125	0.347	4.11e-28			Samsn1	3.78e-07	9.23771	0.438	0.46	0.00151684			Map3k8	6.08e-13
Ndrg1	3.31e-170	10.4409	0.011	0.135	1.33e-166			Clec4a3	1.61e-44	10.7465	0.033	0.249	6.44e-41			Fabp5	1.85e-11	13.3768	0.506	0.387	7.4e-08			Gm10101	1.56e-37	16.683	0.03	0.478	6.25e-34			Klhl6	4.88e-11	8.33531	0.719	0.879	1.95e-07			Gm10785	1.38e-06	9.17646	0.004	0.298	0.00552214			Zfp53	5.08e-10
Cdkl5	2.62e-257	10.3999	0.008	0.365	1.05e-253			Ccl21a	2.93e-28	10.6979	0.001	0.25	1.17e-24			Gpr22	2.5e-103	13.3209	0.014	0.391	1e-99			Il12a	2.51e-171	16.6504	0.059	0.665	1.01e-167			A430078I02Rik	8.68e-20	8.28944	0.013	0.316	3.48e-16			Epas1	1.12e-11	9.04814	0.313	0.396	4.47e-08			Gimap1os	1.75e-14
Igkv6-23	4.81e-219	10.2986	0.01	0.52	1.93e-215			Zfp459	1.13e-173	10.6513	0.004	0.447	4.54e-170			Gm42658	1.6e-116	13.2467	0.008	0.257	6.39e-113			Gm9828	1.4e-60	16.6034	0.012	0.441	5.62e-57			Il2	1.06e-22	8.23822	0.007	0.156	4.26e-19			AA388235	8.21e-16	9.00434	0.005	0.237	3.29e-12			Tpm1	5.4e-10
6430550D23Rik	1.78e-128	10.2255	0.004	0.408	7.14e-125			2010309G21Rik	1.85e-116	10.6307	0.061	0.406	7.42e-113			1810059H22Rik	2.65e-26	13.215	0.04	0.281	1.06e-22			Gm9889	1.36e-17	16.567	0.025	0.38	5.44e-14			Tpx2	9.32e-18	8.16819	0.347	0.504	3.73e-14			Gm17590	2.89e-16	8.93801	0.013	0.172	1.16e-12			Tug1	6.06e-06
4921507P07Rik	3.01e-11	10.1908	0.003	0.214	1.21e-07			Ighv5-4	5.16e-10	10.6085	0.012	0.119	2.07e-06			Clec4a3	4.49e-12	13.1549	0.735	0.494	1.8e-08			Vpreb3	8.12e-14	16.5614	0.443	0.773	3.25e-10			Tgm2	6.21e-11	8.13757	0.608	0.494	2.49e-07			BC051142	4.62e-60	8.91032	0.02	0.33	1.85e-56			Slamf6	7.73e-08
Clec2g	6.77e-192	10.1891	0.003	0.144	2.71e-188			Igsf6	2.32e-06	10.5958	0.16	0.318	0.00930039			Notch3	7.22e-24	13.0149	0.201	0.103	2.89e-20			Ighv1-39	1.09e-09	16.4662	0.006	0.239	4.39e-06			Dkkl1	3.37e-22	8.12213	0.038	0.117	1.35e-18			Rasgrf2	2.85e-75	8.88189	0.012	0.325	1.14e-71			Spata13	8.08e-19
Igkv8-30	2.95e-114	10.1704	0.015	0.236	1.18e-110			Dennd6b	1.3e-211	10.5677	0.02	0.383	5.22e-208			Lifr	2.19e-07	12.9866	0.159	0.173	0.00087923			Mcam	2.8e-06	16.4128	0.169	0.047	0.0112386			Paqr5	2.83e-34	8.09587	0.431	0.713	1.13e-30			Ppfia4	2.39e-34	8.86765	0.034	0.282	9.57e-31			Lpar6	1.37e-23
4933432K03Rik	5.84e-41	10.0666	0.007	0.202	2.34e-37			Sdc3	9.84e-06	10.5601	0.011	0.271	0.0394488			Ighv1-18	6.88e-268	12.9707	0.011	0.393	2.76e-264			Ighv1-75	1.08e-69	16.3032	0.013	0.559	4.34e-66			Nnt	5.76e-10	8.0796	0.037	0.144	2.31e-06			9930022D16Rik	8.04e-81	8.85201	0.013	0.477	3.22e-77			Rnf19a	1.02e-08
Ighv1-76	4.25e-43	10.0168	0.009	0.318	1.7e-39			Serpina3g	1.34e-35	10.5257	0.054	0.385	5.35e-32			Gm39526	3.78e-06	12.878	0.003	0.177	0.0151629			Gm34983	1.95e-09	16.2332	0.019	0.274	7.8e-06			Cap2	1.02e-14	8.07273	0.357	0.425	4.11e-11			Ighv5-17	9.1e-44	8.81772	0.017	0.29	3.65e-40			Rnf166	5.68e-21
Col11a2	2.45e-151	10.016	0.005	0.384	9.81e-148			Gm33195	7.67e-74	10.5043	0.01	0.244	3.07e-70			Dmkn	1.69e-09	12.8764	0.938	0.945	6.79e-06			Cnbd2	1.6e-13	16.2179	0.022	0.434	6.4e-10			Pclaf	4.28e-13	8.01268	0.449	0.633	1.72e-09			Nfkbid	1.38e-18	8.72347	0.267	0.484	5.53e-15			Rnf167	1.26e-08
Afp	8.08e-76	9.82474	0.009	0.264	3.24e-72			Gm3435	1.29e-16	10.4782	0.008	0.263	5.19e-13			Padi4	5.57e-29	12.8015	0.126	0.248	2.23e-25			Gm3435	6.15e-64	16.079	0.007	0.52	2.46e-60			Ms4a7	3.15e-18	7.97072	0.395	0.557	1.26e-14			Cd274	6.71e-06	8.6781	0.09	0.184	0.0268972			Ppm1k	3.13e-15
Myoc	1.91e-85	9.81245	0.002	0.328	7.65e-82			Tha1	3.98e-49	10.4738	0.007	0.164	1.6e-45			Hck	1.77e-152	12.703	0.059	0.442	7.1e-149			Zfp963	2.72e-33	16.0098	0.008	0.346	1.09e-29			Senp8	2.79e-15	7.94434	0.02	0.155	1.12e-11			Dusp2	1.1e-06	8.63782	0.371	0.317	0.00440422			Tgtp1	8.18e-06
Igkv3-7	5.03e-26	9.79254	0.002	0.27	2.02e-22			Mrc1	2.55e-53	10.4207	0.081	0.151	1.02e-49			Gm13546	7.15e-41	12.6599	0.072	0.309	2.87e-37			Ighv1-19	5.6e-142	15.9482	0.015	0.697	2.24e-138			5430427M07Rik	4.04e-23	7.93864	0.013	0.298	1.62e-19			Pim1	5.22e-28	8.60587	0.186	0.334	2.09e-24			Hcrtr2	4.84e-27
Il1a	7.01e-50	9.7773	0.504	0.332	2.81e-46			Cfp	3.17e-08	10.371	0.012	0.148	0.000127238			Gm4013	1.84e-124	12.5026	0.023	0.298	7.37e-121			Lgals7	1.29e-17	15.9218	0.003	0.176	5.16e-14			Aox4	1.03e-25	7.92272	0.347	0.533	4.14e-22			Plac8	6.16e-08	8.52659	0.306	0.391	0.000246997			Dnajb4	9.57e-08
Sik2	1.1e-37	9.76296	0.1	0.231	4.43e-34			Rilpl2	2.73e-125	10.2695	0.114	0.198	1.1e-121			Marcksl1	4.17e-61	12.4936	0.108	0.121	1.67e-57			Il34	1.67e-09	15.8476	0	0.18	6.7e-06			Gm12735	1.72e-20	7.84726	0.01	0.354	6.89e-17			Gm12689	2.41e-06	8.45246	0.008	0.203	0.00966011			Irgm1	1.55e-12
Igkv11-125	7.17e-83	9.73843	0.386	0.178	2.88e-79			Gm42721	2.92e-06	10.2625	0.004	0.22	0.0117101			Cebpe	2.03e-17	12.4691	0.983	0.956	8.14e-14			Il4i1	1.28e-88	15.8029	0.184	0.396	5.11e-85			Smco4	4.11e-09	7.84538	0.501	0.309	1.65e-05			Ighv2-5	2.83e-10	8.42149	0.023	0.315	1.13e-06			Tmem108	1.95e-22
Ighv1-74	1.15e-161	9.67368	0.008	0.367	4.62e-158			Ighv3-5	3.31e-30	10.2408	0.145	0.074	1.33e-26			Zdhhc23	3.16e-143	12.4206	0.017	0.166	1.26e-139			Ighv1-53	1.52e-169	15.7358	0.007	0.671	6.1e-166			Mcm6	3.85e-09	7.82335	0.489	0.408	1.54e-05			Gm13270	5.19e-22	8.38003	0.005	0.25	2.08e-18			Vat1	2.51e-06
Xlr	5.57e-43	9.67022	0.003	0.144	2.23e-39			Ptafr	4.65e-38	10.187	0.042	0.4	1.86e-34			4930563E22Rik	1.51e-16	12.4194	0.003	0.238	6.05e-13			Gpr22	2.52e-125	15.7287	0.022	0.655	1.01e-121			Trbv17	1.5e-07	7.74161	0.095	0.172	0.000599254			Ighg3	5.61e-12	8.35666	0.017	0.27	2.25e-08			Nabp1	7.2e-20
Ly6k	4.49e-242	9.64554	0.01	0.379	1.8e-238			Gm43332	5.67e-67	10.0913	0.003	0.121	2.27e-63			Gm26531	8.14e-38	12.3628	0.024	0.192	3.26e-34			Gm26531	1.14e-54	15.5634	0.033	0.528	4.57e-51			Ube2c	6.13e-22	7.739	0.414	0.572	2.45e-18			Lrrc25	5.38e-13	8.34418	0.005	0.309	2.16e-09			Tmem163	4.1e-39
Slamf9	6.41e-72	9.53489	0.009	0.266	2.57e-68			0610039K10Rik	2.73e-07	10.0875	0.003	0.17	0.00109377			Zfp316	2.04e-36	12.3553	0.021	0.304	8.16e-33			Trmo	3.88e-147	15.3796	0.019	0.561	1.56e-143			Tubb4b	1.1e-15	7.66639	0.415	0.586	4.42e-12			Ighv1-19	3.49e-27	8.30977	0.019	0.299	1.4e-23			Pmepa1	6.17e-16
Rgs2	4.03e-217	9.50689	0.195	0.201	1.61e-213			Gm17249	6.07e-157	10.0714	0.009	0.339	2.43e-153			Rnf122	1.28e-13	12.3548	0.081	0.124	5.14e-10			Ighv9-3	5.74e-53	15.3508	0.016	0.279	2.3e-49			Gm6712	7.73e-36	7.5937	0.019	0.335	3.1e-32			Ighv5-4	7.94e-10	8.2951	0.025	0.337	3.18e-06			Slamf1	1.45e-16
Kcnj1	6.55e-48	9.49564	0.004	0.169	2.63e-44			Irs2	2.85e-72	10.0295	0.139	0.292	1.14e-68			Pdzd4	1.2e-12	12.3105	0.003	0.238	4.82e-09			Phldb3	4.4e-181	15.2525	0.023	0.682	1.77e-177			B230334C09Rik	5.89e-40	7.57011	0.017	0.313	2.36e-36			Cpe	5.07e-08	8.19353	0.29	0.224	0.00020331			Mex3a	1.06e-11
Gm35035	3.15e-29	9.49406	0.015	0.27	1.26e-25			Adgre1	2.94e-68	9.99407	0.01	0.473	1.18e-64			Lrrc25	3.27e-40	12.2995	0.005	0.16	1.31e-36			Tnf	3.56e-32	15.1981	0.021	0.245	1.43e-28			Pla2g2d	1.45e-06	7.5297	0.061	0.167	0.0058156			Hk2	1.04e-08	8.14808	0.093	0.396	4.17e-05			Fam78a	1.54e-14
Gm37933	1.64e-72	9.473	0.004	0.329	6.56e-69			Map2	1.55e-27	9.95636	0.002	0.264	6.2e-24			Slamf8	6.37e-10	12.2504	0.001	0.178	2.55e-06			Gm12185	8.59e-101	15.1173	0.002	0.193	3.44e-97			Gm17590	3.16e-08	7.52883	0.011	0.221	0.000126516			Nfatc1	2.17e-09	8.09935	0.28	0.27	8.68e-06			Foxj2	1.59e-10
Igkv4-53	3.16e-78	9.43491	0.007	0.447	1.27e-74			Tead2	1.33e-12	9.95616	0.016	0.122	5.32e-09			Fcrls	1.14e-32	12.1986	0.684	0.601	4.55e-29			B3galt2	2.59e-24	15.117	0.02	0.372	1.04e-20			Ppt1	2.52e-26	7.42357	0.208	0.289	1.01e-22			Ido1	2.46e-10	8.01523	0.001	0.323	9.86e-07			Npm1	5.97e-06
Ighv1-42	1.69e-07	9.42889	0.005	0.126	0.000675791			Lalba	6.81e-06	9.95084	0.003	0.312	0.0272952			Mdk	1.64e-06	12.1761	0.002	0.229	0.00658471			Gm12708	4.41e-06	15.0681	0.055	0.238	0.0176799			Efnb2	1.6e-73	7.40196	0.011	0.188	6.41e-70			Zbtb10	2.15e-07	8.01132	0.08	0.265	0.000862963			Ms4a3	4.47e-28
Ighv5-12	5.13e-114	9.42294	0.003	0.402	2.06e-110			Gm13778	1.46e-07	9.94668	0.001	0.281	0.000583369			Pycard	9.4e-29	12.1597	0.244	0.278	3.77e-25			Gm43774	1.2e-26	14.7723	0.01	0.261	4.81e-23			Gal	5.44e-29	7.37773	0.084	0.101	2.18e-25			Itga1	1.55e-13	7.99253	0.156	0.284	6.23e-10			Vmn2r97	9.6e-09
Dtnbos	7.35e-11	9.39972	0.002	0.193	2.94e-07			Akap5	1.21e-133	9.92712	0.015	0.319	4.86e-130			Plvap	1.08e-22	12.1482	0.351	0.452	4.32e-19			Igkv12-41	1.81e-26	14.7598	0.006	0.445	7.27e-23			Tyrobp	3.19e-20	7.33819	0.165	0.33	1.28e-16			C1qb	7.32e-17	7.95114	0.119	0.506	2.93e-13			Gtf2i	8.48e-07
Gm4013	3.51e-208	9.37078	0.017	0.262	1.4e-204			4921507P07Rik	8.08e-47	9.92589	0.004	0.111	3.24e-43			Trem1	9.76e-24	12.1166	0.964	0.916	3.91e-20			C030013C21Rik	2.92e-27	14.7532	0.012	0.381	1.17e-23			Gata2	1.85e-13	7.24243	0.172	0.089	7.42e-10			Snhg15	1.51e-08	7.94843	0.257	0.453	6.04e-05			Scaper	4.17e-07
Cd300lf	1.84e-62	9.34187	0.003	0.145	7.35e-59			Cnbd2	2.59e-08	9.92008	0.016	0.253	0.000103802			Uchl4	1.6e-168	12.106	0.031	0.223	6.4e-165			Gm29361	1.4e-06	14.6529	0.023	0.356	0.00560149			Gm43514	2.09e-07	7.21755	0.025	0.125	0.000837602			Gm9484	9.78e-38	7.9299	0.017	0.506	3.92e-34			Pcmtd2	3.01e-13
Zfp365	3.57e-118	9.33548	0.004	0.358	1.43e-114			Gm11457	2.6e-253	9.91707	0.003	0.537	1.04e-249			Spic	2.38e-56	12.0956	0.007	0.389	9.55e-53			Igkv1-117	5.02e-49	14.5715	0.018	0.198	2.01e-45			Gm20109	1.97e-68	7.21654	0.008	0.451	7.88e-65			4930412M03Rik	5.37e-07	7.84354	0.005	0.247	0.00215425			Mbd1	1.6e-06
Mybl1	1.82e-27	9.31616	0.296	0.385	7.31e-24			Gm50210	7.42e-17	9.89506	0.003	0.149	2.97e-13			Strip2	8.98e-11	12.0513	0.782	0.745	3.6e-07			Ighv8-8	4.76e-148	14.5383	0.007	0.265	1.91e-144			Sncg	3.15e-52	7.18959	0.488	0.853	1.26e-48			Gm49625	2.3e-15	7.84051	0.004	0.151	9.23e-12			Plec	1.82e-06
4930583K01Rik	2.99e-160	9.31006	0.004	0.429	1.2e-156			Gm9949	1.74e-82	9.77002	0.003	0.429	6.98e-79			9930012K11Rik	1.38e-12	12.0341	0.005	0.111	5.54e-09			Gm6598	2.66e-36	14.5167	0.009	0.15	1.07e-32			Hist1h2ae	8.26e-14	7.14413	0.316	0.433	3.31e-10			Cd36	4.01e-24	7.8283	0.184	0.516	1.61e-20			Nedd4	7.27e-07
1700063J08Rik	7.68e-61	9.29322	0.005	0.31	3.08e-57			Gzmb	2.27e-70	9.71271	0.134	0.209	9.12e-67			Bcl2l14	1.63e-08	11.9686	0.33	0.449	6.52e-05			Slco5a1	3.84e-127	14.5049	0.008	0.349	1.54e-123			Gm36266	7.03e-23	7.12064	0.023	0.128	2.82e-19			Dll1	2e-10	7.81081	0.016	0.33	8.03e-07			Vkorc1	3.42e-14
E230029C05Rik	9.23e-62	9.23364	0.006	0.358	3.7e-58			Cxcr2	2.83e-27	9.65772	0.293	0.46	1.14e-23			Mef2b	1.8e-99	11.8238	0.207	0.48	7.21e-96			Cilp	3.15e-59	14.4815	0.001	0.101	1.26e-55			Ighv4-1	1.63e-91	7.10134	0.009	0.259	6.53e-88			Pla2g2d	2.96e-14	7.80164	0.009	0.459	1.19e-10			Lrrc18	3.28e-44
Olfr433	2.64e-38	9.23099	0.003	0.254	1.06e-34			Rnf150	2.26e-16	9.61959	0.056	0.123	9.05e-13			Cntf	5.1e-16	11.797	0.004	0.179	2.04e-12			Kcnc3	1.12e-196	14.4589	0.032	0.767	4.48e-193			Gm32235	7.49e-289	7.08899	0.038	0.869	3e-285			Clu	1.11e-38	7.793	0.021	0.39	4.46e-35			Zfp773	1.12e-11
Hes7	5.21e-24	9.20234	0.004	0.178	2.09e-20			Prg2	2.33e-31	9.53534	0.393	0.518	9.32e-28			Chrdl1	5.58e-12	11.795	0.971	0.956	2.24e-08			Tfpi2	2.99e-09	14.4374	0	0.188	1.2e-05			9430065F17Rik	9.77e-23	7.03165	0.009	0.238	3.92e-19			Fcna	2.52e-20	7.78658	0.158	0.113	1.01e-16			Nrp1	5.2e-09
5930430L01Rik	0	9.17448	0.017	0.547	0			Noxred1	2.5e-196	9.52821	0.026	0.472	1e-192			Gm43774	1.37e-130	11.7147	0.009	0.424	5.49e-127			D330050I16Rik	2.24e-32	14.3967	0.012	0.369	8.97e-29			Rubcn	8.78e-14	7.01601	0.382	0.423	3.52e-10			Gm43221	1.15e-15	7.74128	0.005	0.178	4.62e-12			Edaradd	3.31e-08
Gm26964	3.57e-20	9.16095	0.01	0.219	1.43e-16			2310043M15Rik	8.62e-30	9.50336	0.002	0.253	3.45e-26			Gm5150	1.22e-13	11.7009	0.472	0.368	4.91e-10			Ms4a6d	9.24e-75	14.3935	0.002	0.111	3.7e-71			Gzmk	2.17e-10	6.95704	0.001	0.272	8.68e-07			Ighv1-55	1.54e-19	7.6785	0.118	0.392	6.17e-16			Pex26	4.39e-09
Ighv1-19	2.65e-76	9.14223	0.012	0.391	1.06e-72			Hist2h4	1.12e-21	9.32127	0.03	0.281	4.48e-18			Cpt1b	5.24e-36	11.6635	0.003	0.226	2.1e-32			Areg	2.2e-42	14.3822	0.001	0.195	8.82e-39			Gm28626	4.03e-08	6.95343	0.147	0.17	0.000161709			Hist1h2ac	2.96e-51	7.67715	0.074	0.489	1.18e-47			Gm42595	4.73e-16
Gm26581	1.71e-16	9.12099	0.004	0.11	6.85e-13			Mtus2	3.56e-37	9.31185	0.002	0.317	1.43e-33			Lrp8	2.44e-172	11.6472	0.037	0.315	9.76e-169			AC241534.1	1.13e-111	14.2933	0.023	0.538	4.51e-108			Gm50069	6.39e-18	6.92708	0.016	0.155	2.56e-14			Bcl2a1d	3.08e-56	7.52334	0.215	0.729	1.24e-52			Ift80	4.26e-07
Gm26916	6.06e-19	9.05747	0.001	0.214	2.43e-15			Gm49915	1.31e-18	9.29203	0.01	0.143	5.26e-15			Igkv12-98	4.99e-13	11.5653	0.001	0.127	2e-09			E230029C05Rik	1.03e-06	13.9481	0.01	0.344	0.00411277			4933406C10Rik	6.42e-103	6.9264	0.023	0.405	2.57e-99			Gm10505	4.14e-59	7.4861	0.017	0.382	1.66e-55			Hells	2.85e-07
Nnat	5.75e-39	9.03666	0.008	0.102	2.3e-35			Gm8251	4.52e-74	9.27782	0.03	0.256	1.81e-70			Igkv5-39	1.74e-15	11.4571	0.025	0.158	6.97e-12			Pdgfb	1.16e-09	13.8987	0	0.147	4.67e-06			Hbb-bs	2.63e-68	6.90939	0.013	0.169	1.06e-64			Igha	3.69e-07	7.45063	0.016	0.3	0.00147912			Elmsan1	1.02e-07
Gm49439	2.38e-80	9.01382	0.038	0.199	9.55e-77			Ighv1-9	1.04e-08	9.26314	0.016	0.296	4.18e-05			Zfp300	1.14e-24	11.4466	0.003	0.367	4.57e-21			Ighv1-50	4.12e-44	13.8922	0.01	0.446	1.65e-40			Tmsb4x	6.2e-18	6.87532	0.408	0.328	2.49e-14			Btnl1	3.55e-06	7.38972	0.008	0.339	0.0142455			Crybg2	3.19e-23
Gm42670	1.63e-12	9.00243	0.02	0.305	6.53e-09			Il9r	0	9.2573	0.029	0.491	0			Nfkbid	2.91e-173	11.3812	0.147	0.126	1.17e-169			Ighv9-1	2.98e-09	13.8902	0.004	0.409	1.2e-05			Igkv14-111	1.23e-99	6.81043	0.07	0.217	4.95e-96			Plek	5.16e-09	7.38392	0.467	0.579	2.07e-05			Osr2	4.31e-06
Lilr4b	2.42e-52	8.97792	0.001	0.123	9.69e-49			Trim30c	3.79e-08	9.22524	0.012	0.217	0.000151857			Igkv2-137	3.94e-14	11.3449	0.012	0.121	1.58e-10			Cacna1e	3.67e-49	13.89	0.071	0.381	1.47e-45			Ighv1-58	2.44e-38	6.79232	0.015	0.125	9.78e-35			Nrgn	6.2e-89	7.32624	0.033	0.547	2.49e-85			Oaf	1.64e-09
Igkv6-15	8.98e-58	8.95173	0.011	0.225	3.6e-54			Rassf4	2.57e-39	9.17353	0.058	0.157	1.03e-35			Timp2	1.95e-06	11.202	0.978	0.973	0.00783529			1700028E10Rik	2.24e-79	13.867	0.02	0.509	8.98e-76			Gm26916	7.49e-18	6.7782	0.008	0.116	3e-14			Gm17227	2.73e-10	7.296	0.011	0.189	1.09e-06			A330023F24Rik	1.13e-18
Ighv4-1	1.32e-206	8.93208	0.006	0.419	5.28e-203			Gm29325	2.65e-51	9.1719	0.002	0.177	1.06e-47			Ighv10-3	1.19e-19	11.0226	0.006	0.39	4.76e-16			Cdkl5	4.7e-123	13.84	0.011	0.497	1.88e-119			Gm16685	9.8e-15	6.74386	0.38	0.515	3.93e-11			Ighv3-5	1.73e-10	7.2583	0.031	0.344	6.92e-07			Gm12158	3.86e-14
Gm15336	5.66e-54	8.90841	0.002	0.236	2.27e-50			Gm48283	2.1e-54	9.16307	0.005	0.246	8.43e-51			Selp	4.48e-52	11.0133	0.003	0.139	1.8e-48			Hdc	1.2e-09	13.7407	0.005	0.175	4.82e-06			Hist1h4d	8.9e-06	6.69155	0.261	0.339	0.0356883			Ighv1-11	1.55e-09	7.23928	0.052	0.166	6.19e-06			Gm12592	1.59e-11
Cerkl	0	8.88569	0.023	0.578	0			Ppm1l	2.08e-53	9.09908	0.043	0.381	8.34e-50			Igkv4-57	1.2e-06	10.9878	0.12	0.088	0.00480826			Gm17690	2.33e-117	13.7334	0.01	0.566	9.33e-114			Pdzd2	7.78e-19	6.66244	0.381	0.787	3.12e-15			Gm10062	5.27e-16	7.10118	0.015	0.247	2.11e-12			Ganc	8.86e-07
Chil3	6.71e-126	8.86591	0.001	0.12	2.69e-122			4930544F09Rik	6.54e-46	9.06112	0.003	0.127	2.62e-42			Ffar2	6.58e-181	10.9273	0.016	0.202	2.64e-177			Chka	3.37e-42	13.6042	0.07	0.298	1.35e-38			Gm10505	2.76e-44	6.63825	0.042	0.34	1.11e-40			Igkv4-70	1.06e-08	7.09358	0.133	0.371	4.26e-05			Kctd14	6.74e-10
Hilpda	0	8.85988	0.048	0.37	0			Lpcat2	1.12e-197	9.05677	0.037	0.514	4.5e-194			6030442K20Rik	1.06e-32	10.9201	0.011	0.281	4.23e-29			Ankrd13d	5.19e-98	13.5763	0.013	0.628	2.08e-94			Smc2	1.57e-15	6.63624	0.33	0.453	6.29e-12			Ighv1-76	4.24e-21	7.08892	0.012	0.417	1.7e-17			Pbx1	1.32e-08
Gm20186	1.71e-69	8.84106	0.01	0.167	6.84e-66			Ighv1-66	4.54e-10	9.05531	0.004	0.334	1.82e-06			Gm13822	4.09e-21	10.8281	0.003	0.196	1.64e-17			1700027J07Rik	4.42e-187	13.4859	0.03	0.627	1.77e-183			Gm16731	1.51e-71	6.63563	0.025	0.198	6.05e-68			Igkv17-121	1.82e-12	7.06847	0.133	0.431	7.28e-09			1700066B19Rik	1.62e-70
Vmn2r57	1.42e-85	8.83608	0.014	0.234	5.7e-82			1700084C06Rik	1.29e-15	9.05221	0.003	0.146	5.17e-12			4930548H24Rik	2.88e-31	10.7844	0	0.473	1.15e-27			Cyp4b1	3.47e-27	13.4502	0.027	0.123	1.39e-23			Cpt1b	2.32e-28	6.55657	0.015	0.234	9.31e-25			D230022J07Rik	7.37e-12	6.99551	0.019	0.119	2.95e-08			Gm15472	1.22e-12
4930538E20Rik	1.23e-84	8.83358	0.018	0.276	4.92e-81			Ighv9-4	9.73e-27	9.01512	0.003	0.234	3.9e-23			Cd300c2	7.49e-16	10.7812	0.633	0.616	3e-12			Sh3tc1	5.98e-68	13.4197	0.019	0.45	2.4e-64			Hmgb1	2.24e-06	6.51127	0.57	0.662	0.00898334			Irf4	1.36e-30	6.95865	0.286	0.536	5.46e-27			Sfi1	2.36e-08
Igkv4-63	3.09e-30	8.81581	0.002	0.115	1.24e-26			AA388235	3.39e-12	8.96065	0.007	0.287	1.36e-08			Ighv2-2	6.16e-248	10.7759	0.01	0.583	2.47e-244			Il18bp	2.51e-20	13.4027	0.007	0.141	1.01e-16			Akap12	8.77e-08	6.49439	0.364	0.481	0.000351692			Ighv7-3	2.26e-07	6.91696	0.008	0.315	0.000906711			Ccrl2	5.19e-12
Taf9	9.68e-123	8.75863	0.006	0.112	3.88e-119			Baiap3	7.62e-34	8.93755	0.002	0.233	3.05e-30			Gm34983	5.63e-06	10.7405	0.004	0.283	0.0225537			Myo7a	1.3e-10	13.3663	0.016	0.321	5.22e-07			Spc24	3.13e-30	6.49233	0.354	0.584	1.26e-26			Camp	5.38e-23	6.86084	0.005	0.31	2.16e-19			Crtc3	5.37e-09
Tmem267	1.18e-55	8.75597	0.01	0.253	4.71e-52			Aif1	1.11e-13	8.93367	0.134	0.386	4.46e-10			Dhrs13os	6.04e-08	10.7182	0.006	0.14	0.000242004			Igkv10-96	5.98e-36	13.3212	0.017	0.181	2.4e-32			Cks1b	7.33e-06	6.45824	0.436	0.554	0.0293765			Mei4	1.47e-08	6.80992	0.029	0.154	5.89e-05			Il23a	7.43e-17
Rel	8.95e-18	8.74856	0.502	0.386	3.59e-14			Gm11342	2.49e-111	8.93005	0.016	0.256	9.98e-108			Rnf150	1.17e-09	10.6957	0.331	0.099	4.69e-06			Zfp940	9.96e-33	13.1697	0.014	0.511	3.99e-29			Tm4sf5	4.36e-25	6.44617	0.028	0.255	1.75e-21			Gm9828	1.6e-37	6.80902	0.009	0.298	6.43e-34			Trnp1	9.77e-08
Nmrk2	7.6e-62	8.74234	0.001	0.34	3.05e-58			Plaur	1.35e-220	8.83353	0.14	0.429	5.43e-217			Clic5	3.36e-52	10.6655	0.002	0.347	1.35e-48			Adora2b	6.49e-11	13.1663	0.001	0.165	2.6e-07			Olfr655	2.32e-07	6.35649	0.017	0.408	0.000928571			AC132444.6	5.91e-28	6.73741	0.054	0.364	2.37e-24			Gm27241	4.81e-18
Rhox8	1.04e-72	8.74101	0.015	0.229	4.18e-69			BC106179	2.06e-149	8.83096	0.013	0.536	8.27e-146			Aqp3	5.03e-55	10.6558	0.004	0.368	2.02e-51			Selp	1.32e-23	13.081	0.002	0.122	5.3e-20			Gm47802	1.54e-88	6.29879	0.021	0.229	6.16e-85			Igkv6-17	1.84e-06	6.70077	0.008	0.144	0.00738764			Gm11579	2.07e-16
Pla2g7	1.89e-46	8.69331	0.002	0.217	7.57e-43			Zscan20	8.68e-137	8.81994	0.022	0.471	3.48e-133			Clec12a	0	10.635	0.053	0.518	0			Gm16093	4.85e-06	13.0534	0.005	0.398	0.019445			Angel1	6.72e-20	6.23739	0.017	0.218	2.69e-16			Slc24a1	3.06e-14	6.65326	0.017	0.306	1.23e-10			Cd9	2.61e-06
AV356131	1.66e-15	8.68995	0.003	0.319	6.65e-12			Zfp354b	1.88e-34	8.77706	0.003	0.317	7.55e-31			Ccdc180	1.15e-72	10.5605	0.029	0.384	4.61e-69			4732440D04Rik	1.68e-92	13.0389	0.072	0.416	6.74e-89			Olfr1369-ps1	8.86e-14	6.20038	0.037	0.219	3.55e-10			1700066B19Rik	2.59e-66	6.51825	0.009	0.523	1.04e-62			Ighg2b	4.96e-07
5830416I19Rik	6.16e-45	8.66566	0.015	0.314	2.47e-41			Gm5127	5.25e-46	8.75985	0.003	0.286	2.11e-42			Rasd1	5.89e-115	10.545	0.011	0.322	2.36e-111			Gm17705	1.85e-08	13.0254	0.016	0.257	7.42e-05			Cemip2	6.82e-08	6.19739	0.049	0.155	0.00027346			Fos	1.06e-06	6.51809	0.244	0.255	0.00423721			Chst3	4.39e-06
Acod1	1.08e-76	8.61005	0	0.195	4.34e-73			Ighv5-9-1	9.42e-157	8.7576	0.004	0.491	3.78e-153			Spef2	4.87e-07	10.4663	0.003	0.12	0.00195285			Ighv1-69	2.27e-38	12.9991	0.01	0.314	9.1e-35			Atxn7l1os1	4.11e-132	6.18938	0.028	0.523	1.65e-128			D630036H23Rik	8.36e-40	6.47076	0.053	0.344	3.35e-36			Igtp	8.42e-07
Gm13008	2.45e-37	8.56026	0.002	0.308	9.82e-34			Ighv1-58	1.87e-07	8.69868	0.004	0.126	0.000748794			Itpkc	4.34e-210	10.3553	0.007	0.612	1.74e-206			Gm15283	1.72e-24	12.9926	0.004	0.134	6.89e-21			Kdr	4.12e-12	6.18816	0.465	0.605	1.65e-08			Hmgb2	1.55e-07	6.40232	0.432	0.535	0.000623139			Dstn	2.94e-06
Ighv1-20	8.22e-09	8.54809	0.001	0.139	3.29e-05			Ighv8-12	3.08e-21	8.68496	0.01	0.308	1.23e-17			Gm12204	5.62e-08	10.3052	0.005	0.179	0.000225129			Hsp90b1	1.59e-11	12.9612	0.117	0.135	6.38e-08			B230303O12Rik	5.81e-09	6.14618	0.077	0.179	2.33e-05			Gm15856	2.33e-25	6.37786	0.008	0.153	9.34e-22			Cdh5	2.26e-22
Btn2a2	1.53e-07	8.51343	0.003	0.11	0.000612732			Dqx1	9.24e-13	8.67795	0.006	0.254	3.7e-09			B230303O12Rik	6.84e-14	10.226	0.007	0.253	2.74e-10			Igkv9-120	3.33e-125	12.8384	0.006	0.655	1.33e-121			Nusap1	3.58e-16	6.0889	0.339	0.469	1.43e-12			Gm45606	1.08e-44	6.32416	0.016	0.296	4.34e-41			Tlr7	1.45e-21
Diras2	2.94e-06	8.50694	0.009	0.179	0.0117737			Gm48678	5.38e-95	8.66384	0.006	0.252	2.16e-91			Mttp	6.01e-10	10.1431	0.014	0.293	2.41e-06			Hist1h2ac	2.03e-208	12.7959	0.053	0.539	8.14e-205			Samd15	2.55e-120	6.08212	0.048	0.536	1.02e-116			Hdac11	2.25e-12	6.24066	0.02	0.342	9.03e-09			Fry	1.53e-17
Vangl2	0	8.50115	0.022	0.598	0			Gm10522	7.26e-15	8.62375	0.006	0.211	2.91e-11			Ighv1-42	7.05e-33	10.1003	0.006	0.237	2.83e-29			Gm28941	7.78e-16	12.7458	0.005	0.123	3.12e-12			Gm47792	2.28e-89	6.05759	0.033	0.443	9.14e-86			Trim30b	7.17e-34	6.21418	0.081	0.166	2.88e-30			Gm15634	1.04e-15
Nudt15	2.29e-264	8.48527	0.028	0.588	9.19e-261			Igkv4-72	2.57e-15	8.62346	0.091	0.108	1.03e-11			Ap1m2	9.36e-47	10.0989	0.011	0.421	3.75e-43			Gm50232	4.46e-120	12.6973	0.014	0.492	1.79e-116			Cfap45	2.04e-35	6.02062	0.173	0.19	8.19e-32			Tmem144	2.24e-18	6.16146	0.012	0.348	8.96e-15			Gm47015	3.68e-13
Gm9949	6.87e-50	8.47507	0.002	0.174	2.76e-46			Pcgf2	1.91e-07	8.61131	0.002	0.316	0.000765688			Gpr141b	2.33e-24	10.0952	0.669	0.616	9.33e-21			Mtus2	1.32e-18	12.691	0.006	0.44	5.27e-15			Serinc4	6.11e-07	6.01538	0.046	0.124	0.00244916			Scn4a	4.95e-78	6.15286	0.024	0.542	1.98e-74			Calu	3.96e-07
Gm15478	1.69e-27	8.4548	0.004	0.271	6.79e-24			Gm15634	1.23e-15	8.53842	0.006	0.217	4.94e-12			Ecrg4	4.38e-08	10.0157	0.97	0.952	0.000175427			Gm47121	2.21e-11	12.6015	0.005	0.332	8.88e-08			Mzb1	2.55e-44	5.94658	0.482	0.203	1.02e-40			Smim40	1.3e-11	6.10237	0.007	0.193	5.21e-08			Cfap74	5.88e-07
Samd15	2.58e-19	8.45192	0.011	0.392	1.03e-15			Slc16a3	4.21e-30	8.53217	0.042	0.16	1.69e-26			Gm43597	1.59e-40	9.99731	0.006	0.209	6.37e-37			Gm43464	6.79e-09	12.5851	0.022	0.252	2.72e-05			Hbb-bt	5.87e-07	5.93532	0.202	0.19	0.00235209			Kcnk3	1.99e-57	6.08926	0.286	0.588	7.96e-54			Gm26981	1.94e-24
Gm31108	1.04e-51	8.44957	0.004	0.397	4.15e-48			Igkv2-137	1e-15	8.53206	0.005	0.145	4.01e-12			Gm43017	1.31e-121	9.9489	0.011	0.514	5.25e-118			Gm47438	2.98e-07	12.5727	0.005	0.309	0.0011947			Ighe	1.75e-48	5.8484	0.036	0.244	7.02e-45			Gm45235	1.02e-16	6.07308	0.023	0.265	4.09e-13			Rnf122	3.98e-28
Tacstd2	1.02e-12	8.42029	0.021	0.356	4.1e-09			Ighv1-18	1.08e-08	8.52588	0.013	0.33	4.31e-05			Igkv3-4	8.65e-20	9.90847	0.005	0.206	3.47e-16			Chrnb2	4.68e-47	12.424	0.023	0.432	1.88e-43			Rasip1	4.36e-53	5.8452	0.005	0.222	1.75e-49			Gm26964	2.11e-34	6.02416	0.016	0.359	8.47e-31			Slc2a6	2.49e-24
Igkv2-137	2.03e-91	8.42004	0.008	0.372	8.15e-88			Gm31172	3.19e-89	8.49134	0.008	0.114	1.28e-85			Lilra6	1.82e-187	9.75367	0.012	0.54	7.27e-184			Gm26749	2.21e-18	12.419	0.022	0.344	8.84e-15			Gm47230	1.15e-23	5.8216	0.118	0.159	4.59e-20			4933406P04Rik	2.5e-07	6.0135	0.008	0.119	0.00100377			Gm16158	7.1e-12
Greb1l	5.4e-85	8.39022	0.003	0.268	2.16e-81			Slc24a1	3.98e-59	8.45188	0.005	0.32	1.6e-55			Sox12	1.83e-13	9.72097	0.008	0.165	7.32e-10			Lamp3	2.29e-22	12.4134	0.014	0.463	9.18e-19			Igkv14-100	3.38e-15	5.81223	0.007	0.111	1.36e-11			Glrx	5.5e-10	5.98894	0.02	0.206	2.2e-06			F2rl1	4.37e-09
Rdh12	6.86e-143	8.3745	0.075	0.48	2.75e-139			Gm45890	3.45e-106	8.44758	0.014	0.484	1.38e-102			Slc36a3	9.77e-69	9.65375	0.004	0.311	3.92e-65			Nxpe2	4.12e-171	12.4033	0.069	0.727	1.65e-167			BC049352	5.98e-67	5.79331	0.012	0.142	2.4e-63			Tyrobp	4.98e-12	5.95571	0.126	0.218	2e-08			Igkv10-95	7.37e-06
Igkv8-21	9.57e-54	8.36673	0.004	0.234	3.84e-50			Gm14023	7.31e-22	8.42969	0.003	0.131	2.93e-18			Mcoln3	6.39e-63	9.56249	0.006	0.251	2.56e-59			Zdhhc23	1.58e-09	12.3395	0.02	0.252	6.34e-06			Hbb-bh1	2.5e-94	5.76596	0.089	0.775	1e-90			Gm43388	1.38e-09	5.9347	0.057	0.343	5.53e-06			H60b	1.18e-05
Gfi1	1.8e-17	8.36254	0.005	0.161	7.21e-14			Ighv4-1	7.97e-150	8.42639	0.006	0.53	3.2e-146			Il1rl1	3.04e-34	9.53691	0.168	0.137	1.22e-30			4930570N18Rik	1.79e-92	12.1988	0.012	0.53	7.17e-89			Slc4a8	2.9e-75	5.75895	0.148	0.445	1.16e-71			Gm26802	1.66e-14	5.82573	0.032	0.131	6.65e-11			Adam4	9.2e-11
Gm5244	1.71e-09	8.33641	0.004	0.206	6.87e-06			Olfr655	1.49e-31	8.37846	0.004	0.224	5.98e-28			Serpinb6b	1.78e-26	9.47929	0.161	0.329	7.14e-23			Gm12703	1.96e-52	12.1894	0.009	0.385	7.85e-49			Ighv2-9	1.13e-05	5.68185	0.022	0.102	0.0454619			Taf9	4.65e-36	5.80626	0.007	0.393	1.87e-32			Zdhhc23	7.73e-44
Lpcat2	0	8.32318	0.029	0.592	0			Ccnj	8.94e-11	8.37435	0.016	0.119	3.58e-07			B4galnt2	4.15e-09	9.47577	0.006	0.265	1.66e-05			Ighv1-59	2.23e-65	12.1772	0.01	0.498	8.92e-62			Myl6	1.35e-15	5.65976	0.767	0.701	5.4e-12			Gm43378	1.23e-14	5.77209	0.024	0.256	4.94e-11			Samd15	3.13e-15
Ighv3-1	4.62e-13	8.30956	0.006	0.132	1.85e-09			Gm49747	2e-49	8.35585	0.01	0.31	8.02e-46			Ighv1-81	1.1e-08	9.4735	0.021	0.277	4.4e-05			Zfp759	6.6e-25	12.112	0.009	0.496	2.65e-21			Adam4	1.92e-79	5.65224	0.013	0.308	7.71e-76			Egfl8	1.21e-34	5.76588	0.007	0.467	4.85e-31			Gm17657	1.27e-36
Igkv4-69	1.35e-14	8.30802	0.195	0.011	5.43e-11			Myo1b	1.3e-11	8.35049	0.168	0.105	5.21e-08			Ighv9-3	2.23e-12	9.45012	0.167	0.426	8.92e-09			Slc15a3	2.08e-142	12.0633	0.081	0.554	8.32e-139			Gm15478	2.8e-85	5.64665	0.009	0.419	1.12e-81			Ffar2	1.55e-89	5.72639	0.012	0.187	6.21e-86			4831440D22Rik	1.71e-53
Gm12703	2.27e-109	8.30689	0.004	0.23	9.11e-106			Nadsyn1	4.73e-18	8.30237	0.007	0.192	1.89e-14			Gm15445	7.19e-74	9.42883	0.005	0.363	2.88e-70			Gm4221	3.42e-39	12.0166	0.045	0.468	1.37e-35			Tmem144	4.47e-17	5.58872	0.035	0.238	1.79e-13			Hdac9	2.26e-46	5.63429	0.137	0.603	9.06e-43			Fam53b	2.79e-07
Pak6	4.04e-70	8.27544	0.001	0.138	1.62e-66			1700016K19Rik	9.08e-36	8.28905	0.006	0.24	3.64e-32			Plscr1	2.53e-60	9.42768	0.016	0.231	1.01e-56			Spic	1.3e-49	11.9927	0.008	0.366	5.22e-46			Ager	6.72e-57	5.52461	0.013	0.362	2.69e-53			Tgfbr3l	1.52e-67	5.61523	0.016	0.487	6.09e-64			A630072M18Rik	4.57e-23
Ighv1-4	1.29e-20	8.27228	0.015	0.29	5.19e-17			Lst1	1.01e-16	8.27595	0.038	0.258	4.03e-13			Fn1	4.68e-10	9.40592	0.971	0.975	1.88e-06			Igkv8-19	1.16e-17	11.9758	0.015	0.385	4.65e-14			Cfp	7.97e-11	5.52118	0.047	0.277	3.2e-07			Mcoln3	4.87e-13	5.58752	0.007	0.155	1.95e-09			Gm28370	1.05e-10
Cntf	1.82e-06	8.26624	0.002	0.102	0.00730754			Dnajc28	7.44e-78	8.25996	0.003	0.413	2.98e-74			5330426L24Rik	9.05e-178	9.39063	0.006	0.548	3.63e-174			Tead2	1.14e-216	11.9393	0.027	0.634	4.57e-213			Arg1	1.28e-07	5.51385	0.002	0.213	0.000512077			Adm	4.55e-06	5.45808	0.241	0.305	0.0182371			Gm10553	1.14e-34
Ighv2-9-1	1.8e-43	8.26042	0.004	0.332	7.2e-40			Gm13822	5.58e-34	8.23922	0.003	0.313	2.24e-30			Gm48914	5.54e-72	9.36687	0.004	0.474	2.22e-68			Lrrc32	9.54e-14	11.937	0.003	0.268	3.82e-10			Gm5129	1.85e-16	5.44563	0.017	0.214	7.42e-13			Hist2h4	6.18e-10	5.40505	0.015	0.134	2.48e-06			Gm43017	1.19e-38
Clec4a3	2.42e-106	8.24514	0.002	0.105	9.7e-103			5330426L24Rik	2.51e-43	8.2359	0.002	0.35	1.01e-39			Ccdc146	7.39e-205	9.31926	0.002	0.595	2.96e-201			Ighv14-3	6e-14	11.9065	0.006	0.265	2.41e-10			Apoc4	1.95e-09	5.41112	0.016	0.186	7.8e-06			Creld2	4.26e-07	5.39537	0.289	0.464	0.00170854			Aff1	5.13e-08
Ighv5-4	7.8e-118	8.21914	0.01	0.447	3.13e-114			Arhgap15os	1.48e-08	8.21655	0.003	0.164	5.93e-05			Ighv8-5	2.53e-12	9.3051	0.03	0.274	1.01e-08			Zfp287	4.39e-87	11.8987	0.019	0.432	1.76e-83			Lefty1	1.97e-80	5.40401	0.183	0.752	7.88e-77			Cd70	1.78e-13	5.38965	0.11	0.453	7.11e-10			Nadsyn1	1.64e-38
Ighv1-12	1.47e-108	8.19042	0.006	0.303	5.9e-105			Gm38250	6.82e-47	8.21292	0.009	0.271	2.73e-43			Erg	2.03e-42	9.2784	0.003	0.176	8.12e-39			Gm45620	3.04e-70	11.8906	0.055	0.593	1.22e-66			Vpreb1	4.8e-23	5.35397	0.005	0.249	1.92e-19			Gm48505	6.75e-40	5.32552	0.029	0.309	2.7e-36			5430427M07Rik	6.04e-08
Zscan20	1.07e-65	8.18207	0.023	0.448	4.27e-62			9230104M06Rik	1.37e-29	8.20978	0.003	0.246	5.48e-26			Slc46a2	9.06e-29	9.27637	0.028	0.139	3.63e-25			Taf9	8.79e-33	11.8886	0.005	0.508	3.52e-29			Igkv3-5	2.6e-09	5.33599	0.011	0.23	1.04e-05			Tent5c	7.15e-25	5.31904	0.141	0.412	2.86e-21			Tstd1	4.14e-30
Ighv1-78	1.62e-17	8.13786	0.007	0.258	6.5e-14			C78859	2.92e-30	8.20793	0.002	0.284	1.17e-26			Phf11d	5.89e-134	9.27619	0.008	0.472	2.36e-130			Bcl2a1d	2.18e-198	11.8758	0.032	0.191	8.73e-195			Rab44	3.92e-40	5.29668	0.008	0.383	1.57e-36			Ncoa7	5.29e-20	5.30713	0.111	0.117	2.12e-16			Gm48960	1.07e-20
Selp	2.28e-122	8.10538	0.003	0.137	9.14e-119			Igkv1-135	3.91e-14	8.20083	0.022	0.373	1.57e-10			Crip1	8.03e-36	9.23189	0.456	0.588	3.22e-32			2810408A11Rik	5.71e-11	11.8593	0.005	0.133	2.29e-07			AC125149.2	1.73e-28	5.25307	0.014	0.49	6.92e-25			Gm45890	6.59e-39	5.28446	0.023	0.246	2.64e-35			Uchl4	2.94e-49
Ighv10-1	6.98e-25	8.10317	0.005	0.435	2.8e-21			Lsmem1	6.94e-22	8.16483	0.003	0.188	2.78e-18			Clec4a2	4.89e-06	9.20119	0.883	0.627	0.0195822			Cd93	1.46e-201	11.7872	0.041	0.495	5.87e-198			Tert	6.74e-30	5.20533	0.011	0.24	2.7e-26			Gm14548	6.81e-11	5.26907	0.005	0.216	2.73e-07			Golim4	1.64e-11
Gm28941	4.14e-14	8.09469	0.004	0.19	1.66e-10			D730045B01Rik	2.34e-73	8.14464	0.002	0.176	9.36e-70			Inca1	5.43e-47	9.16861	0.005	0.426	2.18e-43			C1qa	7.04e-29	11.581	0.006	0.129	2.82e-25			Casz1	1.84e-70	5.18612	0.158	0.477	7.39e-67			Dnhd1	1.37e-07	5.25782	0.013	0.23	0.000549563			Serpinb6b	8.33e-08
Gm49756	1.06e-53	8.09094	0.003	0.254	4.27e-50			Bcl2l14	1.23e-14	8.10554	0.017	0.171	4.94e-11			Ighv1-64	4.02e-23	9.16636	0.022	0.342	1.61e-19			Ighv1-15	3.73e-53	11.5594	0.015	0.468	1.5e-49			Tuba1b	6.26e-44	5.16709	0.414	0.675	2.51e-40			Doc2g	1.64e-22	5.24939	0.016	0.362	6.57e-19			Snhg15	1.85e-07
Gm34983	2.55e-47	8.08655	0.005	0.132	1.02e-43			Ighv5-16	1.27e-14	8.09014	0.006	0.275	5.08e-11			Gm43409	7.72e-69	9.13853	0.387	0.21	3.09e-65			Igkv6-20	1.2e-177	11.551	0.007	0.7	4.8e-174			Gm16185	9.89e-34	5.13574	0.017	0.315	3.97e-30			Ighv1-26	2.07e-41	5.23736	0.038	0.322	8.31e-38			Plce1	6.18e-10
B230334C09Rik	6.29e-191	8.03703	0.016	0.415	2.52e-187			C030013C21Rik	7.87e-12	8.08853	0.009	0.152	3.15e-08			Ighv5-4	4.15e-18	9.05342	0.013	0.291	1.66e-14			Akap5	3.11e-22	11.5245	0.039	0.259	1.25e-18			M1ap	8.55e-72	5.11995	0.042	0.373	3.43e-68			Relb	4.56e-39	5.23107	0.2	0.253	1.83e-35			Gm48086	9.79e-26
Ighv8-12	3.7e-103	8.03225	0.008	0.429	1.48e-99			Ighv6-6	8.29e-54	8.05801	0.006	0.38	3.32e-50			Rasl11a	2.03e-17	9.04187	0.167	0.027	8.14e-14			Gm13091	3.53e-10	11.4801	0.019	0.264	1.42e-06			Zcchc18	2.45e-12	5.05609	0.238	0.426	9.82e-09			Klra3	6.15e-22	5.18335	0.013	0.165	2.46e-18			Gm47232	8.21e-34
Gm33280	1.2e-106	8.00495	0.002	0.359	4.8e-103			Gm12216	4.66e-67	8.05311	0.045	0.118	1.87e-63			Apoc2	2.09e-24	9.03537	0.123	0.432	8.36e-21			Gm29237	6.86e-36	11.4336	0.012	0.422	2.75e-32			Abca1	5.79e-27	4.95429	0.409	0.612	2.32e-23			Slc18a2	3.59e-13	5.13615	0.028	0.269	1.44e-09			Mir155hg	2.21e-22
Slc36a3	4.8e-245	7.99659	0.004	0.425	1.92e-241			Tnni2	1.17e-14	8.03718	0.015	0.145	4.7e-11			Kcnj1	5.23e-103	9.01958	0.002	0.451	2.1e-99			4930563E22Rik	7.49e-08	11.4129	0.003	0.169	0.000300296			Pf4	6.18e-44	4.95083	0.086	0.253	2.48e-40			Gpr22	8.54e-84	5.10627	0.027	0.419	3.42e-80			Gm39383	1.8e-61
Gm13778	3.6e-30	7.96698	0.004	0.347	1.44e-26			Zfp712	4.5e-54	8.00402	0.019	0.301	1.8e-50			Zfp712	2.95e-211	9.01237	0.018	0.508	1.18e-207			Gm4070	7.15e-93	11.3799	0.094	0.255	2.87e-89			Flicr	3.46e-36	4.9506	0.009	0.264	1.39e-32			Lyst	1.43e-25	4.9252	0.292	0.27	5.75e-22			Cd274	2.22e-06
Hist1h2bc	3.09e-134	7.92859	0.04	0.215	1.24e-130			Plekha7	9.14e-11	7.96631	0.002	0.132	3.66e-07			Des	8.31e-13	9.0087	0.218	0.089	3.33e-09			D830024N08Rik	1.28e-32	11.3668	0.022	0.444	5.12e-29			Gm29994	1.22e-05	4.91923	0.007	0.207	0.0489019			Uchl4	8.72e-30	4.90237	0.031	0.378	3.5e-26			Gm26910	2.17e-32
Rapgef4os3	2.09e-67	7.9154	0.006	0.23	8.39e-64			Fgr	3.06e-140	7.95191	0.069	0.294	1.23e-136			Lad1	1.3e-13	9.00395	0.446	0.303	5.22e-10			Pafah1b3	2.81e-60	11.3603	0.143	0.212	1.13e-56			Arl6ip1	7.07e-12	4.90764	0.355	0.426	2.84e-08			Proscos	3.43e-26	4.8425	0.003	0.458	1.37e-22			Sik2	1.92e-11
Gm4651	1.39e-177	7.90786	0.004	0.353	5.59e-174			Pla2g7	2.38e-16	7.94476	0.068	0.494	9.56e-13			Dnajc28	1.07e-18	8.99964	0.006	0.357	4.28e-15			Mir155hg	3.92e-91	11.3229	0.023	0.381	1.57e-87			Ido1	1.07e-31	4.90515	0.014	0.368	4.31e-28			Gm49785	1.58e-10	4.7599	0.004	0.323	6.33e-07			Carns1	4.36e-37
Fsip1	5.42e-207	7.90076	0.006	0.449	2.17e-203			Zdhhc19	1.15e-135	7.90951	0.003	0.429	4.62e-132			Gm15327	1.27e-77	8.97784	0.02	0.415	5.1e-74			Hist2h4	2.05e-10	11.2536	0.028	0.316	8.22e-07			Gm10561	2.27e-75	4.8667	0.03	0.205	9.08e-72			Gm43256	5.71e-32	4.6637	0.009	0.415	2.29e-28			Gm15448	6.37e-31
Dppa2	3.79e-09	7.89371	0.004	0.201	1.52e-05			Gm3854	8.77e-20	7.87336	0.002	0.103	3.52e-16			Lag3	3.64e-56	8.97647	0.011	0.209	1.46e-52			Marcksl1	1.81e-18	11.2262	0.108	0.147	7.25e-15			Nfe2	4.6e-10	4.84392	0.12	0.094	1.84e-06			Ighv11-2	1.29e-12	4.61671	0.064	0.101	5.16e-09			Tgtp2	2.08e-21
Ighv1-11	4.16e-118	7.88551	0.02	0.316	1.67e-114			Gm28187	3.77e-11	7.85322	0.008	0.107	1.51e-07			Gm21887	3.19e-08	8.95504	0.006	0.288	0.000127858			Klra1	2.04e-34	11.1443	0.011	0.343	8.18e-31			Stmn1	1.18e-06	4.82376	0.519	0.659	0.00474112			Cish	2.16e-18	4.57897	0.007	0.177	8.67e-15			Trim36	4.55e-24
Doc2g	1.52e-28	7.88374	0.015	0.358	6.08e-25			A530032D15Rik	1.22e-93	7.85053	0.075	0.417	4.88e-90			Zfp784	1.77e-149	8.93939	0.011	0.374	7.08e-146			Abcb1a	1.64e-31	11.0728	0.002	0.139	6.57e-28			Cd209d	2.3e-26	4.79909	0.423	0.753	9.22e-23			Gm4013	1.31e-17	4.57614	0.024	0.226	5.25e-14			Lratd2	5.31e-09
Gm34086	3.26e-117	7.88053	0.006	0.292	1.31e-113			Fcrl5	3.15e-37	7.84175	0.028	0.205	1.26e-33			AA465934	2.08e-20	8.9205	0.003	0.273	8.32e-17			Gm11342	2.9e-221	10.998	0.025	0.828	1.16e-217			Olfr99	2.15e-34	4.75734	0.03	0.255	8.61e-31			Trib2	1.56e-53	4.56578	0.137	0.09	6.26e-50			A530032D15Rik	2.49e-06
Gm49874	5.07e-165	7.86922	0.003	0.562	2.03e-161			Btnl1	1.65e-37	7.83098	0.004	0.297	6.62e-34			Armc3	2.01e-49	8.89151	0.045	0.43	8.05e-46			Cd40	5.45e-46	10.997	0.155	0.486	2.18e-42			F630028O10Rik	8.79e-13	4.75716	0.007	0.186	3.52e-09			Sh3bp2	3.7e-12	4.55714	0.093	0.124	1.48e-08			Tmcc3	9.57e-13
Igkv4-68	1.01e-48	7.85467	0.002	0.153	4.06e-45			Aox4	1.44e-121	7.82629	0.004	0.42	5.78e-118			Gm15634	6.79e-77	8.86467	0.008	0.322	2.72e-73			Cabp4	4.44e-15	10.962	0.007	0.435	1.78e-11			Mif	2.45e-09	4.72217	0.432	0.544	9.82e-06			Eea1	1.17e-09	4.54331	0.135	0.243	4.68e-06			Mc1r	2.18e-09
Slain1os	1.33e-71	7.85235	0.004	0.288	5.32e-68			Dclk2	9.67e-94	7.80591	0.039	0.329	3.88e-90			C230037L18Rik	4.56e-58	8.84249	0.026	0.184	1.83e-54			Ighv5-17	2.66e-68	10.9335	0.011	0.546	1.06e-64			Txn1	2.53e-08	4.67386	0.673	0.633	0.000101434			Gm47802	2.26e-06	4.51031	0.015	0.206	0.00905761			5830411N06Rik	1.81e-07
4930563E22Rik	1.69e-76	7.85121	0.004	0.357	6.78e-73			Ighv1-22	1.13e-224	7.79635	0.006	0.495	4.54e-221			Tmem147os	4.06e-10	8.82877	0.002	0.208	1.63e-06			Ighv1-72	5.24e-12	10.9291	0.006	0.151	2.1e-08			Gm42658	7.42e-43	4.65793	0.025	0.29	2.97e-39			Isg20	2.38e-09	4.49104	0.064	0.141	9.53e-06			Gm49864	1.97e-07
Ighv1-67	2.2e-19	7.83086	0.002	0.358	8.81e-16			Gm40770	5.54e-191	7.77261	0.003	0.485	2.22e-187			Ager	3.96e-30	8.74249	0.006	0.222	1.59e-26			Pip5k1b	1.05e-276	10.9074	0.035	0.819	4.22e-273			Gm17657	6.87e-55	4.63727	0.004	0.145	2.76e-51			Tbc1d25	1.6e-17	4.47428	0.009	0.154	6.43e-14			Cyp2r1	4.4e-45
4930562F07Rik	5.63e-58	7.81789	0.002	0.231	2.26e-54			Gm17509	5.8e-17	7.75723	0.004	0.216	2.32e-13			Tm4sf1	9.46e-17	8.73665	0.581	0.727	3.79e-13			Kcna3	6.03e-29	10.8506	0.01	0.45	2.42e-25			Igkv4-61	1.15e-24	4.5893	0.085	0.133	4.61e-21			Dmd	1.51e-08	4.46372	0.004	0.295	6.04e-05			Olfr164	5.79e-35
C030013C21Rik	1.17e-22	7.80722	0.009	0.27	4.69e-19			Ighv1-69	1.42e-30	7.75135	0.01	0.122	5.69e-27			Nr1h3	2.03e-12	8.72888	0.001	0.163	8.16e-09			Spata2l	7.31e-21	10.7821	0.008	0.311	2.93e-17			Mettl21c	1.95e-80	4.5644	0.083	0.42	7.83e-77			Hbb-bh1	3.07e-08	4.43976	0.001	0.248	0.000122931			Zscan20	3.95e-15
Cdk1	7.88e-15	7.80434	0.464	0.566	3.16e-11			Igkv8-27	9.59e-66	7.7421	0.053	0.248	3.84e-62			Klrb1b	4.26e-17	8.71601	0.146	0.087	1.71e-13			Igkv4-59	2.69e-34	10.6926	0.005	0.332	1.08e-30			Btn2a2	6.61e-72	4.56033	0.01	0.286	2.65e-68			N4bp2os	1.24e-17	4.43516	0.013	0.344	4.98e-14			AC241534.1	2.57e-12
Pmaip1	1.57e-151	7.79589	0.04	0.274	6.3e-148			Ighv1-54	4.72e-81	7.74011	0.007	0.437	1.89e-77			1700027J07Rik	1.17e-25	8.71046	0.014	0.422	4.69e-22			Rrad	2.83e-72	10.6786	0.037	0.195	1.13e-68			Gm16279	3.15e-09	4.55785	0.011	0.252	1.26e-05			Dtx1	4.1e-23	4.41632	0.202	0.47	1.64e-19			Gm9888	3.01e-50
Gm5127	7.55e-215	7.79573	0.002	0.445	3.03e-211			Gm13546	1.06e-206	7.73546	0.043	0.416	4.27e-203			Slc2a6	4.49e-110	8.69905	0.015	0.476	1.8e-106			Il5ra	7.67e-102	10.6392	0.112	0.6	3.07e-98			Dapl1	2.7e-09	4.50835	0.166	0.059	1.08e-05			Il4i1	1.16e-23	4.32343	0.383	0.852	4.63e-20			Arrdc3	1.12e-15
Slc31a2	1.59e-71	7.77354	0.014	0.251	6.36e-68			Ighv3-8	4.64e-31	7.68319	0.005	0.331	1.86e-27			Trib1	7.67e-101	8.69686	0.184	0.138	3.07e-97			Upb1	2.04e-69	10.639	0.019	0.282	8.17e-66			Fam222a	2.72e-105	4.42665	0.027	0.145	1.09e-101			Fas	1.13e-95	4.31728	0.061	0.441	4.53e-92			Scn4a	6.87e-35
Ighv9-4	1.75e-23	7.75917	0.006	0.199	7e-20			9430065F17Rik	3.6e-06	7.67489	0.007	0.132	0.0144408			E430024P14Rik	4.75e-08	8.69535	0.019	0.147	0.000190261			Prg4	2.43e-35	10.5372	0.002	0.122	9.75e-32			Gm15601	4.29e-89	4.4199	0.014	0.326	1.72e-85			Celf4	5.96e-40	4.2595	0.005	0.342	2.39e-36			Gm568	1.72e-11
Inca1	1.64e-167	7.73335	0.002	0.389	6.56e-164			Gimap1os	2.45e-175	7.66706	0.072	0.275	9.8e-172			Ifi44	2.28e-39	8.67204	0.002	0.123	9.15e-36			Zfp316	1.76e-33	10.5205	0.017	0.27	7.05e-30			Ms4a4c	3.43e-25	4.39087	0.206	0.4	1.38e-21			Iglc1	9.18e-14	4.2506	0.267	0.337	3.68e-10			Tnnt3	2.26e-72
Ighv2-4	5.45e-09	7.72772	0.129	0.109	2.18e-05			Itgb4	8.74e-52	7.66014	0.03	0.188	3.5e-48			E330032C10Rik	1.36e-06	8.62271	0.008	0.198	0.00544048			0610040B10Rik	1.52e-19	10.5107	0.046	0.429	6.09e-16			Bcl2a1a	2.76e-31	4.39024	0.135	0.401	1.11e-27			Casz1	3.07e-15	4.19626	0.052	0.188	1.23e-11			Cd93	1.18e-14
Igkv18-36	1.32e-64	7.72559	0.182	0.008	5.28e-61			Muc3a	1.63e-105	7.64234	0.006	0.317	6.52e-102			Gm12184	5.72e-33	8.60159	0.002	0.506	2.29e-29			B230322F03Rik	1.32e-08	10.5088	0.008	0.176	5.28e-05			Kif9	1.71e-59	4.38134	0.033	0.318	6.84e-56			Gm26789	1.54e-28	4.17638	0.021	0.348	6.16e-25			Ddit4	7.11e-17
Map2	5.04e-19	7.71376	0.003	0.132	2.02e-15			Igkv4-92	4.59e-20	7.6225	0.22	0.136	1.84e-16			Gm34084	4.54e-10	8.5928	0.825	0.745	1.82e-06			Dqx1	1.07e-06	10.5001	0.009	0.218	0.00427531			Gm26692	4.45e-09	4.36564	0.038	0.23	1.78e-05			Rgs2	1.11e-38	4.17584	0.24	0.269	4.45e-35			Gm26749	7.75e-42
4931431C16Rik	8.96e-30	7.71213	0.109	0.037	3.59e-26			Gm32913	1.01e-46	7.61397	0.366	0.099	4.06e-43			A530017D24Rik	2.42e-10	8.55284	0.019	0.194	9.68e-07			Gm16014	6.85e-111	10.4524	0.036	0.641	2.75e-107			Gm43024	2.34e-70	4.33423	0.02	0.365	9.36e-67			Ccr1	6.9e-07	4.09462	0.031	0.375	0.00276407			Gm49915	1.01e-37
Nrip2	2.29e-39	7.70704	0.136	0.033	9.18e-36			Senp8	2.1e-107	7.61357	0.007	0.403	8.42e-104			Gm36043	1.34e-57	8.50871	0.02	0.319	5.38e-54			Zscan20	3.82e-33	10.2998	0.027	0.464	1.53e-29			Serpina3f	9.24e-112	4.31506	0.024	0.227	3.7e-108			C2	8.92e-18	4.08433	0.21	0.105	3.58e-14			Gm8817	5.91e-61
E330020D12Rik	5.59e-52	7.69	0.067	0.165	2.24e-48			Fsip1	3.88e-236	7.61168	0.005	0.536	1.56e-232			Lockd	1.19e-29	8.50728	0.225	0.311	4.75e-26			Terb1	1.14e-108	10.2496	0.017	0.601	4.56e-105			Mcmdc2	4.69e-40	4.26436	0.009	0.395	1.88e-36			Dram1	5.07e-11	4.01433	0.004	0.214	2.03e-07			Tmem100	5.79e-07
Gm15638	1.91e-07	7.66989	0.004	0.19	0.000763974			Gm15445	1.22e-27	7.60671	0.004	0.336	4.9e-24			Myoc	7.45e-17	8.5068	0.955	0.942	2.99e-13			Pmaip1	1.18e-77	10.214	0.038	0.286	4.74e-74			Wdr78	2.95e-09	4.24954	0.039	0.141	1.18e-05			9230111E07Rik	2.73e-12	3.9941	0.004	0.318	1.09e-08			Kcnc1	1.97e-22
Gm47232	2.29e-148	7.66979	0.012	0.377	9.16e-145			Ly6k	4.4e-07	7.594	0.009	0.238	0.00176166			Igkv4-72	1.49e-189	8.46205	0.363	0.161	5.97e-186			Dlgap1	4.39e-41	10.2083	0.002	0.235	1.76e-37			Cdc42ep3	2.63e-40	4.24767	0.196	0.074	1.05e-36			Ifnar1	1.17e-17	3.87199	0.184	0.108	4.7e-14			Phlda1	9.35e-12
Ms4a6d	1.31e-182	7.66173	0.001	0.103	5.25e-179			Diras2	8.43e-25	7.59318	0.005	0.273	3.38e-21			Rsf1os2	1.46e-27	8.3934	0.002	0.165	5.86e-24			4933429H19Rik	1.18e-186	10.1656	0.006	0.743	4.72e-183			Skint3	1.96e-15	4.24324	0.305	0.097	7.85e-12			Tmem267	8.78e-08	3.86018	0.012	0.342	0.000352024			Gm10097	2.2e-30
9230111E07Rik	2.68e-23	7.64524	0.003	0.167	1.08e-19			Ighv2-5	6.93e-68	7.57063	0.01	0.304	2.78e-64			Gm26839	1.9e-06	8.38136	0.002	0.286	0.00759923			Gm42670	2.66e-41	10.1303	0.021	0.483	1.07e-37			Fbln7	2.65e-07	4.2427	0.684	0.945	0.00106146			Ptger4	2.19e-26	3.83016	0.054	0.294	8.76e-23			Slain1os	8.2e-52
Slc7a2	6.37e-33	7.639	0.181	0	2.55e-29			Ighv7-3	3.8e-37	7.56446	0.006	0.364	1.52e-33			Hilpda	5.89e-179	8.33531	0.058	0.358	2.36e-175			B230398E01Rik	1.27e-44	10.1171	0.013	0.531	5.09e-41			Rph3al	3.1e-18	4.23524	0.017	0.108	1.24e-14			Crispld2	5.46e-10	3.77105	0.281	0.421	2.19e-06			Gbp6	1.92e-23
Ighv5-16	7.65e-21	7.6275	0.005	0.185	3.07e-17			Samd15	1.08e-181	7.51015	0.005	0.129	4.34e-178			Ighv1-9	2.24e-62	8.32165	0.018	0.449	8.98e-59			Slc4a11	4.77e-29	10.0911	0.052	0.318	1.91e-25			Gm12703	1.21e-19	4.21821	0.164	0.05	4.86e-16			Amt	3.44e-26	3.76361	0.005	0.337	1.38e-22			Csf2rb	2.98e-28
Tstd1	1.42e-68	7.61948	0.005	0.354	5.68e-65			Igkv8-21	1.15e-44	7.50341	0.003	0.302	4.61e-41			Rsph10b	5.25e-160	8.31254	0.002	0.593	2.1e-156			Gm10522	8.09e-23	10.0359	0.016	0.197	3.24e-19			Sipa1l2	1.81e-65	4.20652	0.044	0.292	7.25e-62			Gm7879	1.72e-06	3.76033	0.003	0.217	0.0068791			A230072E10Rik	4.69e-44
Igkv14-100	5.82e-12	7.61176	0.003	0.158	2.33e-08			5430427M07Rik	6.88e-11	7.48503	0.006	0.177	2.76e-07			Vmn2r57	7.08e-45	8.28886	0.005	0.172	2.84e-41			Btn2a2	4.11e-22	10.0187	0.01	0.344	1.65e-18			Gm28809	7.62e-55	4.18182	0.016	0.132	3.05e-51			Cd82	6.17e-31	3.73187	0.171	0.201	2.47e-27			Olfr99	5.12e-10
Igkv12-44	3.47e-40	7.60201	0.029	0.179	1.39e-36			Slamf8	3.46e-35	7.45291	0.001	0.348	1.39e-31			Gm49785	1.88e-29	8.27456	0.003	0.23	7.54e-26			Ighv1-82	1.46e-154	9.99486	0.026	0.727	5.85e-151			Gm10642	1.78e-92	4.16964	0.027	0.303	7.12e-89			Gm10561	3.23e-37	3.72712	0.019	0.183	1.29e-33			Dhrs13os	1.62e-24
Ighv1-2	4.94e-115	7.59316	0.019	0.343	1.98e-111			Gm28874	1.87e-52	7.44962	0.003	0.219	7.51e-49			Gm7879	9.84e-31	8.25773	0.004	0.262	3.94e-27			Ighv5-2	2.26e-24	9.97423	0.007	0.194	9.05e-21			Gm45479	6.64e-14	4.1624	0.004	0.268	2.66e-10			Cdh2	6.55e-10	3.70098	0.122	0.221	2.62e-06			Dnah14	4.03e-41
Gm47127	1.2e-50	7.58999	0.003	0.235	4.82e-47			Tdrkh	2.99e-220	7.44556	0.004	0.396	1.2e-216			Itgb1bp2	5.42e-13	8.25311	0.001	0.216	2.17e-09			4930458D05Rik	2.5e-09	9.91554	0.006	0.157	1e-05			Csf2ra	5.7e-46	4.15545	0.083	0.312	2.29e-42			Pira2	8.39e-62	3.67872	0.034	0.195	3.36e-58			Mag	1.25e-15
Ighv3-5	8.07e-07	7.57207	0.208	0.209	0.00323272			D630008O14Rik	1.45e-47	7.41559	0.007	0.348	5.8e-44			Ighv1-84	2.39e-59	8.25153	0.02	0.26	9.58e-56			5930430L01Rik	2.16e-159	9.89915	0.016	0.572	8.65e-156			Gm15747	7.59e-10	4.15112	0.042	0.116	3.04e-06			A930007I19Rik	3.98e-25	3.66806	0.069	0.252	1.6e-21			Gm10584	2.78e-06
Ighv6-3	8.46e-114	7.56045	0.009	0.462	3.39e-110			Gm48194	5.73e-15	7.40715	0.002	0.175	2.3e-11			Ighv1-50	1.25e-130	8.23215	0.042	0.587	4.99e-127			Gm29055	1.47e-118	9.86373	0.018	0.614	5.9e-115			Npm1	2.22e-08	4.14527	0.476	0.569	8.91e-05			H2afx	4.88e-09	3.66246	0.435	0.646	1.95e-05			Gm15441	8.97e-44
Ly6i	1.89e-161	7.55861	0	0.173	7.59e-158			Adam6b	1.4e-14	7.40683	0.004	0.146	5.62e-11			Hist2h2ab	8.97e-08	8.20703	0.003	0.244	0.00035935			Gm49417	1.14e-55	9.7873	0.007	0.533	4.56e-52			Gm10101	1.07e-20	4.13152	0.049	0.28	4.28e-17			Kbtbd8	2.81e-23	3.65566	0.015	0.15	1.13e-19			Cxcr4	4.92e-06
Ighv1-58	4.9e-24	7.54564	0.004	0.146	1.96e-20			Gm15228	1.79e-151	7.40382	0.004	0.413	7.16e-148			Fasl	1.04e-98	8.19008	0.155	0.006	4.15e-95			Apold1	3.8e-55	9.78222	0.102	0.345	1.52e-51			Gm11457	5.87e-62	4.10087	0.005	0.448	2.35e-58			Camk2b	9.03e-06	3.62319	0.004	0.178	0.0361837			Gm15411	1.18e-19
Gm50228	1.55e-118	7.53326	0.034	0.427	6.19e-115			Oasl1	1.12e-51	7.40298	0.037	0.294	4.5e-48			Cyp4b1	1.48e-13	8.18794	0.252	0.163	5.94e-10			Gm43387	1.62e-19	9.77293	0.01	0.467	6.51e-16			Igkv6-23	4.64e-41	4.08906	0.015	0.268	1.86e-37			Phldb3	4.9e-42	3.61439	0.013	0.126	1.97e-38			AU015791	9.89e-11
Dll1	1.44e-60	7.52911	0.006	0.184	5.75e-57			Gm28404	6.39e-115	7.39983	0.004	0.458	2.56e-111			Gm10069	8.48e-11	8.17801	0.003	0.287	3.4e-07			Cmtm8	1.45e-09	9.75322	0.006	0.251	5.81e-06			Ramp3	5.12e-27	4.05917	0.108	0.224	2.05e-23			Pdzd2	1.68e-50	3.57765	0.017	0.32	6.74e-47			E430024P14Rik	1.92e-30
Ighv5-17	0	7.5203	0.01	0.546	0			Selp	2.11e-43	7.38507	0.002	0.21	8.45e-40			Gm15354	2.34e-09	8.14268	0.004	0.178	9.37e-06			Gpat3	1.21e-108	9.73926	0.042	0.607	4.87e-105			Gm47664	4.25e-24	4.05365	0.314	0.218	1.7e-20			Rnase12	5.79e-16	3.56561	0.011	0.126	2.32e-12			Phtf1os	4.97e-46
Gm11457	3.6e-113	7.49827	0.002	0.406	1.44e-109			Taf9	8.87e-26	7.35553	0.007	0.175	3.55e-22			Gm48809	1.31e-08	8.13194	0.003	0.21	5.26e-05			Nos3	1.24e-09	9.73921	0.004	0.27	4.99e-06			Lrp8	2.09e-32	4.00503	0.077	0.238	8.39e-29			E130208F15Rik	3.1e-20	3.55784	0.015	0.16	1.24e-16			Impg2	2.62e-07
Gm3604	1.88e-09	7.4963	0.008	0.253	7.52e-06			Cage1	1.02e-54	7.35512	0.011	0.275	4.07e-51			Gm15747	1.48e-71	8.0786	0.003	0.21	5.95e-68			1700029J07Rik	3.14e-187	9.73842	0.035	0.7	1.26e-183			Uckl1os	1.11e-06	4.00282	0.002	0.247	0.00443996			B230303O12Rik	7.91e-10	3.55608	0.007	0.14	3.17e-06			Socs1	5.72e-12
Gm47112	2.15e-29	7.46419	0.002	0.145	8.6e-26			Oaz3	3.29e-22	7.31755	0.003	0.306	1.32e-18			Gm48505	3.59e-54	8.0617	0.005	0.287	1.44e-50			Kynu	4.38e-119	9.73585	0.073	0.631	1.76e-115			Sub1	7.94e-09	3.98085	0.084	0.203	3.18e-05			Ahr	4.58e-46	3.55366	0.172	0.714	1.83e-42			Sorcs2	1.83e-29
Gm5083	3.37e-12	7.46338	0.004	0.205	1.35e-08			4930579G18Rik	2.29e-22	7.30421	0.005	0.175	9.17e-19			Nrgn	2.94e-17	8.05565	0.012	0.158	1.18e-13			Ighv1-58	7.04e-52	9.67352	0.007	0.443	2.82e-48			Gm2396	5.1e-43	3.97723	0.289	0.406	2.04e-39			Apol7c	7.39e-06	3.55125	0.125	0.218	0.0295995			Gm15601	6.76e-29
2600002D14Rik	5.01e-184	7.45093	0.006	0.335	2.01e-180			5930430L01Rik	0	7.27891	0.019	0.533	0			M1ap	1.72e-111	8.03057	0.42	0.196	6.88e-108			Slamf9	4.84e-39	9.65597	0.01	0.305	1.94e-35			Gm28556	1.17e-20	3.97173	0.014	0.159	4.68e-17			Ms4a6c	1.81e-45	3.50252	0.058	0.483	7.25e-42			Klhl3	2.6e-27
Gm15880	0	7.44094	0.026	0.837	0			Spaca9	1.68e-15	7.26762	0.007	0.173	6.73e-12			1700087I21Rik	5.12e-70	8.00264	0.007	0.398	2.05e-66			Car2	1.64e-76	9.6331	0.037	0.425	6.58e-73			Aoc3	3.61e-09	3.96132	0.68	0.937	1.45e-05			H2afz	1.78e-08	3.49924	0.362	0.468	7.15e-05			Gm12758	7.12e-37
Slc4a11	7.92e-59	7.41849	0.03	0.253	3.17e-55			Hmox1	8.89e-31	7.25922	0.087	0.266	3.56e-27			Gm10785	1.05e-20	7.96659	0.007	0.159	4.19e-17			Nnat	1.86e-65	9.50298	0.012	0.361	7.47e-62			Irgm1	5.99e-09	3.94236	0.061	0.288	2.4e-05			Capn3	1.16e-14	3.49253	0.003	0.195	4.65e-11			Gm47230	2.06e-30
Gm43409	3.39e-140	7.41482	0.502	0.221	1.36e-136			4933432K03Rik	9.44e-09	7.24298	0.002	0.156	3.78e-05			Gm19667	2.2e-138	7.89934	0.005	0.511	8.81e-135			Cd38	4.05e-09	9.48275	0.352	0.393	1.62e-05			Ly6c2	6.18e-06	3.87129	0.055	0.212	0.024763			Gm35315	1.13e-32	3.49245	0.012	0.407	4.53e-29			Gm15747	1.55e-24
Gm44123	7.49e-63	7.40748	0.005	0.206	3e-59			Ighv1-5	2.09e-111	7.24185	0.006	0.37	8.39e-108			Btn2a2	4.29e-07	7.86737	0.004	0.108	0.00171859			Gfi1	1.02e-10	9.43857	0.008	0.309	4.1e-07			Anxa2	1.96e-22	3.868	0.639	0.539	7.86e-19			Sgk1	1.15e-53	3.44029	0.025	0.206	4.59e-50			Gm20513	4.02e-17
Glyctk	4.71e-60	7.40086	0.012	0.431	1.89e-56			Gm42982	1.44e-13	7.22474	0.004	0.245	5.78e-10			Gm50152	2.58e-13	7.86161	0.004	0.221	1.04e-09			Oaz3	9.83e-17	9.40569	0.005	0.109	3.94e-13			Ecrg4	5.83e-16	3.81802	0.664	0.848	2.33e-12			Trmo	4.83e-40	3.42297	0.028	0.433	1.93e-36			Hk1os	3.34e-56
Dnaaf4	1.58e-16	7.39484	0.005	0.201	6.31e-13			Gm16279	1.04e-36	7.18869	0.005	0.337	4.17e-33			Gucy1a1	1.66e-11	7.85437	0.215	0.106	6.67e-08			Igkv5-43	1.99e-10	9.38649	0.011	0.151	7.96e-07			Pigr	7.76e-40	3.78226	0.08	0.139	3.11e-36			Cdh5	2.08e-18	3.42133	0.147	0.119	8.34e-15			A430073D23Rik	1.86e-34
C78859	3.03e-122	7.39165	0.002	0.42	1.22e-118			Cabp4	6.77e-102	7.16664	0.006	0.466	2.71e-98			Gm16316	5.26e-147	7.84975	0.007	0.421	2.11e-143			Ighv14-2	6.68e-44	9.36275	0.01	0.44	2.68e-40			Ccr9	3.55e-10	3.76107	0.307	0.286	1.42e-06			Gm3604	4.87e-27	3.39951	0.011	0.338	1.95e-23			Cabp4	1.89e-37
Gm14023	1.12e-32	7.3716	0.002	0.136	4.5e-29			Ighv2-2	1.82e-61	7.16108	0.007	0.328	7.28e-58			Lgals3	1.86e-73	7.8361	0.674	0.776	7.44e-70			Lynx1	3.12e-183	9.34487	0.079	0.578	1.25e-179			Il12a	2.96e-08	3.75558	0.039	0.254	0.000118678			Bcl2a1b	3.65e-21	3.35337	0.508	0.827	1.46e-17			Pglyrp1	2.36e-21
Ighv5-9-1	2.63e-94	7.35135	0.006	0.348	1.05e-90			Platr9	1.07e-39	7.11301	0.001	0.196	4.28e-36			Tnfrsf17	3.39e-07	7.80295	0.905	0.896	0.00135732			Zfp169	3.87e-54	9.33807	0.027	0.351	1.55e-50			Gm17705	1.69e-17	3.75314	0.008	0.246	6.79e-14			Bcl2l11	5.38e-16	3.32564	0.143	0.306	2.16e-12			Ell3	7.37e-38
Ighv1-80	2.75e-59	7.34538	0.01	0.252	1.1e-55			Peg13	1.52e-265	7.11233	0.061	0.414	6.1e-262			Cfp	8.94e-138	7.78281	0.033	0.586	3.58e-134			Ogfrl1	3.95e-61	9.29292	0.051	0.176	1.58e-57			Gm15356	4.12e-77	3.73896	0.039	0.285	1.65e-73			Cxcl2	1.11e-15	3.30898	0.121	0.344	4.45e-12			Plp1	8.02e-19
E130208F15Rik	5.41e-17	7.33796	0.01	0.247	2.17e-13			Igfbp3	4.03e-15	7.10978	0.177	0.151	1.62e-11			Igkv6-20	9.49e-35	7.75801	0.006	0.241	3.8e-31			Lifr	2.27e-19	9.19426	0.027	0.205	9.12e-16			Ran	1.7e-11	3.71102	0.573	0.659	6.8e-08			Gm44123	9.17e-18	3.30781	0.017	0.406	3.67e-14			Zscan25	8.37e-30
Igkv6-32	2.86e-34	7.3328	0.006	0.324	1.15e-30			Shcbp1l	4.62e-08	7.07116	0.005	0.19	0.00018498			Rbp1	8.7e-134	7.7163	0.866	0.946	3.49e-130			Fndc10	5.36e-09	9.19277	0.002	0.288	2.15e-05			Cenpf	1.4e-37	3.68123	0.411	0.628	5.62e-34			Srm	1.03e-16	3.28834	0.326	0.686	4.14e-13			Ankrd23	6.34e-30
Gm36159	4.63e-97	7.32646	0.007	0.424	1.85e-93			Lamp3	1.29e-08	7.06906	0.009	0.237	5.16e-05			9930022D16Rik	3.46e-286	7.69239	0.013	0.623	1.39e-282			Gm15354	8.96e-10	9.15039	0.022	0.11	3.59e-06			A930015D03Rik	1.84e-77	3.65509	0.016	0.251	7.39e-74			Tnfaip3	5e-18	3.28182	0.121	0.115	2e-14			Gm31804	3.65e-28
C1qb	2.58e-64	7.324	0.009	0.158	1.03e-60			Ighv15-2	3.13e-08	7.06893	0.003	0.199	0.00012552			Igkv4-74	8.88e-14	7.68126	0.002	0.177	3.56e-10			Iglc1	4.36e-23	9.0922	0.281	0.337	1.75e-19			Ppm1k	2.58e-07	3.64544	0.168	0.19	0.00103468			Zfp365	2.13e-33	3.272	0.003	0.179	8.54e-30			AA388235	2.14e-09
Gm43464	7.06e-38	7.32056	0.005	0.245	2.83e-34			D930048N14Rik	4.42e-72	7.0654	0.004	0.361	1.77e-68			Ccrl2	9.42e-10	7.66116	0.039	0.286	3.77e-06			Spef2	5.39e-35	9.05236	0.022	0.111	2.16e-31			Ccdc88a	2.26e-28	3.63353	0.227	0.234	9.08e-25			Zbp1	5.55e-11	3.24122	0.089	0.279	2.22e-07			Gm17259	2.97e-09
Gm44686	9.02e-183	7.31841	0.002	0.455	3.61e-179			E330020D12Rik	5.53e-11	7.04336	0.064	0.206	2.22e-07			Iglc1	4e-55	7.65478	0.315	0.547	1.6e-51			Gm43388	3.57e-235	8.99234	0.053	0.842	1.43e-231			Tnni2	1.97e-06	3.6324	0.058	0.164	0.00789187			Ddit3	2.97e-16	3.23953	0.166	0.217	1.19e-12			Pde1b	8.67e-42
B230317F23Rik	4.94e-49	7.31634	0.004	0.379	1.98e-45			Gm15448	1.34e-80	7.03789	0.009	0.412	5.39e-77			Ighv14-4	1.07e-43	7.65389	0.021	0.223	4.28e-40			Spc24	8.04e-07	8.9717	0.437	0.269	0.00322115			Ly6k	1.97e-40	3.62686	0.016	0.164	7.88e-37			B230398E01Rik	1.19e-17	3.23615	0.013	0.155	4.78e-14			Gm43332	4.64e-29
Gm40770	2.49e-85	7.31084	0.003	0.189	9.97e-82			Ighv1-64	4.01e-216	7.00399	0.021	0.472	1.61e-212			Pla2g7	2.79e-26	7.6367	0.635	0.627	1.12e-22			Gm17344	1.12e-46	8.88042	0.013	0.474	4.48e-43			Gm40787	1.96e-06	3.58941	0.033	0.15	0.00787295			Spopl	8.77e-09	3.18286	0.18	0.329	3.52e-05			Gm17477	6.18e-41
Gm48194	2.05e-42	7.29024	0.004	0.194	8.21e-39			Gm43464	1.49e-56	6.99442	0.003	0.359	5.97e-53			Crybg2	1.11e-94	7.60599	0.007	0.334	4.44e-91			Ppargc1a	5.23e-242	8.8447	0.019	0.754	2.1e-238			Fcrls	9.33e-13	3.57376	0.286	0.069	3.74e-09			Fabp5	1.46e-37	3.18003	0.154	0.46	5.85e-34			Chrnb2	6.11e-09
Gm35315	1.63e-38	7.29016	0.006	0.147	6.52e-35			Pf4	4.85e-32	6.99233	0.088	0.266	1.94e-28			Crip3	9.4e-38	7.57151	0.005	0.39	3.77e-34			Ighv5-4	8.21e-117	8.77121	0.02	0.645	3.29e-113			5830444B04Rik	1.93e-16	3.49882	0.04	0.207	7.73e-13			Mir155hg	5.59e-12	3.17187	0.094	0.282	2.24e-08			Zfp963	1.24e-28
Gm14634	1.52e-14	7.28975	0.004	0.125	6.08e-11			Pira2	3.13e-217	6.99112	0.046	0.529	1.25e-213			Ighv9-1	1.03e-27	7.5631	0.005	0.139	4.11e-24			Kdm6bos	4.91e-15	8.76462	0.012	0.429	1.97e-11			Gzmm	6.02e-21	3.40978	0.051	0.184	2.41e-17			Gm26692	1.53e-55	3.16389	0.019	0.593	6.14e-52			Zfp365	8.95e-53
Ppargc1a	0	7.28139	0.01	0.529	0			Gm43254	4e-16	6.97442	0.006	0.254	1.6e-12			Fosb	1.37e-25	7.54432	0.358	0.277	5.5e-22			Csf2ra	2.14e-27	8.69457	0.027	0.134	8.59e-24			Adgrf5	8.08e-45	3.40199	0.43	0.724	3.24e-41			Gm12184	3.12e-06	3.15538	0.007	0.362	0.0125055			Gm20632	1.38e-11
Fam221a	2.62e-101	7.24391	0.006	0.485	1.05e-97			Ryr2	0	6.95841	0.019	0.552	0			Lilr4b	4.75e-41	7.51477	0.763	0.417	1.91e-37			Oasl1	9.47e-129	8.56916	0.041	0.374	3.8e-125			Fbn2	9.83e-13	3.38459	0.294	0.131	3.94e-09			Mpdz	2.54e-07	3.13777	0.005	0.105	0.00101666			Gm45250	8.73e-45
Sntb1	3.21e-112	7.20822	0.002	0.187	1.29e-108			Gm29237	5.99e-27	6.95514	0.01	0.127	2.4e-23			Oprm1	1.99e-26	7.50691	0.002	0.179	7.99e-23			Olfr905	1.16e-24	8.55652	0.004	0.135	4.66e-21			Gm26531	1.46e-43	3.34157	0.039	0.183	5.85e-40			4632428C04Rik	3e-15	3.13287	0.004	0.393	1.2e-11			Angptl7	2.8e-17
Igkv5-43	1.52e-48	7.20762	0.01	0.216	6.09e-45			Gm49439	9.82e-09	6.95039	0.011	0.127	3.94e-05			Igkv11-125	2.61e-46	7.44779	0.286	0.117	1.04e-42			Gm10800	4.74e-06	8.52424	0.004	0.259	0.0190169			Ms4a6d	2.55e-17	3.318	0.014	0.451	1.02e-13			Gm15478	6.2e-21	3.08709	0.019	0.375	2.49e-17			Gm43597	6.68e-29
Phxr2	6.3e-41	7.19265	0.003	0.123	2.53e-37			4933406C10Rik	1.85e-51	6.94646	0.006	0.38	7.42e-48			Klri2	6.35e-24	7.39923	0.382	0.206	2.55e-20			Dnah8	4.76e-15	8.46271	0.039	0.244	1.91e-11			Esam	5.27e-36	3.31784	0.384	0.645	2.11e-32			Iglc4	1.27e-52	3.08597	0.024	0.485	5.11e-49			Tdrp	8.06e-06
Trnp1	1.55e-58	7.18664	0	0.163	6.21e-55			Fam221a	1.95e-26	6.94061	0.007	0.316	7.8e-23			Mtus2	4.43e-11	7.3776	0.003	0.126	1.78e-07			Parp14	4.87e-50	8.41446	0.216	0.267	1.95e-46			Nostrin	1.19e-27	3.2853	0.015	0.168	4.76e-24			Lcn4	1.46e-45	3.0782	0.012	0.28	5.87e-42			Gm42658	2.39e-12
Ighv3-8	2.6e-22	7.17361	0.005	0.131	1.04e-18			Emp3	7.94e-19	6.93407	0.395	0.141	3.18e-15			Gm33843	2.43e-118	7.37345	0.003	0.463	9.76e-115			Cd36	3.05e-58	8.41036	0.019	0.154	1.22e-54			Gm20633	3.47e-40	3.26133	0.029	0.172	1.39e-36			Nr4a3	2.11e-44	3.05771	0.032	0.219	8.44e-41			Gm11342	2.96e-13
Ccl4	2.04e-44	7.17252	0.021	0.177	8.18e-41			Ccrl2	1.85e-14	6.92761	0.004	0.287	7.41e-11			Ighv1-47	1.98e-18	7.36307	0.003	0.256	7.94e-15			Ighg3	1.95e-144	8.39822	0.01	0.138	7.82e-141			Rnf19b	2.1e-38	3.2561	0.349	0.537	8.43e-35			Ndrg1	1.06e-33	3.05607	0.024	0.33	4.25e-30			1700094D03Rik	6.4e-06
Gm34788	4.46e-105	7.16766	0.005	0.295	1.79e-101			Inca1	7.21e-37	6.92333	0.003	0.297	2.89e-33			Gm35339	3.92e-41	7.36018	0.005	0.399	1.57e-37			Gm48086	1.45e-22	8.39612	0.011	0.364	5.81e-19			Lmntd2	2.71e-57	3.24574	0.012	0.321	1.09e-53			Rnf43	5.51e-24	3.03292	0.015	0.256	2.21e-20			Cox4i2	2.33e-17
Ighv1-54	8.56e-208	7.16073	0.006	0.489	3.43e-204			Rnase12	7.32e-36	6.92066	0.005	0.16	2.94e-32			Clec9a	4.03e-25	7.31855	0.202	0.083	1.62e-21			Gm21887	2e-49	8.37164	0.008	0.53	8.01e-46			1700113A16Rik	1.73e-13	3.23679	0.044	0.261	6.94e-10			Kyat3	3.4e-06	2.99566	0.025	0.364	0.0136086			Hsd11b1	6.76e-09
4930403P22Rik	1.54e-22	7.16021	0.004	0.158	6.15e-19			Gm10847	1.12e-05	6.90302	0.002	0.197	0.0447637			Wnt4	3.55e-77	7.28558	0.006	0.299	1.42e-73			Itgam	2.75e-15	8.36781	0.004	0.145	1.1e-11			Akap5	4.75e-25	3.18375	0.06	0.267	1.9e-21			Marcksl1	1.94e-40	2.9566	0.297	0.682	7.78e-37			Gm26759	2.79e-28
Atxn7l1os1	1.31e-74	7.15824	0.02	0.25	5.25e-71			Igkv4-50	1.82e-16	6.89947	0.016	0.202	7.28e-13			Gm41611	6.24e-56	7.28179	0.001	0.341	2.5e-52			C1qc	2.55e-12	8.33241	0.005	0.148	1.02e-08			Marcksl1	7.65e-31	3.16908	0.429	0.563	3.07e-27			Tlr9	1.49e-15	2.87817	0.036	0.425	5.98e-12			Gm49756	3.57e-15
Gm47523	3.99e-10	7.12197	0.042	0.162	1.6e-06			Gm36159	1.87e-08	6.89703	0.004	0.307	7.51e-05			Tgfbr3l	2.4e-10	7.25997	0.007	0.125	9.62e-07			Car15	5.59e-19	8.31914	0.005	0.107	2.24e-15			Igha	4.44e-141	3.16321	0.073	0.436	1.78e-137			Dclk2	1.01e-09	2.84333	0.036	0.212	4.06e-06			Prxl2c	7.17e-07
Apold1	1.12e-52	7.11712	0.075	0.111	4.47e-49			Gm28556	2.56e-09	6.88739	0.003	0.133	1.02e-05			Ndufa4l2	3.31e-08	7.2555	0.292	0.263	0.000132721			Gm16091	9.36e-08	8.30698	0.006	0.294	0.000375183			Nfkbia	5.19e-28	3.11892	0.352	0.507	2.08e-24			Tm4sf5	1.62e-18	2.76117	0.023	0.293	6.48e-15			Il9r	2.52e-35
4831440D22Rik	1.65e-49	7.10698	0.005	0.144	6.63e-46			Zfp300	5.46e-25	6.87622	0.006	0.174	2.19e-21			Ighv1-12	6.93e-15	7.24141	0.004	0.141	2.78e-11			4930583K01Rik	3.49e-06	8.26518	0.004	0.159	0.0139935			1700019L13Rik	2.77e-14	3.11331	0.011	0.215	1.11e-10			Atxn7l1os1	2.12e-18	2.75682	0.08	0.342	8.49e-15			Gm14966	6.66e-41
Gm15787	1.05e-109	7.06859	0.004	0.3	4.19e-106			Fabp4	1.35e-129	6.82014	0.134	0.162	5.41e-126			Igkv8-19	9.51e-16	7.23385	0.006	0.13	3.81e-12			Gm49223	5.08e-09	8.26503	0.003	0.157	2.04e-05			Nt5e	6.17e-58	3.11209	0.31	0.768	2.47e-54			Gcnt1	2.58e-12	2.69737	0.052	0.275	1.03e-08			Gm26789	5.2e-55
Ighv5-2	7.69e-87	7.06731	0.007	0.435	3.08e-83			Gm49654	5.43e-19	6.81217	0.005	0.118	2.18e-15			Iglv3	3.68e-93	7.22019	0.295	0.616	1.47e-89			9030404E10Rik	1.78e-103	8.25399	0.007	0.613	7.13e-100			Mylpf	2.37e-38	3.10021	0.135	0.229	9.49e-35			Gbp3	1.57e-63	2.62262	0.02	0.136	6.3e-60			Fam120b	6.88e-09
Tmem144	2.14e-47	7.0481	0.005	0.169	8.57e-44			Gm50431	4.58e-115	6.7964	0.003	0.427	1.83e-111			Igkv12-44	8.68e-182	7.17799	0.019	0.344	3.48e-178			A330040F15Rik	2.05e-11	8.22543	0.041	0.245	8.22e-08			Ell2	9.29e-43	3.07409	0.199	0.335	3.72e-39			Lcorl	7.58e-16	2.60964	0.125	0.193	3.04e-12			A530041M06Rik	2.91e-22
Lgr5	3.85e-49	7.03377	0.047	0.263	1.54e-45			Igkv13-85	1.35e-08	6.78593	0.012	0.229	5.41e-05			Igkv14-111	1.59e-210	7.11006	0.354	0.794	6.39e-207			Kyat3	3.37e-138	8.21081	0.015	0.561	1.35e-134			Gm43017	1.93e-10	3.05089	0.023	0.304	7.72e-07			2010309G21Rik	5.91e-166	2.60316	0.062	0.654	2.37e-162			Gm43774	9.41e-50
Hbb-bt	5.12e-251	7.02685	0.037	0.371	2.05e-247			Gm37933	2.23e-08	6.77917	0.004	0.178	8.95e-05			Ighv1-15	7.02e-19	7.10625	0.006	0.298	2.81e-15			Ighv1-22	7.37e-06	8.19435	0.013	0.171	0.0295401			E230001N04Rik	2.57e-31	3.03719	0.07	0.1	1.03e-27			Rogdi	6.38e-54	2.57624	0.097	0.319	2.56e-50			Gm17017	6.02e-20
Ifi47	1.1e-112	7.01468	0.091	0.317	4.4e-109			Ighv13-2	1.3e-57	6.77803	0.003	0.154	5.23e-54			Phxr2	5.43e-73	7.10345	0.005	0.305	2.18e-69			Atr	1.39e-59	8.12689	0.102	0.4	5.59e-56			Ighv1-66	6.33e-18	3.03027	0.005	0.27	2.54e-14			Rassf4	6.86e-09	2.56981	0.036	0.172	2.75e-05			Gm49741	5.44e-07
4930412M03Rik	5.25e-18	7.01226	0.003	0.166	2.11e-14			Slc15a2	3.83e-158	6.75384	0.023	0.456	1.54e-154			Gm47730	2.02e-53	7.10213	0.007	0.24	8.12e-50			Hist1h2bc	9.29e-34	8.09637	0.042	0.316	3.72e-30			Gm9484	7.15e-09	3.01366	0.019	0.301	2.87e-05			Fgr	2.95e-39	2.52864	0.061	0.177	1.18e-35			Gm15327	2.43e-19
Lrrtm2	1.12e-23	6.99781	0.002	0.14	4.49e-20			Sema3g	2.98e-15	6.74648	0.197	0.202	1.19e-11			Gm19582	3.6e-11	7.08816	0.007	0.192	1.44e-07			Ighv10-3	7.58e-110	8.09221	0.007	0.597	3.04e-106			Gm49980	4.59e-24	2.95991	0.259	0.344	1.84e-20			Ighv1-80	2.51e-33	2.52776	0.016	0.47	1.01e-29			1810059H22Rik	8.59e-45
Gnmt	2.88e-42	6.95818	0.003	0.147	1.15e-38			Gm15856	1.38e-42	6.74474	0.003	0.276	5.52e-39			Hist1h2ac	2.41e-88	7.0571	0.068	0.348	9.67e-85			Gm32250	2.46e-12	8.02668	0.002	0.148	9.85e-09			4930481B07Rik	3.44e-07	2.94493	0.012	0.177	0.00137861			Kctd4	3.69e-60	2.52683	0.013	0.459	1.48e-56			Gm28731	1.65e-17
Gm13822	0	6.94151	0.002	0.59	0			Acp2	6.16e-147	6.73642	0.024	0.403	2.47e-143			Gm28941	4.19e-13	7.05562	0.002	0.131	1.68e-09			Xlr	2.11e-18	8.02193	0.004	0.112	8.46e-15			Ogfrl1	5.85e-52	2.9347	0.292	0.381	2.34e-48			Dkk2	4.7e-06	2.52606	0.336	0.444	0.0188223			Mt1	8.65e-30
Gm47792	5.2e-75	6.93854	0.005	0.277	2.08e-71			Amt	1.45e-25	6.72194	0.002	0.151	5.81e-22			5930430L01Rik	9.88e-30	7.04502	0.014	0.312	3.96e-26			Ighv3-8	1.36e-15	7.99897	0.007	0.328	5.45e-12			Adam6b	1.57e-45	2.92674	0.03	0.304	6.28e-42			Gm45188	4.26e-51	2.5203	0.016	0.498	1.71e-47			Tcf4	8.54e-06
Apoc2	1.81e-07	6.92466	0.013	0.132	0.000725795			Ighv10-1	4.57e-130	6.72165	0.009	0.477	1.83e-126			Igkv19-93	1.76e-116	6.99674	0.024	0.449	7.05e-113			Igkv12-44	7.85e-06	7.99527	0.022	0.305	0.0314561			Egr2	1.66e-69	2.91391	0.048	0.155	6.67e-66			Gm47121	1.05e-26	2.51536	0.007	0.362	4.21e-23			4933406P04Rik	2.3e-07
Igkv3-5	1.27e-08	6.91319	0.004	0.11	5.08e-05			Ighv1-72	3.79e-38	6.71693	0.004	0.207	1.52e-34			Sp4	5.88e-40	6.99427	0.097	0.149	2.36e-36			Ighv1-18	2.95e-07	7.97978	0.015	0.358	0.00118055			Ighv1-80	9.51e-64	2.90946	0.012	0.181	3.81e-60			Lratd2	1.88e-29	2.51411	0.008	0.136	7.52e-26			6030442K20Rik	2.31e-24
Igkv3-4	8.37e-07	6.91289	0.005	0.192	0.00335521			Greb1l	6.39e-13	6.68735	0.003	0.246	2.56e-09			Ifng	4.83e-25	6.99405	0.144	0.07	1.94e-21			Gm16853	3.66e-06	7.97914	0.007	0.258	0.0146815			Gm13383	1.04e-142	2.88485	0.055	0.304	4.19e-139			Gm42658	6.52e-52	2.51105	0.015	0.256	2.61e-48			Bloc1s6os	4.99e-41
Mast1	6.12e-293	6.89573	0.006	0.494	2.45e-289			Ifitm6	2.18e-72	6.68615	0.212	0.535	8.75e-69			Ighv5-17	4.23e-15	6.98464	0.007	0.111	1.7e-11			Irs2	4.78e-41	7.94085	0.127	0.363	1.92e-37			Clec4b1	2.66e-13	2.87938	0.242	0.089	1.07e-09			Gm43768	3.9e-60	2.42848	0.017	0.424	1.56e-56			Serac1	1.16e-20
Gm29361	9.65e-235	6.88347	0.02	0.476	3.87e-231			Clec2g	1.65e-42	6.67952	0.002	0.218	6.6e-39			Olfr164	3.57e-27	6.98317	0.056	0.147	1.43e-23			Mc1r	1.51e-45	7.93407	0.004	0.122	6.05e-42			Gm16214	5.28e-136	2.85148	0.019	0.41	2.12e-132			Samd15	4.35e-14	2.42828	0.016	0.335	1.74e-10			Fbxw10	3.66e-11
Cxcl9	1.5e-210	6.85625	0.001	0.141	6.03e-207			Igkv4-51	2.04e-19	6.65488	0.009	0.368	8.19e-16			Tulp2	7.65e-19	6.9739	0.004	0.296	3.06e-15			Gbp3	8.31e-110	7.92812	0.035	0.121	3.33e-106			Sirpb1c	3.08e-22	2.81529	0.395	0.571	1.23e-18			Fnbp1l	1.33e-13	2.41184	0.115	0.276	5.31e-10			Tmem158	1.85e-07
Igkv3-10	3.37e-88	6.85354	0.004	0.374	1.35e-84			Ighv5-17	1.55e-41	6.64853	0.009	0.358	6.21e-38			Igkv13-85	5.13e-10	6.95579	0.003	0.225	2.06e-06			Gm39526	1.11e-58	7.92712	0.008	0.549	4.44e-55			Rbm43	2.98e-18	2.80593	0.2	0.235	1.2e-14			Wdr78	5.55e-11	2.40134	0.007	0.281	2.22e-07			Ccdc146	1.2e-19
Gm42595	0	6.84943	0.013	0.702	0			Ighv8-8	5.19e-40	6.64553	0.032	0.471	2.08e-36			Lalba	1.17e-16	6.95364	0.002	0.265	4.7e-13			Gvin1	2.91e-16	7.87237	0.036	0.251	1.17e-12			0610039K10Rik	2.28e-91	2.79466	0.014	0.455	9.14e-88			2600002D14Rik	1.03e-23	2.394	0.008	0.433	4.14e-20			Sh3tc1	7.45e-21
Ciart	1.54e-11	6.83961	0.016	0.273	6.17e-08			Gm16185	5.96e-20	6.64258	0.005	0.266	2.39e-16			Lsmem1	3.34e-44	6.94584	0.182	0.074	1.34e-40			Igkv17-121	6.56e-67	7.87147	0.008	0.166	2.63e-63			Id2	1.11e-06	2.78456	0.138	0.225	0.00443996			Cd101	2.53e-09	2.38487	0.003	0.202	1.02e-05			Gm15336	2.35e-24
Igkv4-50	2.65e-64	6.83583	0.019	0.273	1.06e-60			Sema5a	2.02e-06	6.62734	0.013	0.19	0.00811029			Ltb4r1	1.24e-49	6.93651	0.392	0.201	4.97e-46			AU019990	3.08e-06	7.84817	0.005	0.18	0.0123621			Clic5	1.62e-12	2.70361	0.002	0.174	6.49e-09			Il9r	2.91e-19	2.3473	0.034	0.284	1.16e-15			Pip5k1b	1.19e-45
Apoe	5.74e-09	6.8302	0.263	0.403	2.3e-05			Gm28941	7.8e-80	6.62089	0.002	0.38	3.13e-76			Gm44265	1.55e-08	6.89535	0.001	0.238	6.22e-05			Gm49756	2.51e-14	7.84604	0.005	0.257	1e-10			Gm20632	9.24e-31	2.69189	0.011	0.256	3.7e-27			Stard8	1.43e-30	2.33908	0.15	0.047	5.72e-27			Gm10643	2.49e-26
Pde7b	8.06e-142	6.82712	0.001	0.183	3.23e-138			Ighv8-2	3.68e-13	6.61779	0.006	0.255	1.47e-09			1300017J02Rik	1.18e-39	6.88231	0.002	0.444	4.74e-36			Nadsyn1	3.85e-29	7.83063	0.023	0.444	1.54e-25			Gm30239	1.86e-56	2.60078	0.066	0.262	7.45e-53			Zeb2	2.69e-08	2.33412	0.264	0.347	0.000107779			Zfp112	8.98e-06
4933426B08Rik	0	6.79525	0.017	0.423	0			Igha	0	6.6146	0.02	0.638	0			Pinlyp	5.98e-19	6.8771	0.003	0.253	2.4e-15			Zfp418	1.63e-18	7.81879	0.005	0.206	6.54e-15			Nrarp	9.33e-77	2.59811	0.017	0.21	3.74e-73			D10Wsu102e	7.73e-13	2.33204	0.322	0.383	3.1e-09			Aldh1a3	1.32e-06
Ighv8-8	3.19e-96	6.78757	0.014	0.445	1.28e-92			Serinc4	4.84e-50	6.60857	0.001	0.325	1.94e-46			Adam8	1.18e-75	6.86674	0.604	0.355	4.72e-72			Dclk2	2.92e-24	7.81656	0.048	0.485	1.17e-20			Zscan25	5.43e-08	2.57908	0.014	0.186	0.000217728			Tspoap1	5.79e-26	2.32684	0.007	0.271	2.32e-22			Gm50196	8.99e-63
Pm20d1	5.86e-37	6.78177	0.487	0.284	2.35e-33			Gbp5	1.55e-31	6.60083	0.066	0.239	6.2e-28			Hist1h1d	1.1e-56	6.81885	0.092	0.196	4.4e-53			Cntn1	1.12e-30	7.79353	0.01	0.265	4.5e-27			8430432A02Rik	1.1e-54	2.57848	0.02	0.167	4.43e-51			Gm36371	3.03e-26	2.32352	0.012	0.364	1.21e-22			Socs2	1.03e-20
Gm47680	4.22e-68	6.77755	0.006	0.281	1.69e-64			3830403N18Rik	7.31e-58	6.57267	0.001	0.317	2.93e-54			Gm19951	4.51e-25	6.81839	0.135	0.146	1.81e-21			Gm48949	1.08e-14	7.76434	0.003	0.296	4.34e-11			Gm16794	2.74e-28	2.57429	0.04	0.346	1.1e-24			BC005561	3.56e-15	2.32281	0.194	0.259	1.43e-11			Spns2	1.47e-22
Zfp759	7.88e-156	6.77407	0.01	0.489	3.16e-152			Gm17705	1.53e-19	6.5698	0.003	0.147	6.14e-16			Gm30948	3.77e-116	6.81592	0.005	0.484	1.51e-112			Ighv1-54	7.35e-27	7.74893	0.007	0.355	2.95e-23			Igkv2-109	5.7e-122	2.56452	0.011	0.481	2.28e-118			Phf11b	6.71e-34	2.30352	0.135	0.274	2.69e-30			Spink10	6.77e-22
Ryr2	0	6.76762	0.014	0.611	0			Igkv11-125	7.9e-15	6.55145	0.289	0.19	3.17e-11			Gm26648	1.27e-16	6.80961	0.004	0.167	5.11e-13			Adam8	6.25e-129	7.71301	0.002	0.29	2.5e-125			Gsr	9.56e-18	2.54251	0.051	0.14	3.83e-14			Ehd4	3.97e-18	2.21177	0.109	0.139	1.59e-14			Lgr5	5.77e-18
Gm9828	5.9e-181	6.76721	0.013	0.432	2.37e-177			Igkv4-70	1.18e-22	6.54496	0.103	0.341	4.73e-19			Gm17017	4.49e-194	6.79564	0.004	0.551	1.8e-190			Gm48809	1.07e-13	7.68963	0.015	0.107	4.27e-10			Fry	2.38e-09	2.50018	0.123	0.089	9.54e-06			8430432A02Rik	1.15e-14	2.1603	0.008	0.207	4.6e-11			Gem	1.83e-07
Muc3a	5.94e-238	6.76365	0.006	0.44	2.38e-234			Ighv2-3	9.04e-06	6.54114	0.004	0.184	0.036237			Gm20109	1.86e-29	6.77829	0.002	0.103	7.44e-26			Gm14540	1.11e-17	7.68349	0.004	0.456	4.44e-14			Itgb1bp2	7.83e-40	2.48069	0.009	0.236	3.14e-36			A430073D23Rik	1.16e-05	2.11899	0.009	0.241	0.0465277			Il4	6.15e-18
Ighv1-85	6.72e-167	6.76351	0.005	0.435	2.69e-163			Olfr905	7.19e-28	6.53755	0.002	0.143	2.88e-24			Trav9-4	2.84e-28	6.76536	0.14	0	1.14e-24			Gm16214	3.54e-14	7.67943	0.05	0.224	1.42e-10			Gm15856	4e-46	2.47181	0.189	0.125	1.6e-42			Svip	2.16e-30	2.08733	0.013	0.433	8.64e-27			Gm17638	6.13e-62
Tcim	1.23e-21	6.74796	0.103	0.001	4.94e-18			Gm28151	8.21e-111	6.5327	0.004	0.478	3.29e-107			Ndrg1	9.75e-136	6.76182	0.093	0.565	3.91e-132			Scn4a	9.04e-115	7.65343	0.02	0.591	3.62e-111			Rnf19a	2.66e-27	2.41251	0.124	0.116	1.07e-23			Gm9887	8.79e-23	2.0657	0.037	0.253	3.52e-19			Clec11a	1.67e-06
Igkv4-92	5.59e-26	6.74551	0.305	0.173	2.24e-22			Lta	3.34e-277	6.52688	0.086	0.307	1.34e-273			Cd36	9.57e-118	6.75073	0.15	0.528	3.84e-114			Crb3	1.25e-126	7.64563	0.021	0.628	5e-123			A430035B10Rik	3.48e-44	2.40183	0.105	0.175	1.39e-40			Dennd4a	4.14e-08	2.05484	0.408	0.417	0.000166082			Gm17509	4.52e-58
Gm16299	1.11e-74	6.74074	0.001	0.381	4.46e-71			6030442K20Rik	1.82e-10	6.51958	0.013	0.203	7.31e-07			Cpm	7.01e-188	6.74233	0.1	0.208	2.81e-184			1700120C14Rik	6.56e-137	7.64168	0.015	0.542	2.63e-133			Igkv15-103	2.24e-37	2.3952	0.007	0.194	8.98e-34			Lmo4	2.36e-21	2.05203	0.204	0.415	9.47e-18			E030042O20Rik	3.33e-08
Cyp2r1	1.52e-87	6.73992	0.015	0.43	6.08e-84			Gm16316	3.62e-81	6.51115	0.005	0.299	1.45e-77			D630036H23Rik	1.91e-39	6.72706	0.006	0.219	7.67e-36			Tagap	2.72e-113	7.63902	0.071	0.369	1.09e-109			Igkv4-58	2.21e-18	2.39269	0.072	0.148	8.84e-15			Zfp407	1.11e-09	2.04848	0.183	0.179	4.44e-06			Gm9926	7.7e-23
Hbb-bs	8.54e-130	6.72536	0.008	0.36	3.42e-126			Igkv15-103	1.44e-158	6.50812	0.011	0.61	5.78e-155			Cd101	3.26e-13	6.71503	0.003	0.192	1.31e-09			Ighv1-85	1.5e-56	7.60892	0.01	0.458	6e-53			Tk2	4.63e-15	2.3879	0.092	0.111	1.86e-11			Zscan25	1.12e-35	2.04065	0.008	0.463	4.49e-32			Gm47689	6.13e-10
Ighv1-22	5.35e-194	6.72318	0.007	0.441	2.14e-190			Fxyd2	2.74e-06	6.49507	0.131	0.104	0.0109976			Ighv3-8	1.7e-53	6.71165	0.002	0.247	6.8e-50			1110035H17Rik	3.97e-141	7.59627	0.017	0.495	1.59e-137			Spic	1.24e-55	2.3781	0.15	0.407	4.96e-52			Ppargc1a	1.76e-19	1.99737	0.017	0.282	7.06e-16			Spns3	4.98e-28
1700039M10Rik	8.22e-15	6.72308	0.003	0.17	3.3e-11			Zfp366	2.5e-26	6.484	0.165	0.029	1e-22			Ccl4	1.53e-31	6.69855	0.022	0.114	6.13e-28			Zfp354b	1.54e-16	7.59532	0.003	0.302	6.17e-13			Ly6d	2.24e-58	2.35762	0.208	0.45	8.96e-55			Gm34225	5.36e-08	1.98868	0.009	0.228	0.000214806			Gm15342	1.11e-16
1300017J02Rik	4.82e-15	6.72055	0.002	0.128	1.93e-11			Ighv14-1	3.62e-112	6.48373	0.004	0.446	1.45e-108			Ighv1-5	7.6e-41	6.69069	0.005	0.234	3.04e-37			Eng	1.5e-26	7.58598	0.001	0.128	6.01e-23			Nos3	5.1e-18	2.34285	0.046	0.147	2.04e-14			Gm45716	5.74e-25	1.97403	0.072	0.305	2.3e-21			Ighv1-58	2.84e-57
Spic	3.23e-52	6.71125	0.006	0.363	1.3e-48			Cxcl2	4.58e-24	6.4737	0.027	0.295	1.84e-20			Igkv15-103	1.19e-13	6.68388	0.062	0.262	4.78e-10			Spata48	7.63e-09	7.57981	0.003	0.129	3.06e-05			Socs1	5.56e-12	2.33172	0.255	0.377	2.23e-08			Fam107b	2.5e-14	1.95544	0.286	0.231	1e-10			4933429H19Rik	9.53e-22
Ighv1-9	1.74e-168	6.70926	0.018	0.539	6.96e-165			Saa3	1.45e-12	6.45506	0.003	0.411	5.82e-09			Ccr3	1.59e-27	6.66533	0.034	0.1	6.37e-24			Klf6	1.19e-16	7.48129	0.278	0.133	4.77e-13			Hsp90ab1	5.3e-06	2.32785	0.58	0.627	0.0212467			Fosb	2.78e-20	1.94404	0.329	0.243	1.11e-16			Nfkbid	5.72e-09
Siglec1	1.51e-09	6.70716	0	0.225	6.06e-06			Igkv12-44	3.43e-225	6.43881	0.028	0.418	1.38e-221			Gm49417	6.11e-19	6.66469	0.005	0.219	2.45e-15			4930579G18Rik	1.79e-134	7.46655	0.016	0.73	7.18e-131			Parp8	7.7e-10	2.32351	0.502	0.828	3.08e-06			Gm30239	3.23e-30	1.91486	0.033	0.315	1.29e-26			Cecr2	1.09e-47
Ccl3	3.93e-08	6.70657	0.006	0.156	0.000157612			Cfb	3.41e-44	6.41777	0.297	0.307	1.37e-40			Gm15518	1.21e-82	6.65825	0.423	0.087	4.85e-79			Gm44123	5.97e-12	7.35902	0.008	0.282	2.39e-08			Gvin1	3.8e-27	2.29695	0.016	0.103	1.52e-23			Gm43920	1.83e-38	1.90614	0.013	0.382	7.32e-35			Hist2h2ab	3.79e-25
4930511E03Rik	6.21e-23	6.7054	0.004	0.222	2.49e-19			A530017D24Rik	4.45e-47	6.38091	0.023	0.32	1.78e-43			Zfp112	1.22e-08	6.61963	0.005	0.216	4.9e-05			Plcd4	3.3e-33	7.33089	0.009	0.485	1.32e-29			Apobec1	1.29e-18	2.27246	0.391	0.643	5.17e-15			Dut	2.76e-15	1.89351	0.351	0.533	1.11e-11			Gpnmb	1.7e-31
Ighv7-1	2.19e-18	6.70244	0.002	0.197	8.79e-15			Igkv3-10	8.79e-51	6.38059	0.005	0.239	3.52e-47			Klhl35	1.69e-102	6.61081	0.004	0.437	6.77e-99			Gm49216	1.16e-43	7.32103	0.004	0.513	4.63e-40			Rlf	2.25e-08	2.25252	0.367	0.281	9.01e-05			Oxsr1	1.19e-22	1.85436	0.092	0.246	4.77e-19			Gm15283	1.37e-10
Gm13270	1.56e-07	6.70166	0.004	0.232	0.000625554			Svip	1.8e-12	6.36378	0.004	0.277	7.21e-09			Rrm2	8.8e-12	6.60806	0.425	0.513	3.53e-08			Gm28404	2.25e-42	7.31993	0.003	0.443	9.02e-39			Tgfbr3l	1.3e-63	2.24179	0.022	0.266	5.23e-60			Gm15013	3.12e-13	1.85143	0.008	0.136	1.25e-09			F730311O21Rik	1.18e-20
Nr1h3	1.43e-38	6.70127	0.001	0.132	5.72e-35			Gm17529	9.49e-20	6.36334	0.002	0.274	3.8e-16			Igkv3-5	1.37e-114	6.56812	0.077	0.472	5.49e-111			Ighv1-36	1.66e-08	7.28209	0.088	0.107	6.66e-05			Snx10	3.14e-12	2.23441	0.281	0.364	1.26e-08			E430024P14Rik	2.32e-22	1.8346	0.033	0.371	9.29e-19			Gm36198	1.23e-20
4930579G18Rik	4.02e-84	6.68719	0.006	0.415	1.61e-80			Igkv14-126	3.3e-17	6.34808	0.002	0.275	1.32e-13			Ighg2b	3.22e-09	6.56156	0.501	0.465	1.29e-05			Rilpl2	4.21e-79	7.26899	0.088	0.175	1.69e-75			Arpc5l	9.26e-07	2.22871	0.687	0.627	0.00371261			Spc24	2.06e-07	1.80272	0.39	0.295	0.000827313			Slc16a5	1.04e-15
Igkv1-133	3.86e-67	6.67843	0.051	0.384	1.55e-63			Ighv9-1	2.04e-07	6.33181	0.004	0.214	0.000816584			Gm42829	1.37e-16	6.5465	0.008	0.291	5.47e-13			Igkv6-32	2.2e-35	7.26771	0.021	0.489	8.83e-32			Pou2af1	3.86e-08	2.21016	0.616	0.553	0.000154617			Gm26648	4.24e-09	1.79382	0.011	0.228	1.7e-05			Gm9889	3.71e-23
Gm15354	1.62e-143	6.6768	0.004	0.416	6.49e-140			Pde1c	1.88e-30	6.32546	0.008	0.289	7.53e-27			Gm47917	1.71e-45	6.54556	0.004	0.311	6.84e-42			Kcnj13	5.57e-110	7.25015	0.011	0.56	2.23e-106			Gm12905	2.3e-57	2.20511	0.035	0.21	9.21e-54			Bhlhe40	9.84e-63	1.79026	0.203	0.692	3.94e-59			Matn2	1.53e-15
Dnajc28	1.1e-86	6.67417	0.005	0.159	4.41e-83			Gm20109	9.54e-17	6.30329	0.002	0.284	3.82e-13			Ighv8-2	1.24e-05	6.46259	0.011	0.212	0.0497494			Knl1	2.16e-42	7.24783	0.407	0.66	8.65e-39			Igkv6-32	1.9e-10	2.20267	0.012	0.255	7.63e-07			Cemip2	2.49e-32	1.75499	0.029	0.28	1e-28			Gm43625	5.66e-23
Adam6b	1.27e-96	6.6652	0.006	0.216	5.08e-93			AC125149.2	4.88e-22	6.29803	0.002	0.241	1.95e-18			Gad1	3.98e-179	6.46123	0.008	0.328	1.6e-175			Gm12184	7.37e-27	7.19271	0.004	0.373	2.95e-23			Ndnf	6.74e-09	2.1994	0.233	0.205	2.7e-05			Gm14966	6.69e-15	1.75038	0.016	0.173	2.68e-11			Iglv2	3.49e-07
Ighv1-64	0	6.6561	0.02	0.505	0			Ighv5-2	5.62e-12	6.29055	0.006	0.294	2.25e-08			Gm13919	5.42e-43	6.41926	0.005	0.197	2.17e-39			Igkv3-5	3.79e-14	7.15482	0.005	0.138	1.52e-10			Hspd1	9.76e-09	2.16853	0.402	0.496	3.91e-05			4930532G15Rik	5.8e-37	1.74794	0.016	0.335	2.33e-33			Hes1	6.25e-14
Klhl35	1.09e-05	6.6544	0.002	0.172	0.0435169			Slc36a3	1.33e-177	6.28148	0.006	0.517	5.32e-174			Gm10143	1.13e-06	6.41198	0.003	0.198	0.00453261			1700113A16Rik	2.12e-07	7.11896	0.012	0.247	0.000851653			Cfap74	5.87e-65	2.15842	0.037	0.454	2.35e-61			Htra1	4.03e-07	1.71851	0.313	0.402	0.00161428			Gm9949	1e-09
Gm48283	3.41e-62	6.65177	0.006	0.151	1.37e-58			Gm7879	1.62e-57	6.26428	0.004	0.438	6.51e-54			4930562F07Rik	2.45e-14	6.41052	0.003	0.107	9.8e-11			Mybl1	8.43e-28	7.0863	0.37	0.509	3.38e-24			Ddit4	4.65e-39	2.15355	0.088	0.24	1.86e-35			Myl4	1.82e-41	1.69404	0.088	0.444	7.28e-38			Tbc1d22bos	5.55e-21
A230072E10Rik	2.64e-84	6.64145	0.01	0.42	1.06e-80			Tulp2	1.54e-247	6.2577	0.005	0.593	6.19e-244			Hcrtr2	1.36e-47	6.39052	0.021	0.175	5.47e-44			Gm49625	2.15e-32	7.04395	0.011	0.493	8.62e-29			E130215H24Rik	5.27e-22	2.15007	0.049	0.12	2.11e-18			Gm14302	1.48e-07	1.68974	0.005	0.139	0.000594541			Ccdc142	3.49e-19
Shcbp1l	7.48e-20	6.63799	0.005	0.19	3e-16			Gm47917	9.85e-24	6.24441	0.006	0.16	3.95e-20			Gm40787	4.32e-96	6.37439	0.006	0.417	1.73e-92			Klhl35	1.51e-10	7.00612	0.005	0.321	6.05e-07			Lcorl	3.97e-35	2.13287	0.23	0.242	1.59e-31			Klk1	1.65e-08	1.66781	0.253	0.288	6.62e-05			Mogat1	4.34e-20
Mettl21c	1.99e-56	6.61954	0.003	0.269	7.99e-53			Hcrtr2	1.84e-147	6.2211	0.025	0.354	7.36e-144			Enkur	7.29e-75	6.36989	0.008	0.354	2.92e-71			Gm14023	2.85e-06	7.00188	0.004	0.372	0.0114369			Tmem260	1.44e-22	2.12425	0.076	0.121	5.76e-19			Nxpe2	7.73e-78	1.62413	0.095	0.468	3.1e-74			Gm48194	1.83e-06
Gm28151	8.96e-61	6.60592	0.005	0.411	3.59e-57			Gm44123	4e-56	6.21123	0.005	0.272	1.6e-52			Gm48678	5.84e-175	6.34567	0.003	0.464	2.34e-171			Ccdc39	5.64e-42	6.99673	0.002	0.472	2.26e-38			H2afv	1.18e-07	2.1225	0.527	0.407	0.000474901			Pxdc1	5.24e-37	1.59461	0.281	0.237	2.1e-33			Crtam	1.14e-11
Gm28404	1.36e-112	6.5999	0.005	0.376	5.44e-109			Igkv9-120	7.9e-210	6.19895	0.009	0.51	3.17e-206			Podnl1	2.74e-20	6.33171	0.001	0.118	1.1e-16			Zfp239	6.55e-146	6.99051	0.016	0.667	2.63e-142			Tox	3.67e-39	2.07932	0.327	0.388	1.47e-35			Zscan2	3.32e-09	1.57237	0.013	0.228	1.33e-05			Zfp239	6.49e-06
Tnnt3	0	6.59783	0.005	0.566	0			Tnnc2	2.01e-28	6.16756	0.135	0.044	8.04e-25			Zfp60	3.08e-14	6.32942	0.037	0.224	1.23e-10			Gm10642	8.8e-59	6.96949	0.008	0.534	3.53e-55			Gm30054	2.62e-17	2.07583	0.163	0.132	1.05e-13			Gapdh	1.03e-10	1.54438	0.557	0.691	4.13e-07			Spata48	8.08e-24
Gm15952	1.66e-77	6.59085	0.011	0.385	6.64e-74			Ptgs2os	1.39e-14	6.15033	0.564	0.469	5.59e-11			Isg15	6.33e-11	6.32577	0.054	0.2	2.54e-07			Gm47248	4.27e-07	6.96394	0.01	0.366	0.00171305			Gm15880	7.66e-08	2.03799	0.042	0.202	0.000306877			S100a9	4.26e-15	1.54174	0.028	0.173	1.71e-11			4930432K21Rik	3.7e-40
AC132444.6	5.93e-89	6.58935	0.012	0.257	2.37e-85			Igkv4-69	1.35e-26	6.14946	0.249	0.088	5.39e-23			Wwc1	7.64e-11	6.31982	0.003	0.164	3.06e-07			Nuak2	3.89e-10	6.9265	0.077	0.267	1.56e-06			Gm16316	4.54e-47	2.02673	0.052	0.136	1.82e-43			Ell2	1.38e-64	1.53645	0.05	0.206	5.54e-61			Tmcc1	2.78e-09
D730045B01Rik	2e-21	6.58845	0.004	0.29	8.02e-18			Ighv5-9	6.18e-37	6.1289	0.002	0.31	2.48e-33			Ighv2-5	8.61e-07	6.30905	0.023	0.194	0.00345248			AC132444.6	4.63e-71	6.92117	0.073	0.534	1.86e-67			A330023F24Rik	2.14e-58	1.95021	0.051	0.28	8.57e-55			Eldr	7.15e-09	1.52716	0.187	0.072	2.87e-05			Gm42664	5.91e-13
Cntn1	8.84e-74	6.58577	0.009	0.208	3.54e-70			Gm47523	1.13e-15	6.1181	0.016	0.28	4.52e-12			Fcrl5	6.99e-184	6.30787	0.054	0.175	2.8e-180			A930037H05Rik	8.4e-102	6.90187	0.031	0.546	3.37e-98			Csf1r	7.05e-11	1.94244	0.279	0.417	2.83e-07			Cbfa2t3	1.38e-53	1.51734	0.143	0.405	5.54e-50			Slpi	3.83e-11
Gm30239	7.64e-151	6.58489	0.031	0.548	3.06e-147			Gm11725	3.21e-54	6.11708	0.001	0.38	1.29e-50			Ankrd33b	1.02e-110	6.30211	0.042	0.617	4.07e-107			P2rx7	9.83e-130	6.89911	0.007	0.444	3.94e-126			Elmo3	5.34e-30	1.93745	0.024	0.2	2.14e-26			Pkib	1.94e-06	1.50347	0.202	0.376	0.00779035			Hivep3	3.86e-08
Proscos	4.12e-23	6.58337	0.003	0.229	1.65e-19			Crip3	1.87e-52	6.1062	0.006	0.373	7.5e-49			Gm3604	1.41e-70	6.30147	0.008	0.301	5.66e-67			Gm13889	4.51e-30	6.89623	0.132	0.187	1.81e-26			Fscn1	8.35e-51	1.93737	0.308	0.606	3.35e-47			Gm27241	7.77e-08	1.48284	0.016	0.101	0.000311303			Selenom	3.61e-07
Hist2h2ab	9.32e-21	6.5813	0.004	0.262	3.73e-17			Fv1	4.38e-37	6.08662	0.002	0.399	1.76e-33			Zfp1	2.8e-234	6.29962	0.074	0.125	1.12e-230			Prr33	7.7e-58	6.89043	0.004	0.511	3.09e-54			Zfp619	2.5e-15	1.93162	0.028	0.288	1e-11			Sgms1	2.11e-06	1.48044	0.129	0.086	0.00845318			Hmgcll1	2.11e-17
Gm15228	2.62e-196	6.57522	0.004	0.365	1.05e-192			B3gnt8	2.56e-285	6.08195	0.161	0.679	1.03e-281			Ifi27l2a	8.71e-30	6.28256	0.35	0.537	3.49e-26			E330032C10Rik	3.66e-11	6.88573	0.026	0.122	1.47e-07			Ankrd23	2.17e-08	1.93158	0.061	0.143	8.7e-05			C1qa	9.93e-07	1.46684	0.125	0.456	0.00397845			Spaca9	1.43e-35
Tpm2	4.48e-16	6.56149	0.068	0.141	1.8e-12			Tgfbi	2.13e-10	6.07131	0.168	0.305	8.54e-07			5430427M07Rik	2.12e-06	6.27512	0.004	0.291	0.00849885			Ighv1-34	2.18e-53	6.84777	0.434	0.029	8.74e-50			Gm48086	6.89e-20	1.92333	0.024	0.263	2.76e-16			Ifngr2	8.96e-20	1.43234	0.191	0.221	3.59e-16			Gm43024	3.33e-23
Saa3	5.13e-294	6.56017	0.007	0.204	2.06e-290			9930021J03Rik	5.25e-07	6.07085	0.116	0.131	0.00210601			Lrrc18	1.32e-54	6.25774	0.011	0.344	5.31e-51			Gm35339	5.13e-09	6.82631	0.004	0.317	2.06e-05			Gm10062	6.09e-23	1.92044	0.023	0.116	2.44e-19			Fkbp2	7e-08	1.38923	0.328	0.462	0.000280622			Gm10101	4.82e-22
Pgm2l1	1.65e-07	6.55611	0.029	0.305	0.000662431			Furin	2.62e-75	6.06487	0.035	0.178	1.05e-71			Paqr7	5.94e-08	6.25462	0.003	0.2	0.00023803			Samd15	1.5e-54	6.82451	0.011	0.472	5.99e-51			Lst1	2.36e-16	1.91438	0.43	0.695	9.47e-13			Wars	8.15e-06	1.31479	0.118	0.279	0.0326642			1700028K03Rik	3.89e-27
Myl4	8.39e-97	6.54091	0.084	0.366	3.36e-93			Kalrn	1.89e-57	6.04685	0.013	0.191	7.56e-54			Pde1c	4.38e-09	6.23656	0.008	0.172	1.76e-05			A930015D03Rik	3.06e-17	6.79826	0.005	0.368	1.23e-13			Dennd5b	6.5e-06	1.89781	0.405	0.319	0.0260608			Rgcc	1.95e-25	1.30057	0.033	0.102	7.8e-22			2010309G21Rik	7.79e-23
I830134H01Rik	1.24e-07	6.52224	0.004	0.313	0.000496688			Gm45570	6.53e-72	6.04079	0.002	0.36	2.62e-68			Olfr56	2.86e-71	6.21908	0.002	0.167	1.14e-67			Ighv3-1	4.24e-17	6.79695	0.006	0.286	1.7e-13			AA388235	3.32e-11	1.89778	0.017	0.162	1.33e-07			Fam43a	1.31e-39	1.26317	0.245	0.511	5.24e-36			Tert	3.69e-13
Ighv1-69	1.35e-06	6.50471	0.006	0.219	0.00540379			Lgr5	9.55e-51	6.02619	0.02	0.243	3.83e-47			Spaca9	4.63e-245	6.20916	0.007	0.537	1.85e-241			Gm29325	1.48e-06	6.75086	0.002	0.11	0.00593712			Slc27a3	9.36e-09	1.88988	0.005	0.159	3.75e-05			Gm17655	3.36e-34	1.24525	0.015	0.142	1.35e-30			Gm5129	1.81e-21
Itgb4	3.5e-103	6.49708	0.039	0.185	1.4e-99			Gm19667	3.26e-105	6.01029	0.003	0.305	1.31e-101			Gm49654	4.32e-247	6.20869	0.003	0.412	1.73e-243			4930511E03Rik	2.62e-18	6.74582	0.009	0.341	1.05e-14			Gm10522	9.89e-10	1.88912	0.014	0.238	3.96e-06			Terb1	3.71e-31	1.22715	0.017	0.151	1.49e-27			Tulp2	3.46e-08
A730061H03Rik	1.37e-127	6.4763	0.012	0.157	5.49e-124			Ighv2-9-1	7.92e-28	6.0076	0.003	0.277	3.17e-24			S100a10	7.52e-18	6.20756	0.513	0.539	3.01e-14			Zfp612	8.55e-20	6.73841	0.005	0.349	3.43e-16			Tifa	1.29e-113	1.86048	0.069	0.233	5.16e-110			Gem	1.4e-06	1.22307	0.099	0.204	0.0055952			Fam71e1	2.53e-41
Gm15133	2.6e-122	6.47492	0.026	0.463	1.04e-118			Gm14634	2.02e-09	6.00462	0.005	0.285	8.11e-06			Gm20513	6.24e-12	6.20086	0.028	0.208	2.5e-08			1700084C06Rik	1.14e-05	6.7144	0.004	0.24	0.0455423			Gm15952	2.52e-102	1.85797	0.027	0.316	1.01e-98			Oasl1	3.21e-29	1.22292	0.033	0.145	1.29e-25			Wdr38	9.56e-13
Igkv9-120	1.15e-36	6.47011	0.006	0.479	4.62e-33			Mcmdc2	1.78e-07	5.99592	0.002	0.223	0.000715007			Ppm1l	6.83e-221	6.19014	0.03	0.465	2.74e-217			Gm20632	6.88e-24	6.71294	0.007	0.357	2.76e-20			Uap1	2.75e-11	1.82504	0.446	0.595	1.1e-07			Cpm	2.9e-19	1.18684	0.058	0.177	1.16e-15			Cpt1b	5.04e-14
A330023F24Rik	3.66e-11	6.46565	0.02	0.217	1.47e-07			Gm15848	0	5.99252	0.047	0.563	0			Igkv18-36	4.1e-51	6.12511	0.134	0.007	1.64e-47			Gm10584	2.91e-108	6.71017	0.002	0.639	1.17e-104			Mybl1	3.65e-06	1.80509	0.576	0.529	0.0146476			Tpi1	2.95e-44	1.18321	0.29	0.615	1.18e-40			Mrc1	7.53e-36
Il23a	3.38e-34	6.46202	0.001	0.184	1.36e-30			Enkur	2.3e-150	5.99234	0.009	0.442	9.2e-147			Zfp78	6.7e-87	6.11756	0.005	0.419	2.68e-83			Gm44066	6.72e-27	6.7039	0.004	0.119	2.69e-23			Zfp78	3.6e-39	1.79843	0.102	0.219	1.44e-35			Junb	1.24e-05	1.16597	0.3	0.226	0.0495114			Bcas1	4.44e-09
5330426L24Rik	1.02e-43	6.4519	0.005	0.264	4.07e-40			Platr10	9.18e-08	5.99016	0.003	0.158	0.000367797			D830024N08Rik	1.7e-31	6.11078	0.021	0.261	6.79e-28			Gm44037	3.02e-18	6.70368	0.043	0.277	1.21e-14			Gm45716	1.57e-33	1.78106	0.097	0.139	6.27e-30			S1pr3	5.56e-61	1.15584	0.036	0.564	2.23e-57			Gm26826	6.14e-26
Gm48809	7.63e-16	6.43561	0.004	0.207	3.06e-12			Oas3	3.16e-72	5.98705	0.018	0.144	1.26e-68			Cbfa2t3	8.58e-101	6.06631	0.098	0.292	3.44e-97			D3Ertd751e	1.69e-170	6.69112	0.075	0.613	6.76e-167			Trim59	3.72e-11	1.77975	0.517	0.57	1.49e-07			Tmem123	4.7e-09	1.14081	0.326	0.267	1.88e-05			Trf	2.82e-07
Nrxn1	1.27e-60	6.42793	0.014	0.18	5.11e-57			Gm31804	1.12e-17	5.95524	0.001	0.346	4.5e-14			Gm27003	4.91e-55	6.037	0.005	0.105	1.97e-51			4931431C16Rik	1.35e-20	6.66241	0.284	0.256	5.41e-17			Armc3	1.11e-15	1.75424	0.036	0.158	4.45e-12			Ighv10-3	2.48e-15	1.13599	0.012	0.458	9.95e-12			Lrrc29	2.18e-26
Dnah17	1.01e-38	6.42357	0.004	0.323	4.05e-35			Proscos	3.62e-76	5.94306	0.002	0.413	1.45e-72			Plin2	2.77e-55	6.03014	0.535	0.324	1.11e-51			Mpz	3.53e-13	6.65986	0.147	0.002	1.41e-09			Dnajc28	5.64e-11	1.74222	0.006	0.266	2.26e-07			Ninj1	5.4e-07	1.11664	0.053	0.178	0.00216448			Vpreb1	1.43e-49
Gm39526	1.02e-09	6.41795	0.002	0.176	4.09e-06			Gm47689	1.73e-43	5.93945	0.007	0.21	6.95e-40			Gm44123	2.14e-61	6.00127	0.006	0.273	8.57e-58			Gm35867	6.55e-06	6.6506	0.005	0.224	0.0262557			Zfp433	6.55e-21	1.74003	0.017	0.11	2.63e-17			Myof	3.16e-34	1.11598	0.255	0.541	1.26e-30			Lnx1	3.98e-09
Gm7879	6.35e-217	6.41362	0.004	0.587	2.55e-213			Gm15420	4.51e-122	5.93279	0.004	0.41	1.81e-118			Igkv12-41	3.8e-15	5.99071	0.003	0.307	1.52e-11			E330020D12Rik	1.25e-59	6.62392	0.075	0.162	5.01e-56			Ighv1-52	4.8e-22	1.71106	0.02	0.338	1.93e-18			Bambi	1.3e-11	1.11012	0.011	0.177	5.19e-08			2600002D14Rik	1.19e-12
Ighv1-77	1.21e-147	6.40509	0.003	0.467	4.85e-144			Apof	2.15e-79	5.92784	0.003	0.357	8.6e-76			Ceacam1	1.34e-90	5.96068	0.076	0.318	5.38e-87			Saa3	5.96e-140	6.61116	0.005	0.181	2.39e-136			Ear2	3.59e-09	1.70115	0.172	0.068	1.44e-05			Alcam	1.23e-33	1.09836	0.125	0.304	4.94e-30			Gm12503	2.13e-44
Gm12065	7.1e-10	6.40191	0.131	0.216	2.85e-06			Gm43221	4.59e-18	5.9278	0.006	0.241	1.84e-14			1700063J08Rik	1.22e-13	5.9408	0.005	0.332	4.9e-10			1700016K19Rik	1.16e-39	6.60119	0.009	0.559	4.64e-36			Pla2g7	6.58e-82	1.68861	0.117	0.643	2.64e-78			A330035P11Rik	6.66e-78	1.06801	0.011	0.251	2.67e-74			Pgam2	1.09e-30
Fbxw13	1.97e-302	6.39533	0.001	0.146	7.91e-299			Gm49874	4.05e-08	5.92201	0.002	0.339	0.000162502			Gm32235	2.02e-13	5.93262	0.003	0.107	8.1e-10			Gm17058	4.37e-06	6.57642	0.005	0.207	0.0175342			Glycam1	1.53e-11	1.67966	0.006	0.102	6.15e-08			Sfrp2	3e-06	1.04185	0.3	0.404	0.0120365			Mtmr7	1.47e-16
4933429H19Rik	2.48e-181	6.38299	0.006	0.442	9.92e-178			Spag1	1.74e-62	5.87332	0.006	0.389	6.98e-59			Cmpk2	2.35e-18	5.9161	0.026	0.19	9.42e-15			A430078I02Rik	4.4e-14	6.5235	0.004	0.439	1.76e-10			Rasd1	1.16e-116	1.66416	0.037	0.24	4.66e-113			P2rx4	3.25e-06	1.03089	0.163	0.149	0.0130206			Ddit3	6.38e-14
Gm17705	6.36e-34	6.38043	0.001	0.176	2.55e-30			Ighv3-1	4.21e-13	5.85132	0.003	0.298	1.69e-09			Igkv17-121	1.96e-23	5.89483	0.317	0.421	7.87e-20			Gm1123	1.17e-37	6.49257	0.017	0.134	4.68e-34			Atp8a1	2.08e-07	1.63201	0.474	0.566	0.000833251			Gm14508	6.69e-31	1.02905	0.015	0.506	2.68e-27			4933433G15Rik	5.09e-16
Cpa3	2.93e-188	6.36681	0.004	0.426	1.17e-184			Cd36	3.43e-103	5.85063	0.048	0.258	1.37e-99			Muc3a	2.04e-53	5.86316	0.004	0.331	8.17e-50			Plaur	1.34e-43	6.48747	0.121	0.411	5.36e-40			Hk3	1.96e-09	1.6016	0.002	0.356	7.86e-06			Esco2	8.83e-06	1.00816	0.415	0.285	0.0353882			Abcb4	1.18e-31
Tert	8.33e-209	6.36006	0.002	0.488	3.34e-205			Acta2	4.4e-298	5.82791	0.072	0.44	1.76e-294			Gm15228	2.42e-148	5.86029	0.005	0.543	9.72e-145			Cemip2	1.05e-25	6.47665	0.028	0.31	4.21e-22			Kmt2a	8.13e-10	1.59684	0.553	0.444	3.26e-06			Ifi30	3.92e-08	0.985684	0.456	0.503	0.000157125			Igkv18-36	2.54e-10
Gm47730	7.84e-23	6.35774	0.013	0.127	3.14e-19			Bcl2a1b	1.69e-218	5.80407	0.239	0.326	6.77e-215			Mast1	1.2e-77	5.8418	0.005	0.153	4.81e-74			Cpne9	3.91e-12	6.43988	0.001	0.191	1.57e-08			Ifitm1	6.28e-07	1.595	0.022	0.269	0.00251694			Gpr137c	4.41e-34	0.960812	0.054	0.198	1.77e-30			Olfr166	5.25e-23
Gadd45g	2.11e-224	6.35179	0.088	0.131	8.46e-221			D3Ertd751e	9.64e-64	5.80255	0.077	0.154	3.86e-60			Rbakdn	8.04e-30	5.82175	0.007	0.293	3.22e-26			Gm50277	1.72e-130	6.42077	0.031	0.637	6.9e-127			Parp3	1.23e-05	1.59313	0.156	0.13	0.0492046			Bank1	1.97e-06	0.960658	0.45	0.339	0.00790986			Gm28940	1.4e-44
Pigr	8.5e-198	6.34718	0.046	0.49	3.41e-194			C1qa	1.5e-17	5.77575	0.037	0.281	6e-14			Gm48283	1.65e-29	5.81224	0.004	0.233	6.63e-26			9930022D16Rik	2.12e-82	6.41131	0.011	0.45	8.5e-79			5830411N06Rik	4.33e-38	1.58575	0.138	0.058	1.74e-34			Pou2af1	1.14e-11	0.959933	0.293	0.361	4.56e-08			Slc6a20b	1.12e-42
Gm11491	5.69e-94	6.34072	0.006	0.345	2.28e-90			Gm27241	5.01e-165	5.73717	0.005	0.356	2.01e-161			Ccl9	1.26e-14	5.80816	0.781	0.666	5.07e-11			Ighv1-5	4.59e-68	6.4007	0.044	0.474	1.84e-64			Gm15675	3.65e-22	1.57323	0.145	0.2	1.46e-18			Hist1h1c	5.1e-56	0.957225	0.142	0.108	2.04e-52			Slc26a10	1.95e-62
Gm20429	2.07e-32	6.33708	0.057	0.446	8.29e-29			Scn4a	9.1e-161	5.73609	0.016	0.332	3.65e-157			Pclaf	4.67e-11	5.79778	0.426	0.534	1.87e-07			Gm50210	2.9e-27	6.39443	0.002	0.174	1.16e-23			Gm29361	4.69e-10	1.56245	0.044	0.117	1.88e-06			Vat1	4.3e-42	0.948836	0.216	0.454	1.72e-38			Gm16982	5.32e-36
Gm44265	9.61e-54	6.32783	0.004	0.408	3.85e-50			Gvin1	1.94e-70	5.72782	0.033	0.142	7.79e-67			Gm12462	7.29e-266	5.74757	0.014	0.5	2.92e-262			Vmn1r13	8.93e-14	6.39263	0.002	0.122	3.58e-10			Bcl2l11	4.36e-21	1.55574	0.248	0.329	1.75e-17			Gm26532	1.51e-122	0.943637	0.085	0.483	6.05e-119			Ngfr	1.82e-22
Slc46a2	0	6.32491	0.03	0.681	0			Gdf10	3.09e-106	5.724	0.166	0.358	1.24e-102			Ecscr	1.64e-06	5.71839	0.935	0.906	0.006562			Amigo2	6e-26	6.3926	0.006	0.17	2.41e-22			Slc2a6	1.03e-128	1.54566	0.029	0.347	4.13e-125			Mfsd4a	2.57e-14	0.9354	0.147	0.092	1.03e-10			Gm47680	1.39e-11
Gm12708	1.04e-07	6.31722	0.009	0.124	0.00041628			Mettl5os	6.01e-08	5.70219	0.005	0.3	0.000241041			Gm15787	6.47e-91	5.71559	0.004	0.426	2.59e-87			Slc26a10	1.75e-24	6.38299	0.018	0.487	7.03e-21			Rbpms	3.27e-19	1.54161	0.573	0.344	1.31e-15			Fyco1	7.61e-24	0.932667	0.101	0.093	3.05e-20			Ly6m	1.8e-10
Ighv1-18	1.29e-35	6.31453	0.015	0.231	5.18e-32			Chic1	5.15e-124	5.68837	0.015	0.135	2.07e-120			Prdm8	1.13e-103	5.71126	0.003	0.439	4.52e-100			Chchd10	1.4e-45	6.37803	0.369	0.653	5.62e-42			Ptma	8.11e-17	1.53434	0.539	0.692	3.25e-13			Gm2a	4.94e-08	0.916098	0.296	0.212	0.000197915			Zscan2	1.53e-31
Rilpl2	1.53e-256	6.30993	0.104	0.184	6.13e-253			Abcb4	4.2e-163	5.68425	0.011	0.383	1.68e-159			Ighv1-22	2.43e-08	5.68664	0.008	0.326	9.72e-05			Gm36198	4.17e-142	6.36293	0.032	0.659	1.67e-138			Atp2a1	2.73e-32	1.50696	0.442	0.699	1.1e-28			Nrep	1.1e-10	0.897228	0.337	0.528	4.4e-07			C78859	1.8e-06
Kcnc3	0	6.28928	0.016	0.655	0			Rasgrf2	1.79e-16	5.65187	0.008	0.131	7.19e-13			Bmp2	9.03e-15	5.68397	0.955	0.932	3.62e-11			C330008A17Rik	1.52e-249	6.35586	0.024	0.796	6.09e-246			Cd52	1.23e-09	1.50564	0.387	0.473	4.94e-06			Cyp4f18	6.07e-19	0.890884	0.102	0.141	2.43e-15			Lmntd2	2.03e-28
E030042O20Rik	1.92e-28	6.23507	0.002	0.295	7.7e-25			Ccl19	1.29e-217	5.63503	0.168	0.068	5.18e-214			4930579G18Rik	1.72e-33	5.68061	0.003	0.16	6.89e-30			Gm45716	1.6e-193	6.31962	0.032	0.373	6.42e-190			Capn11	1.38e-123	1.50144	0.011	0.341	5.52e-120			Hck	3.86e-20	0.879788	0.05	0.106	1.55e-16			Kifc2	8.95e-25
Tgtp2	5.26e-286	6.23437	0.012	0.127	2.11e-282			Far1os	3.05e-08	5.62146	0.004	0.146	0.000122086			Gm15283	9.82e-28	5.65312	0.005	0.31	3.94e-24			Samsn1	6.15e-80	6.25271	0.251	0.334	2.47e-76			Mt3	6.37e-14	1.48874	0.012	0.195	2.55e-10			Skap2	5.44e-18	0.872378	0.151	0.217	2.18e-14			Pde1c	5.03e-18
Gm16091	3.1e-13	6.22625	0.006	0.304	1.24e-09			Adgre5	1.48e-124	5.61294	0.307	0.24	5.95e-121			Slc24a1	8.75e-18	5.64895	0.001	0.222	3.51e-14			Phtf1os	2.98e-15	6.20471	0.01	0.222	1.19e-11			Gm16283	1.44e-99	1.48266	0.038	0.33	5.79e-96			Spi1	3.58e-09	0.864758	0.191	0.218	1.44e-05			C030013C21Rik	7.16e-37
Osm	6.64e-29	6.22061	0.006	0.138	2.66e-25			Gm45479	1.86e-16	5.61255	0.002	0.305	7.44e-13			Zdhhc19	6.83e-33	5.64447	0.003	0.327	2.74e-29			AA388235	2.95e-43	6.1986	0.007	0.495	1.18e-39			Tnfrsf13c	4.36e-08	1.47532	0.582	0.697	0.000174874			Cdkn2d	3.66e-43	0.858439	0.094	0.107	1.47e-39			5730405O15Rik	4.56e-47
Oasl1	6.57e-131	6.21995	0.04	0.345	2.64e-127			Gm26826	1.49e-163	5.59378	0.005	0.398	5.97e-160			Gm20663	5.84e-14	5.63906	0.003	0.22	2.34e-10			Igkv2-137	2.46e-10	6.18609	0.012	0.236	9.88e-07			Gm11690	7.97e-195	1.47378	0.044	0.426	3.19e-191			Gm17477	2.22e-21	0.843304	0.028	0.434	8.91e-18			4930423D22Rik	5.41e-31
C87436	1.83e-206	6.21059	0.112	0.096	7.33e-203			Ptpn14	0	5.57176	0.017	0.644	0			Madd	3.02e-32	5.57619	0.134	0.11	1.21e-28			Gm35315	6.15e-17	6.17579	0.003	0.422	2.46e-13			Tlr9	2.4e-59	1.43828	0.047	0.118	9.62e-56			Ppp1r21	9.98e-34	0.839543	0.072	0.119	4e-30			Gm11457	2.9e-54
Gm48949	2.74e-193	6.20678	0.003	0.375	1.1e-189			Igkv10-94	8.3e-39	5.56168	0.007	0.386	3.33e-35			Ighv5-9	4.55e-11	5.56654	0.002	0.254	1.82e-07			Adgre1	7.6e-12	6.17074	0.003	0.216	3.04e-08			Map3k9	9.46e-85	1.42193	0.073	0.503	3.79e-81			Tmem163	3.05e-44	0.821032	0.076	0.141	1.22e-40			Pygm	2.58e-23
Frat1	1.21e-21	6.1794	0.021	0.282	4.86e-18			B3galt2	7.99e-19	5.54225	0.016	0.252	3.2e-15			Igkv4-51	5.88e-41	5.52927	0.004	0.445	2.36e-37			Kalrn	2.09e-23	6.16951	0.012	0.308	8.38e-20			Ryr2	5.25e-78	1.41987	0.165	0.255	2.11e-74			Angptl1	5.33e-39	0.819783	0.072	0.371	2.13e-35			Mt2	3.34e-32
Ighv3-6	9.37e-52	6.17138	0.02	0.327	3.76e-48			Nos3	1.17e-117	5.53387	0.004	0.476	4.69e-114			Gm14548	3.71e-10	5.49393	0.008	0.25	1.49e-06			Nr4a1	6.92e-109	6.16275	0.165	0.239	2.77e-105			Gm47730	4.09e-70	1.41178	0.089	0.226	1.64e-66			Atp6v0c	3.55e-07	0.811279	0.416	0.405	0.00142252			9430065F17Rik	1.89e-08
Ighv9-3	1.65e-104	6.1666	0.02	0.385	6.61e-101			Cenpe	6.27e-20	5.50288	0.439	0.535	2.51e-16			Elmo3	7.4e-50	5.47434	0.002	0.137	2.97e-46			Nrg1	7.9e-54	6.12302	0	0.229	3.17e-50			Gm15337	2.81e-08	1.41162	0.016	0.247	0.000112624			Gm19585	4.76e-11	0.804688	0.082	0.169	1.91e-07			Cst6	1.38e-21
Serac1	6.15e-144	6.16634	0.004	0.389	2.47e-140			Hck	3.11e-252	5.4981	0.073	0.499	1.25e-248			Tifa	4.43e-13	5.44562	0.033	0.142	1.78e-09			Map3k8	1.45e-13	6.10407	0.125	0.312	5.82e-10			Ighv1-22	5.39e-49	1.40778	0.062	0.162	2.16e-45			Lrch1	8.4e-08	0.803686	0.106	0.11	0.000336846			Gm36266	2.47e-23
Dnase1l2	2.98e-40	6.16253	0.004	0.223	1.2e-36			Adamts4	3.16e-24	5.48452	0.25	0.294	1.27e-20			Gm9725	4.95e-32	5.43859	0.005	0.379	1.98e-28			Ppm1e	3.76e-35	6.07613	0.042	0.468	1.51e-31			Pde6a	1.93e-77	1.40566	0.033	0.345	7.74e-74			Gm15987	2.75e-09	0.784061	0.146	0.212	1.1e-05			D730045B01Rik	9.62e-15
Zfp28	1.2e-268	6.15017	0.009	0.402	4.81e-265			Gpr183	4.1e-38	5.48451	0.43	0.479	1.64e-34			Akap5	6.38e-95	5.4349	0.019	0.194	2.56e-91			Igkv8-21	2.72e-73	6.07383	0.005	0.439	1.09e-69			Gm27003	2.59e-57	1.38678	0.024	0.42	1.04e-53			Prkce	7.09e-15	0.76713	0.109	0.095	2.84e-11			Zfp784	2.19e-37
P2rx7	1.3e-50	6.14566	0.005	0.131	5.22e-47			Mast1	1.36e-54	5.46937	0.003	0.237	5.44e-51			1700019L13Rik	1.21e-07	5.41502	0.006	0.372	0.000485553			Hivep3	4.88e-201	6.03223	0.052	0.233	1.95e-197			Cxcr4	3.47e-11	1.383	0.378	0.189	1.39e-07			Igkv4-72	1.73e-11	0.765634	0.166	0.177	6.93e-08			Gm42701	4.74e-13
Tigd2	1.05e-25	6.12436	0.188	0.217	4.22e-22			6030468B19Rik	6.53e-133	5.46358	0.009	0.489	2.62e-129			Gm26826	3.35e-140	5.40772	0.007	0.462	1.34e-136			Gm43065	7.34e-85	5.99826	0.01	0.104	2.94e-81			Cage1	6.63e-38	1.38222	0.023	0.382	2.66e-34			Txndc11	1.94e-22	0.765596	0.158	0.308	7.76e-19			Ermn	1.06e-07
Gm48960	4.82e-21	6.08136	0.02	0.261	1.93e-17			Igkv6-25	6.69e-16	5.45821	0.009	0.201	2.68e-12			Gm45716	8.37e-86	5.38363	0.044	0.371	3.36e-82			Sertad2	6.74e-16	5.99409	0.083	0.158	2.7e-12			Rgs10	2.75e-07	1.37782	0.383	0.184	0.00110084			Lgals8	1.87e-38	0.748636	0.129	0.1	7.51e-35			Mpz	1.1e-09
Ighv1-39	2.17e-289	6.07881	0.01	0.544	8.72e-286			4930548H24Rik	6.2e-07	5.41332	0	0.144	0.00248497			Gbp7	1.56e-30	5.38332	0.059	0.334	6.26e-27			Pf4	7.66e-45	5.98245	0.006	0.256	3.07e-41			Gm15013	5.13e-36	1.36485	0.013	0.211	2.06e-32			Pmaip1	2.07e-60	0.744377	0.04	0.383	8.29e-57			Gm42982	7.05e-51
Gm16093	2.9e-09	6.06556	0.002	0.248	1.16e-05			Gm26670	5.47e-14	5.38689	0.007	0.261	2.19e-10			Hivep3	4.24e-243	5.35152	0.045	0.24	1.7e-239			Igkv6-25	3.65e-41	5.96518	0.007	0.311	1.46e-37			Ighm	6.38e-43	1.35324	0.205	0.407	2.56e-39			2310015A10Rik	4.19e-16	0.739552	0.06	0.164	1.68e-12			Txndc16	3.18e-08
Gm49216	1.76e-06	6.06514	0.002	0.129	0.00706734			Gm42829	9.25e-155	5.38123	0.011	0.352	3.71e-151			Gm50431	1.24e-156	5.34689	0.001	0.559	4.95e-153			Gm10521	3.4e-75	5.95677	0.025	0.614	1.36e-71			Ifi47	2.47e-15	1.33795	0.192	0.393	9.88e-12			Smc2	3e-06	0.739492	0.244	0.352	0.0120232			Igkv5-43	1.54e-22
Zfp612	1.59e-13	6.06177	0.005	0.278	6.37e-10			Gm11831	9.82e-106	5.37548	0.008	0.433	3.94e-102			Thbs2	2.54e-11	5.31702	0.974	0.974	1.02e-07			Gm12735	1.23e-18	5.93567	0.002	0.15	4.91e-15			Gm15448	2.58e-158	1.33652	0.037	0.517	1.03e-154			Plscr1	5.36e-10	0.738422	0.024	0.221	2.15e-06			Trav16	1.45e-06
Serpina3n	2.45e-15	6.05678	0.002	0.145	9.81e-12			Slc15a3	4.45e-231	5.34437	0.066	0.428	1.78e-227			Gm17058	3.08e-237	5.31128	0.005	0.608	1.23e-233			Acta2	6.77e-38	5.91992	0.117	0.24	2.71e-34			Hdac9	8.52e-15	1.33004	0.212	0.258	3.42e-11			Ccdc180	8.11e-84	0.731665	0.024	0.29	3.25e-80			Egfl8	1.56e-07
Mir155hg	4.49e-184	6.05395	0.023	0.371	1.8e-180			Sag	2.06e-33	5.33849	0.014	0.17	8.26e-30			Hes1	3.59e-13	5.28771	0.158	0.335	1.44e-09			C78859	3.33e-14	5.91982	0.004	0.16	1.34e-10			Phtf1os	2.43e-22	1.31933	0.033	0.173	9.73e-19			Ampd3	4.33e-28	0.726272	0.008	0.17	1.74e-24			Gm14085	2.69e-14
Atp2a1	3.17e-50	6.03868	0.036	0.105	1.27e-46			E030018B13Rik	2e-61	5.33664	0.003	0.142	8.04e-58			Slc4a11	6.62e-103	5.26687	0.022	0.182	2.65e-99			Acsl1	1.54e-07	5.90701	0.052	0.349	0.000616329			Clic1	2.69e-12	1.31677	0.653	0.563	1.08e-08			Cd24a	1.25e-09	0.718054	0.41	0.56	5.03e-06			4930532G15Rik	1.16e-06
Lrrc18	5.33e-165	6.03853	0.019	0.466	2.14e-161			Rbakdn	7.08e-08	5.33051	0.007	0.155	0.000283853			Gm4221	4.23e-20	5.23931	0.024	0.141	1.7e-16			Lrrtm2	6.98e-58	5.89961	0.002	0.441	2.8e-54			BC005561	9.18e-06	1.29524	0.28	0.269	0.0368037			Tec	5.55e-13	0.711887	0.326	0.319	2.22e-09			Gm32235	4.25e-22
B3gnt7	6.93e-58	6.03157	0.023	0.448	2.78e-54			Gm10561	0	5.31298	0.015	0.478	0			E030018B13Rik	7.77e-29	5.23648	0.002	0.451	3.11e-25			Dnah17	1.47e-12	5.88628	0.017	0.182	5.91e-09			Cd200r3	3.65e-06	1.29231	0.162	0.086	0.0146096			Cd93	2.87e-22	0.697457	0.114	0.285	1.15e-18			Gm49785	7.02e-17
Gpr171	3.73e-10	6.01921	0.194	0.25	1.49e-06			Hilpda	7.58e-291	5.25203	0.046	0.304	3.04e-287			Gm34086	1.28e-18	5.22957	0.006	0.121	5.11e-15			Nexn	1.65e-20	5.85572	0.077	0.139	6.62e-17			Igkv19-93	2.45e-32	1.27714	0.018	0.212	9.83e-29			Stat4	1.21e-09	0.696597	0.147	0.178	4.83e-06			4632428C04Rik	1.22e-49
Gm29994	1.41e-70	6.00475	0.006	0.293	5.67e-67			Gm44037	7.46e-06	5.23494	0.006	0.308	0.0299115			Gm12703	8.64e-08	5.19796	0.003	0.135	0.000346093			Slc10a1	3.91e-06	5.83661	0.008	0.215	0.0156601			Trbv31	7.31e-09	1.26435	0.13	0.023	2.93e-05			Trim5	9.23e-11	0.675329	0.167	0.125	3.7e-07			1700063J08Rik	1.56e-60
Gm15448	9.88e-104	5.9999	0.01	0.281	3.96e-100			Gm15821	1.82e-23	5.23393	0.004	0.24	7.3e-20			9230104M06Rik	1.03e-29	5.1961	0.001	0.299	4.11e-26			Llgl2	1.18e-129	5.82771	0.01	0.549	4.72e-126			Itgb2	1.96e-06	1.26279	0.307	0.255	0.00785407			Fam214a	8.32e-17	0.667255	0.102	0.177	3.33e-13			Svip	1.26e-21
Gm50107	2.25e-58	5.99042	0.002	0.241	9e-55			Apol7c	2.67e-13	5.22099	0.117	0.079	1.07e-09			Cxcl14	7.47e-35	5.18682	0.593	0.835	2.99e-31			Ighv1-2	1.69e-30	5.79739	0.094	0.34	6.78e-27			Gm13565	4.01e-25	1.24787	0.255	0.34	1.61e-21			Adgre5	3.34e-15	0.646637	0.321	0.357	1.34e-11			Wnt4	4.69e-52
Gbp3	2.48e-94	5.98813	0.043	0.173	9.95e-91			Gm40787	0	5.20016	0.008	0.662	0			Gm19265	3.07e-12	5.18435	0.006	0.241	1.23e-08			Gm28557	3.5e-07	5.77701	0.005	0.13	0.00140188			Mxd1	7.31e-20	1.22579	0.052	0.175	2.93e-16			Zfp1	2.19e-29	0.645811	0.097	0.199	8.77e-26			Amigo2	2.62e-42
Olfr172	4.31e-32	5.97357	0.002	0.311	1.73e-28			Gm35339	2.68e-41	5.18841	0.004	0.367	1.08e-37			Gm28556	9.86e-16	5.17217	0.006	0.303	3.95e-12			1700087I21Rik	8.7e-76	5.73135	0.026	0.551	3.49e-72			Gm48678	1.63e-06	1.21974	0.023	0.276	0.00653824			Colq	1.59e-28	0.643719	0.02	0.467	6.35e-25			Mcmdc2	1.02e-13
Ighv9-1	1.9e-118	5.97304	0.004	0.459	7.6e-115			Gm12159	1.63e-270	5.16685	0.008	0.618	6.55e-267			Cx3cr1	3.76e-08	5.15427	0.58	0.501	0.000150627			Hba-a1	1.78e-22	5.7306	0.002	0.11	7.14e-19			Cd8b1	2.92e-08	1.21088	0.197	0.086	0.00011719			Gm50228	1.4e-65	0.641548	0.037	0.259	5.63e-62			Gm29325	1.68e-07
Hemk1	2.36e-144	5.96206	0.012	0.3	9.46e-141			Car15	2.95e-07	5.16544	0.002	0.166	0.00118366			Gm26532	8.75e-289	5.11604	0.085	0.541	3.51e-285			Kbtbd8	8.97e-82	5.72602	0.013	0.56	3.6e-78			Cdkn2d	3.38e-19	1.18263	0.452	0.6	1.36e-15			Gm47664	1.37e-09	0.633651	0.175	0.168	5.5e-06			Oaz3	2.32e-16
Ighv1-66	5.58e-48	5.95729	0.004	0.24	2.24e-44			Olfr166	1.57e-111	5.13397	0.01	0.347	6.29e-108			Zscan25	6.14e-18	5.11462	0.005	0.305	2.46e-14			Lgr5	3.67e-06	5.72205	0.102	0.055	0.0147152			Capg	5.27e-12	1.16147	0.173	0.338	2.11e-08			Rps27l	1.62e-12	0.629181	0.393	0.595	6.49e-09			2810408A11Rik	1.19e-38
Gm37876	2.83e-62	5.9528	0.01	0.311	1.13e-58			Gm11707	1.13e-22	5.11447	0.003	0.156	4.54e-19			Cd274	2.48e-10	5.11213	0.071	0.151	9.94e-07			Ighv5-9-1	3e-44	5.71649	0.005	0.414	1.2e-40			Fosb	6.45e-06	1.14978	0.419	0.384	0.0258631			Hist1h2bc	1.28e-10	0.615708	0.032	0.103	5.13e-07			Gm26885	2.33e-14
Cplx2	2.1e-276	5.94886	0.007	0.479	8.43e-273			Gm15674	0	5.1104	0.009	0.514	0			Ighv8-8	3.65e-09	5.10982	0.208	0.309	1.46e-05			Slc46a2	3.23e-140	5.71619	0.031	0.698	1.3e-136			Gm30948	2.12e-64	1.14196	0.083	0.257	8.5e-61			Gm4070	2.53e-78	0.610472	0.058	0.15	1.02e-74			Avpr2	1.36e-15
Fam161a	6.56e-13	5.94772	0.005	0.176	2.63e-09			Gm12462	0	5.10379	0.011	0.479	0			Ttbk1	8.01e-219	5.10817	0.006	0.355	3.21e-215			Bhlhe40	3.75e-111	5.71226	0.071	0.145	1.5e-107			0610040B10Rik	4.04e-16	1.14133	0.074	0.103	1.62e-12			Ighv1-50	1.9e-25	0.6005	0.042	0.414	7.6e-22			Gm10602	1.81e-17
Ighv1-15	5.58e-209	5.93418	0.009	0.455	2.23e-205			Ighv7-1	4.19e-84	5.09048	0.002	0.41	1.68e-80			A930012O16Rik	1.14e-10	5.1077	0.004	0.188	4.57e-07			Pigr	4.82e-133	5.70746	0.094	0.715	1.93e-129			6030442K20Rik	1.01e-06	1.13953	0.03	0.264	0.00403848			Fbxl5	1.74e-18	0.594661	0.151	0.163	6.98e-15			B230334C09Rik	3.18e-51
Pirb	7.96e-85	5.92685	0.077	0.334	3.19e-81			5730405O15Rik	5.7e-16	5.08406	0.004	0.267	2.28e-12			Gm49479	1.78e-12	5.10521	0.001	0.141	7.14e-09			Gm35035	3.37e-36	5.68852	0.136	0.014	1.35e-32			Fam43a	5.66e-23	1.13035	0.144	0.188	2.27e-19			5830416I19Rik	3.34e-09	0.592988	0.019	0.246	1.34e-05			Cdh11	1.6e-09
Gm16214	2.11e-216	5.92659	0.009	0.447	8.46e-213			Snhg14	4.2e-53	5.07392	0.015	0.359	1.68e-49			Meis2	3.31e-30	5.08739	0.004	0.171	1.33e-26			C430049B03Rik	1.19e-187	5.68702	0.007	0.428	4.76e-184			Hivep3	8.59e-109	1.12086	0.183	0.446	3.44e-105			Lpcat2	1.02e-27	0.589517	0.025	0.223	4.07e-24			Il17rb	4.56e-11
Hmgcll1	2.78e-37	5.92632	0.004	0.232	1.11e-33			Terb1	8.59e-28	5.02516	0.014	0.323	3.44e-24			Etohd2	8.62e-24	5.08733	0.005	0.368	3.46e-20			Tcap	4.23e-23	5.6854	0.183	0.01	1.69e-19			Gramd4	6.05e-07	1.1167	0.202	0.155	0.00242335			AC149090.1	2.37e-10	0.588229	0.28	0.262	9.5e-07			Gm26839	7.32e-56
Oas3	8.03e-152	5.91753	0.011	0.116	3.22e-148			Tnnt3	2.77e-60	4.98698	0.006	0.416	1.11e-56			Gm12065	4.42e-11	5.08616	0.102	0.191	1.77e-07			Gm15337	2.99e-136	5.68054	0.012	0.609	1.2e-132			Ifit3	4.78e-18	1.11074	0.114	0.242	1.92e-14			Anxa5	2.44e-07	0.576939	0.162	0.259	0.000977266			Glycam1	2.83e-45
Igkv10-94	7.41e-25	5.91744	0.004	0.321	2.97e-21			Gucy1a1	3.62e-20	4.98468	0.117	0.048	1.45e-16			Wdr38	2.7e-10	5.07623	0.006	0.348	1.08e-06			Lmcd1	2.85e-07	5.67529	0.215	0.022	0.00114116			Cybb	2.62e-24	1.11015	0.473	0.655	1.05e-20			Ly6c2	2.94e-06	0.568225	0.042	0.13	0.0117724			Gm16731	4.4e-52
Gm16337	1.64e-39	5.9164	0.004	0.244	6.59e-36			Ighv1-78	3.07e-12	4.96377	0.005	0.136	1.23e-08			Gm45479	1.63e-54	5.06522	0.001	0.409	6.53e-51			Coch	5.4e-65	5.67012	0.491	0.156	2.17e-61			Tmem91	8.24e-93	1.10943	0.023	0.319	3.3e-89			Cd46	3.17e-15	0.541997	0.016	0.227	1.27e-11			Gm6712	2.77e-07
Terb1	1.62e-270	5.90381	0.014	0.501	6.49e-267			Lrrc18	1.34e-167	4.96326	0.011	0.412	5.37e-164			Cd244a	2.13e-82	5.05063	0.01	0.408	8.54e-79			Mpo	7.38e-48	5.66924	0.586	0.182	2.96e-44			Gm16299	2.87e-19	1.10398	0.005	0.246	1.15e-15			Sod2	1.08e-26	0.540258	0.285	0.458	4.32e-23			Cd36	2.28e-20
Tril	1.49e-06	5.89975	0.001	0.118	0.00597408			Gm16982	6.45e-72	4.95156	0.006	0.226	2.58e-68			Agbl1	2.56e-75	5.04223	0.013	0.274	1.03e-71			Prss36	1.69e-96	5.65169	0.005	0.546	6.76e-93			Uchl4	2.92e-14	1.10364	0.074	0.321	1.17e-10			Car7	2.9e-18	0.538877	0.004	0.108	1.16e-14			Ighv1-62-3	3.48e-18
Gm50210	9.42e-19	5.87319	0.003	0.171	3.78e-15			Nfe2	8.37e-12	4.90917	0.294	0.268	3.36e-08			Hdac9	2.63e-230	5.0225	0.095	0.43	1.05e-226			Gm44226	1.14e-111	5.64511	0.011	0.628	4.57e-108			Ifit1bl1	7.17e-07	1.08751	0.061	0.116	0.00287351			Pcna	5.29e-13	0.528501	0.325	0.361	2.12e-09			Uckl1os	1.3e-10
4933433G15Rik	1.03e-112	5.84247	0.057	0.342	4.12e-109			Gm17017	9.45e-43	4.85918	0.003	0.282	3.79e-39			Guca1b	1.83e-22	5.01713	0.003	0.112	7.34e-19			6030442K20Rik	3.32e-121	5.6263	0.015	0.56	1.33e-117			Esco2	2.51e-08	1.08022	0.345	0.379	0.000100653			Sbk1	4.16e-17	0.513101	0.123	0.194	1.67e-13			Ampd1	5.37e-58
Bcl2a1b	2.67e-283	5.82748	0.213	0.274	1.07e-279			Ngf	1.21e-11	4.85763	0.001	0.103	4.85e-08			Senp8	1.05e-130	5.00348	0.01	0.402	4.2e-127			Gm43017	2.67e-62	5.62029	0.009	0.116	1.07e-58			H1fx	6.36e-08	1.07081	0.514	0.478	0.000254748			Dnajb11	1.45e-39	0.507856	0.275	0.383	5.8e-36			Gm20663	1.56e-08
Gm45570	1.15e-87	5.82571	0.002	0.444	4.62e-84			Lztfl1	6.31e-80	4.84334	0.14	0.22	2.53e-76			Gm17638	1.57e-45	4.93956	0.006	0.31	6.29e-42			Gm39383	1.44e-35	5.6074	0.045	0.495	5.77e-32			Ccdc39	9.09e-230	1.05599	0.008	0.683	3.64e-226			Gm49980	7.52e-18	0.491628	0.06	0.111	3.02e-14			Lgi1	7.77e-07
Ighv1-5	2.16e-22	5.82014	0.008	0.255	8.64e-19			Pcp4	0	4.83653	0.066	0.805	0			Ampd3	9.43e-92	4.86867	0.022	0.283	3.78e-88			Rnase12	4.8e-14	5.60158	0.047	0.322	1.92e-10			Mdk	7.66e-57	1.0515	0.007	0.268	3.07e-53			Csf2ra	1.91e-66	0.490994	0.032	0.266	7.65e-63			Gm28151	2.28e-15
Apof	2.03e-36	5.81727	0.004	0.202	8.13e-33			Gm17058	1.73e-81	4.82081	0.003	0.411	6.94e-78			Gm16575	6.44e-06	4.86403	0.005	0.21	0.0257927			Pla2g7	8.98e-36	5.55103	0.004	0.139	3.6e-32			Dennd4a	6.08e-07	1.04116	0.42	0.43	0.0024369			Gm19582	7.08e-79	0.488381	0.056	0.579	2.84e-75			4930594M22Rik	1.17e-19
4930513N10Rik	4.15e-55	5.80225	0.003	0.232	1.66e-51			Slc4a11	3.88e-43	4.7993	0.013	0.207	1.55e-39			Gm10827	7.43e-84	4.85897	0.006	0.139	2.98e-80			Ighv4-1	4.93e-19	5.54948	0.005	0.375	1.98e-15			2004-09-01	1.16e-22	1.03929	0.485	0.797	4.65e-19			Pkp3	8.63e-35	0.48641	0.129	0.241	3.46e-31			I830134H01Rik	6.71e-07
Shisa3	9.23e-169	5.7936	0.042	0.343	3.7e-165			Gm44265	1.19e-15	4.79914	0.003	0.224	4.78e-12			Gpr82	2.98e-16	4.84997	0.062	0.122	1.2e-12			Ptpn14	9.49e-167	5.54125	0.036	0.651	3.8e-163			Rufy2	4.81e-10	1.02657	0.333	0.207	1.93e-06			Fosl2	2.19e-06	0.475086	0.05	0.122	0.00878731			Gm47121	1.81e-07
Amigo2	1.1e-09	5.78911	0.006	0.104	4.4e-06			0610040B10Rik	1.12e-55	4.78934	0.051	0.313	4.5e-52			Folr2	5.44e-06	4.83366	0.357	0.322	0.0218078			Batf	9.82e-06	5.4917	0.029	0.144	0.039357			Ell3	4.65e-87	1.02009	0.036	0.406	1.86e-83			Wdfy4	3.88e-13	0.425864	0.302	0.329	1.55e-09			Nlrp10	8.85e-31
4930594M22Rik	1.88e-134	5.78805	0.005	0.108	7.54e-131			Gm34225	2.07e-14	4.75774	0.005	0.293	8.31e-11			Gm9888	3.38e-38	4.82652	0.004	0.311	1.36e-34			Hbb-bt	2.75e-123	5.47338	0.114	0.484	1.1e-119			Gm10366	2.2e-41	1.01742	0.019	0.235	8.83e-38			Fam49a	1.53e-27	0.412355	0.034	0.151	6.13e-24			Gm614	6.83e-11
Gm16575	1.6e-80	5.77478	0.004	0.289	6.42e-77			Zfp239	1.07e-60	4.73576	0.012	0.305	4.3e-57			Ighv1-61	6.52e-06	4.82524	0.002	0.25	0.0261164			Hdac11	1.14e-69	5.46442	0.009	0.404	4.56e-66			L1cam	4.4e-34	1.0073	0.013	0.15	1.76e-30			Gbp6	2.58e-76	0.406212	0.012	0.146	1.03e-72			Amt	4.07e-35
Tdrkh	1.46e-138	5.76981	0.003	0.329	5.86e-135			Igkv14-111	1.18e-140	4.72096	0.066	0.402	4.74e-137			Ccn5	5.85e-18	4.76088	0.937	0.838	2.34e-14			Hhat	4.79e-25	5.46426	0.006	0.39	1.92e-21			D10Wsu102e	2.58e-13	1.0004	0.424	0.418	1.03e-09			Htra3	1.16e-05	0.381856	0.289	0.391	0.0466252			1700084C06Rik	3.79e-15
1110035H17Rik	1.6e-91	5.76492	0.016	0.478	6.43e-88			Iglc1	1.21e-76	4.61849	0.308	0.494	4.85e-73			4933406C10Rik	3.12e-105	4.75815	0.003	0.522	1.25e-101			1700019L13Rik	1.46e-39	5.45118	0.007	0.159	5.86e-36			Cers6	6.86e-13	0.993491	0.041	0.105	2.75e-09			Gm26759	1.66e-40	0.380421	0.025	0.245	6.67e-37			Klhl35	2.12e-07
Ighv1-83	4.36e-43	5.72878	0.532	0.272	1.75e-39			Kcnk3	3.4e-145	4.60318	0.075	0.315	1.36e-141			Lmo4	4.06e-47	4.75328	0.126	0.179	1.63e-43			Gm8817	9.56e-41	5.43325	0.009	0.527	3.83e-37			Xbp1	5.03e-11	0.966711	0.219	0.111	2.02e-07			A330040F15Rik	9.09e-06	0.359892	0.023	0.124	0.0364526			Cntf	3.69e-31
Tbc1d22bos	1.46e-20	5.72791	0.004	0.162	5.85e-17			Gm39214	1.62e-29	4.58726	0.007	0.205	6.48e-26			Gm42595	5.76e-62	4.736	0.009	0.392	2.31e-58			Svip	8.14e-53	5.42639	0.003	0.404	3.26e-49			Gm26621	2.43e-103	0.960388	0.03	0.173	9.73e-100			Ctsc	4.88e-28	0.35487	0.288	0.443	1.96e-24			BC049352	5.51e-11
Gm39383	8.33e-279	5.70532	0.02	0.469	3.34e-275			Vmn2r57	3.56e-29	4.54272	0.005	0.186	1.43e-25			Gm49016	3.21e-08	4.72979	0.053	0.302	0.000128502			Gm26759	8.81e-22	5.40289	0.02	0.327	3.53e-18			Calm1	1.85e-20	0.948633	0.605	0.452	7.43e-17			Add3	1.42e-06	0.351358	0.199	0.121	0.00569515			Tmx4	1.57e-11
BC049352	0	5.69231	0.012	0.716	0			Gm20632	2.69e-32	4.51919	0.005	0.333	1.08e-28			Nlrc4	6.62e-23	4.68084	0.046	0.431	2.65e-19			4933439K11Rik	1.85e-77	5.38799	0.012	0.516	7.43e-74			Calhm6	9.65e-09	0.929745	0.053	0.186	3.87e-05			Ly6e	6.71e-06	0.335917	0.367	0.279	0.0268828			Cplx2	3.24e-15
Nccrp1	2.07e-08	5.6882	0.139	0.086	8.31e-05			Gm48809	7.22e-20	4.51439	0.003	0.255	2.89e-16			Myl9	9.13e-08	4.67737	0.287	0.215	0.000365844			Sncg	2.6e-13	5.34353	0.181	0.087	1.04e-09			Ighv1-59	1.08e-79	0.924935	0.019	0.452	4.33e-76			Gimap7	8.68e-17	0.304677	0.159	0.227	3.48e-13			Gbp4	3.33e-12
Lrrc32	8.62e-66	5.67868	0.002	0.265	3.45e-62			Gm37876	1.14e-144	4.428	0.009	0.546	4.56e-141			Acta2	4.66e-188	4.66303	0.095	0.388	1.87e-184			Vipr1	4.43e-24	5.285	0.002	0.11	1.77e-20			Bcas3os1	8.02e-20	0.921912	0.027	0.263	3.22e-16			Foxj2	2.38e-21	0.291256	0.076	0.119	9.55e-18			Gm48949	2.12e-23
Kctd4	1.43e-32	5.67152	0.006	0.32	5.72e-29			Oas2	1.25e-56	4.41202	0.01	0.175	5e-53			1700120C14Rik	0	4.60203	0.015	0.506	0			Ttbk1	9.9e-104	5.28162	0.015	0.633	3.97e-100			Sik2	1.13e-06	0.916274	0.155	0.191	0.00453165			Abca1	3.5e-36	0.282596	0.143	0.092	1.4e-32			Mamdc2	8.79e-23
Gm49870	4.77e-66	5.6605	0.001	0.279	1.91e-62			4930563E22Rik	4.74e-12	4.38986	0.003	0.167	1.9e-08			Spc24	2.19e-16	4.59913	0.396	0.172	8.78e-13			Irgm1	3.85e-111	5.26128	0.052	0.199	1.55e-107			Glrx	2.17e-06	0.914916	0.084	0.183	0.00867858			Igkv12-44	4.05e-07	0.279513	0.017	0.183	0.00162396			4930562F07Rik	9.97e-18
Igkv4-74	2.78e-29	5.65143	0.018	0.211	1.11e-25			Spink10	8.02e-40	4.34601	0.009	0.281	3.21e-36			Cdkn1c	1.42e-17	4.59656	0.003	0.28	5.7e-14			Srm	7.86e-28	5.25147	0.05	0.13	3.15e-24			Sec61b	1.19e-13	0.900694	0.376	0.247	4.77e-10			Ncf1	2.55e-06	0.271883	0.289	0.28	0.010238			Gm28404	1.22e-19
Iglc2	1.52e-09	5.64327	0.637	0.696	6.08e-06			Spns2	4.05e-281	4.3394	0.016	0.487	1.62e-277			Glrx	2.18e-91	4.5641	0.03	0.498	8.73e-88			Gm30239	4.59e-71	5.23827	0.045	0.59	1.84e-67			Gm10643	7.63e-61	0.89862	0.025	0.253	3.06e-57			Gm47438	8.03e-17	0.270853	0.004	0.115	3.22e-13			Hes7	7.07e-09
Pcgf2	2.25e-16	5.61821	0.001	0.273	9.03e-13			Gm11613	9.32e-259	4.33855	0.006	0.505	3.74e-255			Ms4a6c	4.4e-59	4.52131	0.046	0.511	1.76e-55			Gm44175	9.68e-32	5.2287	0.002	0.24	3.88e-28			Txk	1.13e-05	0.889042	0.164	0.089	0.0450918			Nfkbie	5.44e-12	0.266205	0.273	0.504	2.18e-08			Ccr10	7.45e-11
Gm15013	1.71e-13	5.60936	0.005	0.326	6.85e-10			Rab39	0	4.32037	0.024	0.481	0			Phf11b	4.54e-43	4.51386	0.12	0.288	1.82e-39			Gm42726	3.68e-57	5.21904	0.021	0.405	1.48e-53			Colec11	9.27e-06	0.887601	0.409	0.458	0.0371457			Stxbp3	3.54e-11	0.26395	0.092	0.102	1.42e-07			Gm47438	1.51e-10
Gm29325	7.96e-92	5.608	0.002	0.186	3.19e-88			Eif4e	5.63e-08	4.29912	0.111	0.116	0.000225458			Spns2	1.01e-85	4.49837	0.014	0.411	4.07e-82			Gm16794	2.06e-96	5.17525	0.019	0.557	8.25e-93			Srgn	5.92e-11	0.885874	0.445	0.288	2.37e-07			Ikzf3	2.05e-14	0.253299	0.414	0.267	8.21e-11			Gm49870	1.05e-13
Zfp940	0	5.59147	0.01	0.668	0			1700066B19Rik	2.49e-57	4.20668	0.013	0.395	9.97e-54			Zc3h6	2.9e-37	4.49777	0.09	0.176	1.16e-33			Wdr38	1.16e-87	5.16849	0.015	0.603	4.66e-84			Otud1	2.23e-16	0.87427	0.203	0.283	8.93e-13			Git2	1.72e-14	-0.253647	0.276	0.209	6.91e-11			Wnt10a	2.04e-06
Gm26789	0	5.57113	0.017	0.69	0			Ighv10-3	5.71e-44	4.20257	0.003	0.264	2.29e-40			Gm16933	9.71e-11	4.48177	0.002	0.167	3.89e-07			Gm47917	7.09e-08	5.15748	0.005	0.174	0.000284242			Rell1	3.39e-95	0.871087	0.12	0.159	1.36e-91			Myo7a	6.9e-88	-0.262238	0.025	0.619	2.77e-84			Trbv19	7.11e-08
1700019L13Rik	9.77e-132	5.56694	0.008	0.475	3.91e-128			1700029J07Rik	1.09e-43	4.15804	0.025	0.34	4.37e-40			Nr4a1	1.14e-247	4.46608	0.177	0.648	4.57e-244			Ccr7	1.24e-08	5.15487	0.328	0.279	4.97e-05			Birc2	7.31e-27	0.868221	0.325	0.264	2.93e-23			Plekho1	9.46e-68	-0.275076	0.184	0.209	3.79e-64			Fam161a	2.05e-41
Ighv1-82	5.75e-230	5.55942	0.02	0.544	2.31e-226			Fos	9.17e-64	4.15296	0.318	0.343	3.67e-60			Gm10101	1.63e-06	4.45376	0.017	0.102	0.0065209			Platr10	5.49e-39	5.1475	0.005	0.478	2.2e-35			Cpm	4.91e-63	0.867539	0.211	0.224	1.97e-59			H2-Q6	5.83e-11	-0.279672	0.236	0.327	2.34e-07			Ighv1-12	3.42e-14
Rbakdn	9.57e-37	5.55151	0.007	0.275	3.83e-33			Ighv1-74	9.39e-24	4.11315	0.009	0.326	3.76e-20			Ninj1	1.74e-142	4.44458	0.038	0.361	6.97e-139			5330439K02Rik	2.86e-12	5.12759	0	0.111	1.15e-08			Dnase1l3	7.76e-28	0.8652	0.056	0.269	3.11e-24			Arhgap4	1.56e-18	-0.285526	0.15	0.127	6.27e-15			Zdhhc19	6.22e-18
Gm16158	3.89e-150	5.53773	0.012	0.416	1.56e-146			Iglv3	1.94e-253	4.06299	0.069	0.57	7.77e-250			Casp4	1.05e-28	4.40863	0.076	0.252	4.21e-25			Ighv7-3	5.34e-20	5.11953	0.008	0.431	2.14e-16			Gpr22	4.19e-13	0.859514	0.039	0.189	1.68e-09			Gm44265	1.92e-07	-0.288744	0.007	0.121	0.000767731			Gm15354	9.97e-16
Rasip1	5.72e-53	5.53228	0.001	0.13	2.29e-49			Rgl1	3.84e-244	4.05718	0.046	0.417	1.54e-240			Crisp3	3.21e-286	4.39743	0.047	0.317	1.29e-282			Hck	1.83e-07	5.10525	0.065	0.139	0.000733137			B130055M24Rik	5.44e-12	0.851374	0.022	0.195	2.18e-08			Gm31804	2.71e-10	-0.314329	0.001	0.309	1.09e-06			Tmem147os	8.44e-10
4632428C04Rik	1.41e-280	5.53081	0.006	0.463	5.65e-277			Hist1h2ap	9.73e-09	4.04348	0.382	0.441	3.9e-05			Tlr7	1.09e-36	4.39583	0.053	0.179	4.35e-33			Hist1h1e	3.06e-31	5.09951	0.355	0.429	1.23e-27			C5ar1	2.34e-06	0.844299	0.342	0.443	0.00937008			Cks2	2.54e-17	-0.322269	0.493	0.72	1.02e-13			Gm33195	2.47e-08
Gm28556	8.01e-268	5.52489	0.004	0.406	3.21e-264			Gm20045	4.27e-86	4.03315	0.014	0.232	1.71e-82			Epas1	1.75e-08	4.35242	0.299	0.341	7.01e-05			Tlr7	9.49e-21	5.09624	0.055	0.34	3.8e-17			1300017J02Rik	2.34e-14	0.844073	0.008	0.234	9.37e-11			Csf2rb	3.66e-10	-0.330286	0.019	0.34	1.47e-06			Bcam	1.38e-23
Mettl5os	1.38e-22	5.52347	0.004	0.206	5.53e-19			Gm17552	2.23e-19	4.00022	0.008	0.199	8.95e-16			Myh11	1.83e-32	4.27663	0.166	0.171	7.33e-29			Igkv4-51	5e-26	5.06464	0.013	0.317	2e-22			Rassf3	7.81e-25	0.840893	0.392	0.526	3.13e-21			Rbm5	1.99e-06	-0.332706	0.337	0.281	0.00799051			Etohd2	4.9e-39
Hist2h4	1.32e-83	5.51207	0.028	0.415	5.29e-80			Zscan25	6.73e-12	3.9644	0.005	0.198	2.7e-08			Zfp940	3.03e-144	4.25636	0.011	0.236	1.21e-140			Cage1	2.95e-38	5.02331	0.006	0.439	1.18e-34			Ifi30	2.15e-21	0.833467	0.428	0.595	8.63e-18			Gngt2	3.94e-08	-0.350369	0.265	0.257	0.00015804			Il4i1	1.61e-06
Kif23	4.18e-23	5.49104	0.366	0.334	1.67e-19			Gm47792	2.93e-54	3.96289	0.004	0.441	1.18e-50			Knl1	1.93e-12	4.25262	0.292	0.287	7.72e-09			Gm13822	4.35e-17	4.99512	0.006	0.419	1.74e-13			Gm36371	3.45e-56	0.828639	0.026	0.368	1.38e-52			Trim12a	4.19e-18	-0.35693	0.26	0.251	1.68e-14			Gm45570	1.47e-09
Uchl4	5.51e-132	5.48427	0.036	0.478	2.21e-128			Gm6566	1.83e-48	3.96226	0.011	0.332	7.34e-45			Cdkl1	9.92e-242	4.23222	0.024	0.535	3.97e-238			Frat1	3.7e-47	4.96285	0.024	0.435	1.48e-43			Spo11	6.29e-11	0.827836	0.011	0.145	2.52e-07			Gm39383	1.08e-18	-0.358512	0.036	0.232	4.34e-15			Atr	1.1e-07
Gm16861	2.26e-10	5.4803	0.002	0.158	9.06e-07			Gm8817	5.1e-29	3.94713	0.007	0.37	2.04e-25			Slc15a3	3.15e-212	4.22348	0.056	0.44	1.26e-208			Gm26692	1.12e-108	4.95339	0.006	0.638	4.47e-105			Rhoh	2.95e-08	0.826006	0.541	0.44	0.000118095			Incenp	3.56e-13	-0.361672	0.292	0.224	1.43e-09			Mcoln3	8.96e-18
Snn	4.08e-25	5.47625	0.242	0.384	1.64e-21			Igkv6-15	9.8e-156	3.92535	0.009	0.276	3.93e-152			Ddr2	7.39e-12	4.19941	0.983	0.973	2.96e-08			Gm31172	4.87e-14	4.94595	0.021	0.446	1.95e-10			Fkbp5	2.34e-16	0.807738	0.17	0.298	9.4e-13			Clec2d	1.3e-08	-0.36219	0.277	0.248	5.21e-05			Gm16185	1.26e-19
Gm17058	1.25e-89	5.45999	0.004	0.29	4.99e-86			Slc16a10	2.86e-176	3.91435	0.025	0.536	1.15e-172			Olfr433	5.29e-33	4.17703	0.001	0.277	2.12e-29			Mctp1	8.59e-22	4.89619	0.005	0.368	3.44e-18			Igtp	5.76e-08	0.789604	0.086	0.296	0.000230928			Grn	4.67e-06	-0.369378	0.215	0.414	0.0187202			Trav7-6	1.08e-12
Zfp112	9.18e-95	5.45581	0.006	0.334	3.68e-91			Hist1h1d	2.09e-70	3.90603	0.107	0.177	8.39e-67			C87436	3.43e-30	4.15485	0.097	0.106	1.37e-26			Gm26648	2.66e-15	4.87545	0.009	0.297	1.07e-11			Irs2	3.4e-45	0.781988	0.12	0.163	1.36e-41			Id3	5.22e-06	-0.371025	0.245	0.175	0.0209132			Phxr2	8.11e-06
Prg2	5.86e-12	5.45159	0.046	0.146	2.35e-08			Adrb2	2.33e-08	3.87469	0.108	0.243	9.34e-05			0610040B10Rik	2.88e-96	4.14338	0.049	0.21	1.15e-92			Map2	8.11e-34	4.86621	0.003	0.273	3.25e-30			Gm11100	1.81e-08	0.781081	0.004	0.177	7.26e-05			Rnf19b	1.71e-40	-0.384404	0.082	0.251	6.83e-37			Nol4l	2.48e-11
Gm47917	5.76e-46	5.43945	0.005	0.218	2.31e-42			Gm32235	1.23e-15	3.8713	0.003	0.284	4.93e-12			Fam241a	2.44e-14	4.12844	0.038	0.121	9.8e-11			Gm19951	5.13e-19	4.85602	0.157	0.413	2.06e-15			Zfp53	4.22e-21	0.761158	0.084	0.186	1.69e-17			Rnf122	1.97e-19	-0.389839	0.064	0.149	7.9e-16			Ftl1	8.8e-12
Gm20632	1.77e-72	5.40351	0.002	0.285	7.11e-69			Gm49602	7.14e-19	3.83667	0.028	0.141	2.86e-15			Oasl2	8.85e-54	4.10414	0.032	0.169	3.55e-50			Slc15a2	9.65e-42	4.82618	0.017	0.199	3.87e-38			Arhgap25	1.77e-07	0.759305	0.397	0.327	0.000707465			Ssh2	1.18e-05	-0.390404	0.196	0.216	0.0473127			1700039M10Rik	1.46e-23
1700016K19Rik	2.78e-43	5.40252	0.007	0.475	1.12e-39			Zfp78	1.89e-49	3.82846	0.006	0.399	7.56e-46			Gm19585	1.62e-22	4.09852	0.095	0.168	6.5e-19			Thap3	6.77e-11	4.80347	0.104	0.146	2.71e-07			5930430L01Rik	1.41e-103	0.756501	0.058	0.502	5.66e-100			5830428M24Rik	3.48e-12	-0.394593	0.134	0.093	1.39e-08			Golga3	7.95e-06
Svip	8.34e-50	5.36708	0.004	0.268	3.34e-46			Mme	8.61e-09	3.80782	0.24	0.14	3.45e-05			Gm15441	1.81e-27	4.09787	0.004	0.159	7.24e-24			Cenpf	3.76e-08	4.79949	0.476	0.6	0.000150718			Adgre1	4.49e-15	0.750353	0.113	0.351	1.8e-11			Zfp36l2	2.32e-07	-0.405996	0.221	0.204	0.000931366			Ighv1-67	5.76e-10
Nr3c2	1.44e-37	5.34588	0.003	0.133	5.78e-34			Gm4951	5.49e-227	3.80371	0.222	0.157	2.2e-223			Cd68	2.37e-30	4.03815	0.035	0.495	9.51e-27			Plek	4.41e-13	4.71466	0.259	0.298	1.77e-09			Gm9733	6.52e-08	0.739439	0.346	0.406	0.000261261			Ppt1	1.61e-08	-0.406123	0.153	0.136	6.44e-05			Trav14d-3-dv8	7.15e-07
Igkv14-126	3.89e-19	5.34418	0.002	0.278	1.56e-15			Cd274	5.1e-76	3.7929	0.078	0.126	2.04e-72			Rubcn	7.04e-09	4.01548	0.139	0.226	2.82e-05			Col11a2	8.71e-10	4.71096	0.005	0.152	3.49e-06			Nfe2l2	2.99e-08	0.733601	0.3	0.24	0.000119889			Gm30211	9.56e-11	-0.407705	0.214	0.173	3.83e-07			Gm49201	2.54e-26
9030404E10Rik	5.06e-38	5.31336	0.007	0.316	2.03e-34			Ahr	1.01e-244	3.7901	0.03	0.421	4.07e-241			Ccnd2	2.47e-10	3.97519	0.129	0.167	9.89e-07			Gm32401	3.93e-45	4.70084	0.026	0.515	1.58e-41			Ssr2	4.44e-06	0.714411	0.302	0.22	0.0177844			Xaf1	3.53e-13	-0.408742	0.054	0.13	1.41e-09			Dppa2	2.63e-08
Gm12159	1e-80	5.2978	0.008	0.337	4.02e-77			Bcl2a1a	2.84e-10	3.77887	0.161	0.203	1.14e-06			4632428C04Rik	3.22e-139	3.96593	0.006	0.392	1.29e-135			BC043934	2.7e-13	4.68424	0.005	0.275	1.08e-09			Fam214a	1.9e-21	0.708978	0.262	0.16	7.6e-18			Nt5e	1.91e-89	-0.410188	0.015	0.121	7.64e-86			Ret	1.1e-19
Mybpc2	3.61e-80	5.29519	0.005	0.239	1.45e-76			Anxa4	4.26e-49	3.72382	0.017	0.137	1.71e-45			A430073D23Rik	1.15e-06	3.96453	0.009	0.24	0.0046208			Pdcd1lg2	5.67e-32	4.6836	0.052	0.179	2.27e-28			Setdb2	8.75e-21	0.704353	0.152	0.221	3.51e-17			Kalrn	6.49e-27	-0.416857	0.069	0.381	2.6e-23			Gzma	1.01e-08
Mcpt4	3.81e-34	5.23816	0.004	0.266	1.53e-30			Gm19582	9.99e-175	3.70282	0.008	0.344	4e-171			Dtx1	4.58e-24	3.92375	0.107	0.179	1.84e-20			Gpr182	1.14e-29	4.67839	0.067	0.245	4.57e-26			Pibf1	1.4e-07	0.685429	0.19	0.176	0.000560875			Lamb3	2.69e-22	-0.417726	0.107	0.081	1.08e-18			Igkv14-100	1.04e-12
Gm43017	1.43e-44	5.22781	0.009	0.363	5.71e-41			Gm15601	3.46e-16	3.69143	0.005	0.218	1.39e-12			Cemip2	1.99e-167	3.87556	0.025	0.34	7.97e-164			Klf12	5.78e-06	4.66462	0.009	0.236	0.0231749			Gm12840	8.81e-06	0.683488	0.393	0.221	0.035306			Sipa1l2	6.24e-23	-0.424987	0.011	0.121	2.5e-19			Gm26586	8.01e-08
A430106G13Rik	0	5.21645	0.007	0.43	0			Lrrc29	6.88e-14	3.6815	0.005	0.133	2.76e-10			Zfp28	4.27e-63	3.85876	0.005	0.128	1.71e-59			Kcnq1ot1	3.6e-13	4.6365	0.35	0.327	1.44e-09			Skap2	2.98e-12	0.674265	0.402	0.404	1.19e-08			Gm16279	4.5e-13	-0.427515	0.012	0.388	1.81e-09			Mylk	1.21e-05
Foxj2	8.64e-10	5.214	0.103	0.136	3.46e-06			Cmtm8	8.79e-30	3.66194	0.005	0.166	3.52e-26			Pnp	1.78e-26	3.84908	0.314	0.541	7.14e-23			Matn2	2.14e-47	4.59391	0.005	0.239	8.58e-44			Gm49223	6.31e-51	0.672651	0.008	0.209	2.53e-47			Irgm1	8.58e-56	-0.432402	0.05	0.24	3.44e-52			Hk2	2.34e-12
Amn1	1.06e-134	5.20989	0.099	0.231	4.25e-131			Epb41l4aos	1.17e-54	3.62381	0.111	0.167	4.68e-51			Zfp459	7.7e-117	3.82727	0.004	0.341	3.09e-113			Kif23	1.21e-22	4.59228	0.409	0.571	4.84e-19			Mxd4	2.31e-14	0.661783	0.258	0.142	9.24e-11			Znfx1	2.58e-07	-0.433377	0.057	0.101	0.00103222			Gm14302	7.96e-47
Gm8817	7.05e-125	5.19366	0.006	0.382	2.83e-121			9030404E10Rik	2.65e-210	3.61201	0.007	0.48	1.06e-206			Olfr99	2.13e-07	3.82102	0.007	0.184	0.000855199			B430306N03Rik	5.03e-140	4.5918	0.021	0.554	2.02e-136			Igkv5-45	2.21e-06	0.652362	0.008	0.234	0.00884143			Cxcr4	5.77e-07	-0.437219	0.13	0.117	0.002314			Gm34788	8.32e-50
4933406C10Rik	0	5.18135	0.005	0.621	0			Gm13919	8.57e-06	3.58804	0.003	0.211	0.0343534			Bloc1s6os	8.64e-57	3.80215	0.009	0.353	3.46e-53			Pira2	5.67e-237	4.52527	0.049	0.727	2.27e-233			Itgb1	1.85e-07	0.644714	0.369	0.329	0.000741797			Dok3	4.28e-06	-0.442833	0.179	0.132	0.0171654			Alpk2	1.37e-09
Gm49602	4.92e-42	5.17945	0.03	0.328	1.97e-38			Gm11491	8.83e-12	3.5689	0.006	0.277	3.54e-08			Clec2i	8.27e-09	3.78343	0.342	0.235	3.32e-05			BC065397	5.23e-139	4.51686	0.023	0.627	2.1e-135			Gm8369	5.72e-11	0.639137	0.262	0.301	2.29e-07			Clspn	4.85e-10	-0.452415	0.318	0.161	1.94e-06			Gm14540	1.6e-06
Abcb4	8.9e-21	5.16029	0.009	0.313	3.57e-17			Prss36	1.46e-21	3.56833	0.005	0.151	5.87e-18			Pou6f1	3.05e-23	3.76801	0.034	0.111	1.22e-19			Gm37876	4.53e-23	4.51117	0.016	0.11	1.82e-19			Sell	7.54e-11	0.626751	0.133	0.218	3.02e-07			Ddx58	7.16e-07	-0.466312	0.107	0.079	0.00286806			Atf5	1.5e-08
Ngfr	7.53e-139	5.15603	0.006	0.295	3.02e-135			Knl1	6.67e-33	3.56236	0.315	0.374	2.67e-29			Upb1	5.21e-113	3.75796	0.062	0.332	2.09e-109			Shcbp1l	1.8e-08	4.50441	0.005	0.382	7.21e-05			Lgals3	1.49e-07	0.601905	0.165	0.227	0.000595757			Prdx5	7.65e-25	-0.469492	0.243	0.296	3.07e-21			5330426L24Rik	1.37e-24
Gm31282	5.81e-75	5.15456	0.001	0.332	2.33e-71			Shtn1	1.36e-08	3.54936	0.133	0.163	5.44e-05			Egr3	8.85e-62	3.75227	0.263	0.225	3.55e-58			Gm15674	1.05e-144	4.49565	0.039	0.616	4.2e-141			Galnt11	3.31e-09	0.598274	0.392	0.28	1.33e-05			Smco4	9.08e-29	-0.484757	0.05	0.274	3.64e-25			Igkv12-41	5.05e-08
Serpina3g	1.86e-84	5.15328	0.062	0.358	7.47e-81			Clec12a	0	3.52058	0.053	0.455	0			Vim	4.88e-24	3.73647	0.553	0.744	1.95e-20			Zfp300	3.67e-229	4.47507	0.007	0.791	1.47e-225			Gcnt2	9.63e-13	0.571516	0.256	0.376	3.86e-09			Crip1	7.59e-11	-0.48746	0.13	0.226	3.04e-07			1300017J02Rik	6.49e-06
Enc1	1.23e-174	5.13014	0.005	0.197	4.93e-171			Kbtbd8	1.01e-19	3.51321	0.012	0.209	4.06e-16			Gm49741	1.93e-21	3.64254	0.006	0.311	7.72e-18			Bcl2a1b	6.04e-93	4.46084	0.175	0.142	2.42e-89			Ranbp1	1.44e-06	0.569031	0.498	0.574	0.00575626			Gm42726	1.81e-06	-0.496398	0.019	0.156	0.00726749			Gm16337	9.82e-11
Irf4	0	5.10934	0.155	0.679	0			Lig1	1.54e-25	3.51138	0.299	0.346	6.16e-22			Plbd1	2.46e-79	3.63891	0.179	0.579	9.86e-76			Bach2os	3.28e-65	4.41351	0.048	0.519	1.32e-61			Rnd1	2.93e-13	0.568166	0.293	0.229	1.18e-09			Adrb2	1.19e-05	-0.508531	0.07	0.166	0.047511			Gadd45a	1.08e-11
Gm45235	7.46e-15	5.10734	0.008	0.151	2.99e-11			Gm43388	2.85e-259	3.49286	0.045	0.461	1.14e-255			Lmntd2	5.65e-96	3.61454	0.006	0.53	2.27e-92			C230037L18Rik	1.78e-18	4.3542	0.017	0.311	7.11e-15			Cd79b	1.53e-07	0.564323	0.626	0.539	0.00061308			Rnf144a	1.12e-25	-0.518502	0.117	0.139	4.5e-22			Gm37933	2.84e-11
Gm13091	1.11e-53	5.08819	0.013	0.247	4.44e-50			Dhrs13os	2.65e-46	3.48591	0.006	0.374	1.06e-42			Kynu	4.12e-29	3.57431	0.067	0.177	1.65e-25			H2-Q2	1.96e-34	4.33703	0.033	0.214	7.85e-31			Col15a1	2.5e-09	0.563406	0.691	0.941	1e-05			Gbp7	2.07e-18	-0.524093	0.037	0.256	8.29e-15			Gm28941	3.76e-21
Hist1h1d	0	5.08678	0.113	0.531	0			Lilr4b	2.37e-13	3.45892	0.055	0.393	9.5e-10			Ddit3	8.61e-12	3.57324	0.101	0.142	3.45e-08			Ppp1r15a	2.78e-12	4.33195	0.331	0.214	1.12e-08			Akap13	3.22e-08	0.562123	0.365	0.235	0.000128947			Gm28940	4.21e-11	-0.525743	0.023	0.296	1.69e-07			Ckb	1.52e-30
Gm16982	1.66e-55	5.08316	0.007	0.19	6.64e-52			Sik2	3.01e-33	3.40715	0.091	0.133	1.2e-29			Gm13625	6.29e-68	3.54244	0.01	0.257	2.52e-64			Adgre5	3.72e-62	4.33008	0.29	0.318	1.49e-58			Gm15133	5.29e-16	0.561776	0.042	0.139	2.12e-12			Ighd	1.41e-08	-0.526307	0.564	0.451	5.65e-05			Ighv5-2	2.67e-49
Gm10561	1.95e-249	5.07858	0.015	0.351	7.8e-246			Gad1	2.19e-86	3.39794	0.01	0.288	8.79e-83			Nol4l	1.61e-11	3.5147	0.003	0.131	6.45e-08			Kif9	3.75e-132	4.31147	0.015	0.645	1.5e-128			Tmsb10	2.99e-14	0.558231	0.531	0.381	1.2e-10			Inpp5d	2.01e-09	-0.530267	0.284	0.204	8.07e-06			Rpl39l	1.81e-38
Trbv13-3	4.84e-08	5.07501	0.017	0.185	0.000193795			Ccl9	2.07e-34	3.38709	0.03	0.105	8.3e-31			Ighv15-2	2.54e-11	3.50453	0.002	0.198	1.02e-07			Gm19582	1.25e-67	4.30042	0.064	0.435	5.01e-64			Smim40	7.69e-13	0.551916	0.032	0.19	3.08e-09			Tmem64	2.31e-16	-0.53382	0.172	0.13	9.24e-13			Il10	4.15e-42
Upb1	2.68e-243	5.06712	0.018	0.233	1.07e-239			Sfn	1.62e-16	3.38525	0.117	0.251	6.5e-13			Myo7a	1.6e-110	3.50119	0.015	0.295	6.41e-107			Shank1	2.91e-209	4.24228	0.028	0.743	1.17e-205			Olfr172	1.49e-16	0.54338	0.009	0.221	5.96e-13			Pkm	2.63e-11	-0.539934	0.466	0.551	1.05e-07			Ighv1-54	2.04e-23
Birc5	3.17e-07	5.06251	0.465	0.511	0.00127065			St6galnac3	0	3.38386	0.063	0.609	0			Rell1	5.25e-09	3.4769	0.045	0.141	2.11e-05			Gm10366	8.61e-75	4.2352	0.01	0.593	3.45e-71			Lcp2	4.48e-48	0.539163	0.175	0.063	1.8e-44			Hmces	3.58e-23	-0.539985	0.172	0.465	1.44e-19			Adra2a	6.32e-06
Gm40787	0	5.04875	0.006	0.598	0			Gm9926	9.21e-21	3.32963	0.007	0.235	3.69e-17			Dact2	3.67e-09	3.47452	0.934	0.948	1.47e-05			Gm11690	8.31e-147	4.22452	0.051	0.647	3.33e-143			Spcs2	2.32e-07	0.533429	0.277	0.187	0.00092991			Ptpn22	1.14e-07	-0.554327	0.093	0.232	0.000456282			Igkv6-32	1.72e-17
Olfr166	5.59e-98	5.03804	0.013	0.313	2.24e-94			Cpxm2	4.27e-07	3.32481	0.174	0.149	0.00171123			D930030I03Rik	1.81e-14	3.45758	0.008	0.241	7.26e-11			Acox3	1.62e-32	4.20507	0.12	0.164	6.5e-29			Ifngr1	5.38e-21	0.520463	0.323	0.234	2.16e-17			Rdh12	3.2e-74	-0.556715	0.054	0.197	1.28e-70			Vegfa	2.89e-23
Gm42721	1.58e-122	5.00982	0.004	0.381	6.35e-119			Cd86	4.96e-58	3.32366	0.133	0.205	1.99e-54			Gbp3	4e-36	3.44527	0.06	0.236	1.6e-32			Oxsr1	2.16e-21	4.20506	0.055	0.246	8.67e-18			Gm26759	9.76e-19	0.507445	0.059	0.107	3.91e-15			Iqsec1	1.87e-21	-0.557604	0.264	0.28	7.48e-18			Gm17705	3.56e-08
Hist1h2ac	8.21e-292	5.00274	0.052	0.304	3.29e-288			4933423P22Rik	8.14e-36	3.32275	0.01	0.428	3.26e-32			Mfge8	1.82e-20	3.39002	0.511	0.681	7.3e-17			H1fx	6.11e-12	4.19356	0.379	0.441	2.45e-08			Frat1	4.51e-98	0.506878	0.057	0.13	1.81e-94			Prss36	1.21e-60	-0.557641	0.013	0.552	4.83e-57			Zfp60	2.58e-11
Plekhm1	1.57e-58	4.96859	0.081	0.335	6.31e-55			Pfkfb3	1.48e-76	3.29965	0.033	0.273	5.93e-73			E230029C05Rik	3.07e-08	3.33116	0.016	0.208	0.000122969			Gm20513	1.02e-129	4.18206	0.037	0.672	4.08e-126			Zfp281	3.69e-17	0.491626	0.123	0.159	1.48e-13			Sertad2	4.44e-07	-0.562903	0.101	0.122	0.0017782			Klhdc8b	5.85e-18
Ighv6-6	8.23e-85	4.96427	0.004	0.315	3.3e-81			1700019L13Rik	5.08e-14	3.29939	0.009	0.28	2.04e-10			2003-09-01	2.03e-29	3.32734	0.7	0.703	8.16e-26			Rnf43	1.37e-18	4.14513	0.007	0.207	5.49e-15			Clec12a	1.75e-85	0.491463	0.252	0.557	7.02e-82			A530017D24Rik	1.19e-31	-0.573277	0.032	0.284	4.77e-28			F830016B08Rik	7.39e-42
Gm16083	0	4.90914	0.007	0.492	0			Cenpa	1.02e-103	3.29873	0.285	0.574	4.1e-100			Cenpa	1.48e-51	3.32674	0.258	0.421	5.93e-48			Pomc	1.57e-18	4.13511	0.009	0.439	6.3e-15			Cmpk2	1.09e-08	0.479432	0.077	0.243	4.38e-05			Rnf130	5.01e-11	-0.590884	0.172	0.121	2.01e-07			Gm12462	9.15e-11
Gm15706	1.91e-119	4.89852	0.022	0.275	7.64e-116			F630028O10Rik	2.76e-50	3.28265	0.007	0.425	1.1e-46			Nes	6.3e-21	3.30461	0.241	0.157	2.52e-17			Hps3	4.87e-100	4.10703	0.189	0.479	1.95e-96			Usf3	9.48e-20	0.477474	0.289	0.188	3.8e-16			Ctsa	2.62e-07	-0.591191	0.135	0.16	0.00104928			Gm14286	7.95e-17
Lamp3	8.06e-08	4.89811	0.009	0.294	0.000322924			4930506C21Rik	2.1e-197	3.28087	0.011	0.455	8.43e-194			B130046B21Rik	1.76e-47	3.28896	0.006	0.251	7.04e-44			Cdkl1	6.46e-67	4.07533	0.045	0.596	2.59e-63			Dmac2	2.87e-06	0.469679	0.33	0.294	0.0115166			Zfp398	8.17e-09	-0.612207	0.119	0.132	3.28e-05			4930439D14Rik	6.69e-61
5330439K02Rik	8.1e-64	4.86917	0.004	0.415	3.25e-60			Gm47232	1.38e-54	3.27619	0.012	0.326	5.54e-51			Ly6a	1.95e-11	3.28776	0.706	0.825	7.83e-08			Gm9725	2.75e-12	4.06547	0.007	0.419	1.1e-08			Gm7879	1.6e-12	0.469142	0.005	0.223	6.43e-09			Clec11a	2.19e-106	-0.62459	0.017	0.675	8.76e-103			Rsph10b	9.3e-11
Ighv5-9	1.39e-69	4.85788	0.003	0.294	5.57e-66			Gm15787	1.36e-32	3.25774	0.004	0.276	5.46e-29			B3gnt5	1.04e-13	3.27944	0.324	0.226	4.16e-10			Tlr9	3.38e-21	4.04144	0.04	0.498	1.35e-17			Herc6	2.35e-08	0.465994	0.165	0.212	9.42e-05			Itpr1	4.93e-23	-0.633138	0.17	0.177	1.97e-19			Tmem267	2.03e-11
A930012O16Rik	3.51e-147	4.82764	0.004	0.273	1.41e-143			Gm48855	8.38e-137	3.19025	0.039	0.431	3.36e-133			2810454H06Rik	8.02e-30	3.27145	0.034	0.208	3.21e-26			Gm48914	5.89e-08	4.04096	0.002	0.152	0.000235956			Gm30211	7.91e-12	0.465733	0.347	0.307	3.17e-08			1700094D03Rik	1.7e-34	-0.640009	0.017	0.322	6.83e-31			E330020D12Rik	4.13e-11
Igkv4-51	1.14e-82	4.82309	0.007	0.289	4.56e-79			Spata2l	1.01e-08	3.18219	0.005	0.163	4.04e-05			Rsad2	1.49e-67	3.26108	0.012	0.218	5.97e-64			Gpr183	1.86e-14	4.02308	0.471	0.575	7.46e-11			Gm6377	2.24e-92	0.463896	0.087	0.159	8.96e-89			Zfyve26	3.43e-18	-0.640183	0.121	0.257	1.37e-14			Pcp4	2.55e-40
Guca1b	5.98e-55	4.76931	0.004	0.348	2.39e-51			Pip5k1b	1.01e-171	3.16378	0.028	0.428	4.05e-168			Ptger4	1.31e-100	3.26046	0.034	0.218	5.24e-97			Gm16152	9.73e-42	3.97586	0.123	0.509	3.9e-38			Kat6b	1.26e-58	0.459581	0.108	0.094	5.05e-55			Irf7	2.04e-06	-0.643441	0.052	0.103	0.00817719			Ptprf	9.21e-09
Ighv14-4	1.27e-13	4.76652	0.005	0.19	5.08e-10			AA467197	3.02e-18	3.15247	0.22	0.488	1.21e-14			Fsip1	2.45e-39	3.25115	0.004	0.432	9.81e-36			Snhg15	2.51e-51	3.89318	0.047	0.262	1.01e-47			Hopxos	3.08e-46	0.454751	0.017	0.212	1.24e-42			Pbx1	5.84e-10	-0.667382	0.261	0.158	2.34e-06			Slamf9	6.72e-20
Fbxw10	2.76e-229	4.75448	0.012	0.458	1.11e-225			Gm10062	1.07e-148	3.14526	0.014	0.503	4.29e-145			L3mbtl3	4.75e-21	3.22838	0.117	0.28	1.9e-17			Mettl21c	9.32e-19	3.87759	0.007	0.37	3.73e-15			S100a13	7.87e-15	0.451824	0.572	0.409	3.16e-11			Retreg1	7.94e-10	-0.682145	0.227	0.146	3.18e-06			Gzmb	1.54e-07
Prdm9	0	4.73348	0.019	0.453	0			Gm6377	0	3.13479	0.087	0.726	0			Trps1	1.31e-49	3.21596	0.062	0.183	5.24e-46			Resf1	9.61e-22	3.85292	0.292	0.291	3.85e-18			Msrb1	1.71e-10	0.451541	0.336	0.368	6.86e-07			Map3k1	1.53e-06	-0.68232	0.353	0.217	0.00612982			Atp1b2	4.83e-09
Chic1	1.23e-88	4.72086	0.015	0.132	4.94e-85			Zfas1	2.81e-10	3.13426	0.332	0.456	1.13e-06			Aff1	6.03e-31	3.14607	0.164	0.123	2.42e-27			Gm9887	1.94e-06	3.82883	0.037	0.392	0.00777424			Cd2	7.49e-10	0.451495	0.25	0.208	3e-06			Srpx	5.15e-09	-0.689742	0.292	0.362	2.06e-05			Inca1	1.93e-09
Gm47248	5.93e-77	4.70411	0.004	0.449	2.38e-73			1110035H17Rik	6.56e-16	3.12221	0.016	0.259	2.63e-12			Cited2	1.34e-48	3.10987	0.09	0.107	5.35e-45			Tpm2	7.14e-39	3.82527	0.099	0.246	2.86e-35			Ptprcap	1.21e-07	0.450832	0.53	0.434	0.000486372			Pml	5.61e-09	-0.693116	0.195	0.318	2.25e-05			Sag	2.23e-25
Ighv2-5	1.48e-186	4.69293	0.007	0.381	5.95e-183			Ddit4	2.45e-88	3.1038	0.06	0.158	9.8e-85			Gm5129	7.81e-54	3.08878	0.005	0.376	3.13e-50			2600002D14Rik	1.37e-40	3.81849	0.011	0.363	5.48e-37			Sipa1l1	8.71e-12	0.447148	0.218	0.173	3.49e-08			Gm16152	3.8e-07	-0.696148	0.101	0.078	0.00152504			Atcayos	1.95e-31
Mrgpre	4.2e-287	4.68137	0.031	0.541	1.68e-283			Ddit3	6.26e-54	3.08483	0.101	0.204	2.51e-50			Gm26935	3.76e-12	3.07844	0.003	0.133	1.51e-08			Kif20b	3.7e-07	3.81327	0.298	0.408	0.00148362			N4bp2os	3.79e-83	0.446816	0.021	0.378	1.52e-79			Gm43514	1.15e-14	-0.707668	0.004	0.317	4.63e-11			Hmox1	5.24e-08
E330032C10Rik	2.36e-06	4.6743	0.007	0.211	0.00945713			Fbxw10	3.84e-122	3.05884	0.015	0.536	1.54e-118			Tbx2	6.53e-08	3.03124	0.197	0.026	0.000261522			Tha1	1.12e-96	3.80149	0.008	0.1	4.48e-93			Ptger1	2.18e-11	0.440348	0.031	0.151	8.76e-08			Rasgrp1	5.7e-62	-0.708061	0.125	0.071	2.28e-58			Rgs4	5.85e-11
Clec12a	0	4.66297	0.053	0.511	0			Crebl2	3.81e-126	3.05144	0.035	0.364	1.53e-122			Hemk1	2.99e-08	3.01476	0.014	0.239	0.000119869			Vangl2	1.75e-230	3.79759	0.027	0.568	7.03e-227			Sesn1	5.76e-06	0.436299	0.195	0.196	0.023105			Atf7	3.95e-10	-0.713714	0.182	0.164	1.58e-06			Cox6a2	4.63e-18
Gm17344	1.42e-154	4.5934	0.006	0.457	5.69e-151			Zfp318	5.31e-09	3.01823	0.556	0.497	2.13e-05			Gm39214	6.88e-127	3.00714	0.01	0.322	2.76e-123			Prc1	1.69e-16	3.77605	0.448	0.591	6.77e-13			Relb	3.34e-67	0.428698	0.208	0.259	1.34e-63			Apobec1	2.2e-56	-0.723243	0.077	0.318	8.82e-53			Gm26873	3.26e-23
Cmtm8	4.56e-142	4.57188	0.005	0.55	1.83e-138			Gm3604	8.52e-27	3.00899	0.008	0.278	3.42e-23			Nfatc1	6.63e-29	2.98783	0.211	0.18	2.66e-25			Gm5129	3.3e-18	3.77386	0.007	0.154	1.32e-14			Bcl11b	1.49e-18	0.42519	0.133	0.067	5.99e-15			Zeb1	5.36e-10	-0.72407	0.207	0.14	2.15e-06			Gm5244	1.02e-12
Pcp4	0	4.53927	0.051	0.863	0			Bhlhe40	1.57e-218	2.98812	0.081	0.143	6.29e-215			Gm14455	3.09e-35	2.98018	0.009	0.253	1.24e-31			Gm27241	9.46e-23	3.76221	0.041	0.449	3.79e-19			Arl4c	5.75e-10	0.424665	0.185	0.071	2.31e-06			Fcho2	1.17e-07	-0.72484	0.078	0.102	0.000467809			Ighv1-75	6.61e-38
Hcrtr2	0	4.5203	0.026	0.527	0			Gm45250	1.74e-51	2.97859	0.007	0.154	6.97e-48			Rnase12	3.91e-199	2.97516	0.011	0.439	1.57e-195			Gm28151	3.38e-83	3.75588	0.015	0.566	1.35e-79			Asb13	2.74e-18	0.422124	0.177	0.205	1.1e-14			Gm10353	1.28e-08	-0.725429	0.015	0.31	5.12e-05			Nr1i3	1.66e-25
Bach2os	2.43e-101	4.49696	0.01	0.389	9.75e-98			Gm5129	5e-17	2.97649	0.007	0.251	2e-13			Gm14302	2.68e-148	2.95935	0.01	0.345	1.07e-144			Gm15747	1.23e-30	3.73317	0.004	0.18	4.94e-27			Dnajc15	9.09e-12	0.416939	0.339	0.382	3.64e-08			Bloc1s6os	1.98e-11	-0.726163	0.013	0.309	7.94e-08			Igkv4-86	3.52e-11
Klf12	1.66e-23	4.49403	0.009	0.119	6.65e-20			Gimap4	1.59e-08	2.96493	0.382	0.423	6.37e-05			I730030J21Rik	1.03e-282	2.93701	0.108	0.556	4.12e-279			Ppm1k	6.45e-21	3.71785	0.086	0.312	2.59e-17			Cd3e	2.16e-18	0.41538	0.102	0.05	8.64e-15			Cacna1e	1.21e-06	-0.729912	0.09	0.105	0.00484854			Ighv1-69	6.15e-35
Fgr	0	4.48002	0.068	0.677	0			Gm10553	2.02e-59	2.94854	0.019	0.404	8.11e-56			Igkv8-24	1.05e-96	2.93395	0.035	0.429	4.23e-93			2610204G07Rik	6.48e-06	3.67078	0.002	0.203	0.0259636			Cd3d	1.16e-19	0.41335	0.106	0.06	4.65e-16			Ash1l	8.11e-10	-0.732829	0.414	0.332	3.25e-06			Ighv7-3	4.17e-08
D330050I16Rik	1.92e-306	4.47217	0.018	0.523	7.68e-303			Myl4	5.1e-124	2.92798	0.082	0.378	2.04e-120			Cd163l1	6.7e-45	2.92727	0.173	0.05	2.68e-41			Gad1	6.46e-63	3.59714	0.027	0.585	2.59e-59			B230398E01Rik	1.3e-130	0.411265	0.023	0.443	5.19e-127			Dstn	1.98e-18	-0.738516	0.142	0.29	7.94e-15			Ighv1-4	1.36e-30
Plk2	3.56e-85	4.47143	0.068	0.323	1.43e-81			Iglv1	3.49e-118	2.92481	0.39	0.667	1.4e-114			Dennd6b	4.76e-33	2.9093	0.017	0.181	1.91e-29			Colq	2.79e-28	3.58936	0.017	0.328	1.12e-24			Acp5	1.83e-06	0.411246	0.261	0.235	0.00733305			Aicda	8.66e-16	-0.741389	0.248	0.493	3.47e-12			Ighv9-2	2.09e-33
Gimap5	2.39e-64	4.4602	0.319	0.261	9.58e-61			Cd68	8.17e-12	2.80541	0.006	0.276	3.28e-08			Patj	5.62e-09	2.90669	0.018	0.165	2.25e-05			Nuggc	5.22e-23	3.58062	0.29	0.343	2.09e-19			Lef1	5.61e-06	0.404951	0.2	0.11	0.0224766			Susd3	3.93e-10	-0.750635	0.127	0.108	1.57e-06			Igkv3-7	7.19e-20
Itgam	7.68e-06	4.43521	0.004	0.134	0.0307819			Gm17344	1.21e-76	2.80137	0.006	0.368	4.84e-73			E130208F15Rik	1.62e-15	2.90608	0.007	0.102	6.49e-12			Cdk1	1.76e-26	3.57221	0.475	0.71	7.05e-23			Gm2682	4.92e-09	0.402339	0.186	0.089	1.97e-05			Tmem131l	3.37e-10	-0.751633	0.385	0.329	1.35e-06			Igkv2-137	7.64e-07
Gm45188	0	4.40925	0.011	0.313	0			Ccl6	1.83e-100	2.73599	0.074	0.449	7.35e-97			4930532G15Rik	3.71e-73	2.89222	0.009	0.421	1.49e-69			Mctp2	4.71e-26	3.55776	0.029	0.205	1.89e-22			Tpt1	6.26e-10	0.398986	0.493	0.378	2.51e-06			Slc14a1	4.9e-89	-0.751904	0.056	0.16	1.97e-85			Ighv1-59	4.13e-11
4930439D14Rik	5.14e-22	4.39996	0.008	0.251	2.06e-18			Lockd	2.35e-06	2.7342	0.209	0.196	0.00942805			Cdca3	2.69e-19	2.88701	0.475	0.23	1.08e-15			Nfam1	2.4e-294	3.55513	0.036	0.577	9.63e-291			Cd209a	2.68e-10	0.393144	0.167	0.064	1.08e-06			Tmem108	9.95e-14	-0.786922	0.105	0.078	3.99e-10
Gm10584	1.38e-52	4.39642	0.003	0.36	5.54e-49			Gbp3	1.35e-43	2.73257	0.047	0.208	5.41e-40			Lst1	7.69e-73	2.88473	0.061	0.54	3.08e-69			Mbd4	2.47e-12	3.53479	0.13	0.437	9.92e-09			H2-Eb2	5.44e-13	0.393024	0.479	0.501	2.18e-09			Rhob	3.13e-13	-0.799366	0.137	0.189	1.26e-09
4930432K21Rik	1.51e-06	4.39043	0.002	0.203	0.00603719			Slco5a1	1.35e-98	2.67637	0.006	0.139	5.42e-95			Themis2	8.42e-21	2.86959	0.108	0.303	3.38e-17			Ighv5-16	6.74e-28	3.50389	0.005	0.444	2.7e-24			Arhgap45	2.44e-13	0.393	0.268	0.183	9.78e-10			Hhex	3.34e-17	-0.800165	0.233	0.172	1.34e-13
Gm19582	7.78e-28	4.37205	0.012	0.131	3.12e-24			Wdr38	9.4e-184	2.64849	0.004	0.395	3.77e-180			Mxd1	1.46e-28	2.84295	0.045	0.246	5.85e-25			Gm14548	1.42e-86	3.47133	0.009	0.528	5.68e-83			Ms4a6b	6.27e-16	0.391801	0.145	0.059	2.51e-12			Serinc4	2.31e-11	-0.810126	0.005	0.245	9.27e-08
Tmem91	1.66e-19	4.34705	0.006	0.348	6.65e-16			A930015D03Rik	3.94e-91	2.62235	0.005	0.408	1.58e-87			Irf1	9.53e-43	2.84233	0.138	0.367	3.82e-39			B930036N10Rik	1.91e-07	3.4523	0.158	0.175	0.000766457			Peak1	1.03e-16	0.388936	0.08	0.118	4.13e-13			Kdm3b	1.31e-12	-0.816529	0.179	0.124	5.25e-09
Pira2	0	4.30526	0.051	0.711	0			Qrfp	0	2.62208	0.028	0.58	0			Ddit4	2.37e-129	2.81247	0.066	0.155	9.48e-126			Zscan25	3.95e-18	3.41109	0.007	0.374	1.58e-14			Apol7c	2.61e-06	0.386436	0.395	0.461	0.0104425			Gm16170	2.16e-20	-0.830156	0.052	0.24	8.66e-17
Senp8	2.97e-54	4.29976	0.006	0.284	1.19e-50			Incenp	1.76e-41	2.60887	0.265	0.374	7.06e-38			Gm16283	1.36e-66	2.79164	0.02	0.157	5.46e-63			Serac1	8.92e-153	3.40862	0.007	0.674	3.58e-149			Lrif1	3.92e-08	0.382347	0.391	0.302	0.000156947			Adamts1	4.81e-10	-0.836965	0.326	0.48	1.93e-06
Pde5a	5.3e-10	4.29001	0.003	0.137	2.12e-06			Gm14540	2.34e-92	2.60451	0.005	0.412	9.39e-89			Mzb1	7.81e-10	2.78952	0.646	0.767	3.13e-06			Cd72	1.93e-09	3.39472	0.432	0.505	7.74e-06			Pde4b	2.35e-11	0.381112	0.236	0.199	9.43e-08			Zfp59	3.84e-30	-0.850909	0.016	0.416	1.54e-26
Slc2a6	4.98e-70	4.27892	0.01	0.411	2e-66			Pdgfa	1.03e-06	2.59122	0.123	0.023	0.00412738			Saa3	1.94e-06	2.77476	0.003	0.383	0.0077635			Gm12462	2.37e-50	3.36687	0.114	0.39	9.5e-47			Platr10	3.12e-75	0.375338	0.027	0.229	1.25e-71			Rnf166	3.91e-48	-0.854946	0.099	0.135	1.57e-44
Cpt1b	2.62e-10	4.26778	0.006	0.192	1.05e-06			Bcam	3.92e-07	2.58645	0.131	0.003	0.00156938			Gm16853	7.07e-40	2.77312	0.006	0.321	2.83e-36			Gm16083	9.97e-99	3.35275	0.007	0.61	4e-95			Chrnb2	1.84e-41	0.375276	0.031	0.277	7.36e-38			Id2	3.26e-06	-0.858107	0.058	0.119	0.0130495
Gzmb	2.71e-31	4.26592	0.021	0.167	1.09e-27			Gm17690	1.41e-39	2.5858	0.008	0.331	5.66e-36			1700066B19Rik	2.54e-08	2.77176	0.009	0.301	0.000101855			2610037D02Rik	9.73e-49	3.35245	0.111	0.448	3.9e-45			Mlxip	4.58e-20	0.3706	0.172	0.193	1.84e-16			Itpr2	2.98e-29	-0.871806	0.212	0.151	1.19e-25
Gm12462	9.75e-210	4.2505	0.024	0.41	3.91e-206			Gm16170	5.1e-164	2.58145	0.031	0.41	2.04e-160			Gm50335	3.49e-40	2.73632	0.002	0.336	1.4e-36			Dtx3l	7.22e-47	3.31023	0.104	0.195	2.89e-43			Cyp4b1	1.95e-07	0.358771	0.591	0.858	0.00078226			Lncpint	4.81e-28	-0.876896	0.13	0.131	1.93e-24
Gm43221	4.46e-222	4.23163	0.006	0.523	1.79e-218			Gcnt1	2.68e-66	2.49607	0.077	0.358	1.07e-62			Gm45552	2.01e-21	2.72584	0.005	0.289	8.05e-18			Phf1	9.85e-10	3.2904	0.104	0.159	3.95e-06			Sfi1	5.02e-17	0.354398	0.16	0.134	2.01e-13			Irf1	9.41e-19	-0.884011	0.11	0.309	3.77e-15
Cobll1	1.48e-296	4.22984	0.093	0.426	5.95e-293			Isg15	1.65e-11	2.48122	0.05	0.155	6.62e-08			Gcnt1	5.52e-46	2.7081	0.077	0.182	2.21e-42			Ncf2	3.64e-51	3.2548	0.259	0.496	1.46e-47			Laptm5	2.27e-06	0.340418	0.598	0.545	0.00911777			Sesn1	8.8e-37	-0.889045	0.056	0.103	3.53e-33
Gm9926	3.14e-110	4.22826	0.004	0.326	1.26e-106			Tlr7	3.71e-06	2.47621	0.055	0.25	0.0148579			Mgl2	9.16e-07	2.67853	0.308	0.195	0.00367113			Teddm2	2.71e-10	3.24614	0.004	0.222	1.09e-06			Eif5a	8.42e-09	0.326124	0.533	0.605	3.38e-05			Inpp4b	1.54e-08	-0.889394	0.109	0.048	6.18e-05
Kctd14	7.06e-236	4.22221	0.112	0.54	2.83e-232			Tbc1d1	7.45e-39	2.45909	0.326	0.262	2.99e-35			F630028O10Rik	2.1e-45	2.67755	0.014	0.386	8.4e-42			B130046B21Rik	1.87e-92	3.21801	0.007	0.526	7.51e-89			Cd27	2.24e-06	0.318327	0.169	0.102	0.00897381			Mreg	9.09e-26	-0.889622	0.037	0.55	3.64e-22
Gm35339	2.24e-229	4.22068	0.002	0.535	9e-226			Gm14286	1.54e-81	2.44716	0.005	0.436	6.17e-78			Gm33195	8.41e-87	2.66446	0.006	0.326	3.37e-83			Ighv10-1	1.59e-63	3.18921	0.003	0.369	6.37e-60			Saraf	4e-10	0.312968	0.157	0.09	1.6e-06			Msr1	4.37e-06	-0.899802	0.141	0.303	0.0174967
Gm27241	6.61e-36	4.21824	0.006	0.252	2.65e-32			Ager	2.52e-46	2.44381	0.003	0.261	1.01e-42			Nrep	2.43e-06	2.66165	0.768	0.967	0.00975498			Clec12a	1.69e-183	3.18343	0.045	0.462	6.77e-180			Skap1	3.68e-14	0.30924	0.107	0.071	1.48e-10			Lefty1	3.88e-20	-0.907121	0.007	0.301	1.56e-16
Slc26a10	2.36e-24	4.19062	0.005	0.325	9.47e-21			Gcsam	7.04e-21	2.44331	0.244	0.253	2.82e-17			Impg2	1.39e-114	2.60485	0.006	0.382	5.56e-111			Arhgap27os3	9.41e-12	3.15894	0.049	0.38	3.77e-08			Ighv7-3	1.79e-26	0.309156	0.024	0.247	7.16e-23			Slc38a9	2.88e-08	-0.917866	0.149	0.175	0.000115264
Gm16279	2.56e-57	4.17024	0.005	0.374	1.03e-53			Gm49625	2.96e-07	2.42632	0.006	0.191	0.00118552			Fabp4	1.79e-48	2.56753	0.337	0.487	7.19e-45			Ganc	3.92e-46	3.15304	0.09	0.341	1.57e-42			Dnajc3	3.76e-10	0.305667	0.277	0.214	1.51e-06			Mybl1	5.15e-32	-0.929011	0.305	0.531	2.07e-28
Gm50431	1.06e-25	4.1622	0.003	0.175	4.24e-22			Kctd4	3.98e-53	2.35323	0.006	0.124	1.6e-49			Serpina3n	3.56e-37	2.56692	0.001	0.244	1.43e-33			Junb	8.6e-16	3.14461	0.294	0.29	3.45e-12			4833422M21Rik	4.61e-115	0.302895	0.014	0.493	1.85e-111			Kmt5b	4.54e-15	-0.933264	0.198	0.111	1.82e-11
Gm7467	1.72e-12	4.16191	0.001	0.123	6.89e-09			Olfr99	7.34e-28	2.35289	0.005	0.279	2.94e-24			Rilpl2	7.91e-289	2.53334	0.144	0.512	3.17e-285			Irak3	5.66e-35	3.1415	0.087	0.232	2.27e-31			Plekhm1	4.37e-32	0.29949	0.186	0.269	1.75e-28			Eaf2	1.58e-19	-0.940795	0.285	0.52	6.31e-16
Gm12158	3.49e-140	4.15568	0.022	0.427	1.4e-136			Ifit3	1.34e-94	2.35223	0.04	0.321	5.39e-91			Tnip3	4.75e-21	2.52971	0.222	0.488	1.9e-17			Gm26631	1.71e-10	3.13867	0.005	0.404	6.86e-07			Pik3ap1	4.61e-13	0.297026	0.467	0.485	1.85e-09			Atm	1.11e-18	-0.94397	0.171	0.175	4.44e-15
Slc4a3	0	4.13618	0.015	0.539	0			Zscan18	1.18e-39	2.3469	0.003	0.133	4.74e-36			Lamp3	5.51e-12	2.52296	0.009	0.198	2.21e-08			Pnpla8	5.04e-21	3.1319	0.135	0.252	2.02e-17			Calr	4.48e-06	0.295198	0.353	0.406	0.0179503			Kif21b	6.38e-08	-0.954545	0.102	0.069	0.000255626
Gm44037	5.61e-105	4.12511	0.008	0.399	2.25e-101			Fst	1.33e-41	2.33079	0.212	0.262	5.33e-38			Cd40	1.99e-66	2.50051	0.133	0.231	7.99e-63			Gm26789	1.72e-07	3.13009	0.023	0.359	0.000690501			Heca	1.41e-21	0.294105	0.303	0.216	5.65e-18			H2-Eb2	1.53e-15	-0.964476	0.308	0.277	6.14e-12
BC051537	1.84e-41	4.09342	0.008	0.294	7.38e-38			Gpr18	3.22e-57	2.30317	0.255	0.309	1.29e-53			Cd84	5.12e-12	2.49981	0.348	0.204	2.05e-08			Hist2h2ac	8.06e-41	3.11762	0.29	0.531	3.23e-37			Blvrb	2.45e-11	0.288311	0.57	0.464	9.83e-08			Socs3	4.29e-12	-0.978896	0.16	0.194	1.72e-08
Slc15a3	0	4.07392	0.072	0.64	0			Cdkl5	3.09e-79	2.25429	0.008	0.231	1.24e-75			Arhgap4	1.75e-59	2.49518	0.212	0.161	7e-56			Ighv1-26	1.77e-37	3.11229	0.024	0.405	7.09e-34			Sod2	3.31e-20	0.275096	0.371	0.48	1.33e-16			Pip5k1b	7.68e-102	-0.987846	0.021	0.364	3.08e-98
Pcsk5	1.61e-36	4.06906	0.001	0.102	6.45e-33			Glrx	7.72e-68	2.25367	0.026	0.291	3.1e-64			Nr4a3	6.17e-128	2.49194	0.017	0.277	2.47e-124			1700066B19Rik	1.94e-202	3.0939	0.014	0.679	7.78e-199			Dennd2d	2.3e-37	0.274286	0.162	0.109	9.22e-34			Clec4a3	6.91e-09	-0.990431	0.076	0.396	2.77e-05
Slpi	3.48e-09	4.06575	0.234	0.1	1.4e-05			Hist1h1e	5.59e-59	2.24553	0.35	0.27	2.24e-55			Prdx1	4.02e-08	2.48744	0.396	0.427	0.000161055			Gm50228	1.66e-176	3.07289	0.052	0.69	6.67e-173			A630052C17Rik	2.47e-60	0.263293	0.039	0.295	9.89e-57			Elmo1	2.52e-08	-1.0022	0.353	0.299	0.000100899
Junb	8.93e-29	4.06288	0.349	0.34	3.58e-25			Dkk2	3.55e-58	2.24067	0.26	0.44	1.42e-54			Slc37a2	5.94e-69	2.46983	0.025	0.265	2.38e-65			Slc16a7	7.25e-138	3.06594	0.021	0.654	2.9e-134			Gm16933	9.66e-96	0.263217	0.02	0.308	3.87e-92			Gm13625	4.71e-12	-1.00696	0.013	0.195	1.89e-08
Gm31172	3.6e-135	4.0524	0.005	0.503	1.44e-131			Ngp	2.65e-112	2.23834	0.008	0.316	1.06e-108			Gm17655	2.59e-06	2.46714	0.016	0.155	0.0103638			Bcas3os1	1.46e-10	3.06237	0.01	0.375	5.85e-07			Nadsyn1	1.19e-34	0.25961	0.026	0.212	4.75e-31			Ppp1r16b	5.13e-33	-1.02506	0.203	0.238	2.06e-29
Spink10	2.88e-306	4.04166	0.012	0.453	1.16e-302			Myc	8.16e-16	2.20227	0.12	0.256	3.27e-12			5330439K02Rik	8.73e-09	2.45314	0.001	0.274	3.5e-05			Pirb	1.26e-25	3.05307	0.073	0.293	5.04e-22			Gm43221	1.72e-39	-0.250593	0.017	0.122	6.91e-36			Gm20682	2.21e-08	-1.02816	0.027	0.337	8.86e-05
Gm21887	1.37e-151	4.02621	0.01	0.425	5.48e-148			Lmntd2	0	2.19352	0.006	0.672	0			Gm49864	1.28e-14	2.44977	0.011	0.29	5.14e-11			Dkkl1	3.02e-87	3.04995	0.002	0.38	1.21e-83			Fbxl5	3.27e-06	-0.254116	0.211	0.251	0.0131148			A430035B10Rik	3.36e-17	-1.0283	0.077	0.137	1.35e-13
Zfp239	2.22e-21	4.01816	0.009	0.253	8.88e-18			Zfyve26	4.23e-136	2.18188	0.126	0.355	1.69e-132			9030404E10Rik	1.86e-20	2.44804	0.004	0.419	7.45e-17			Wars	1.23e-82	3.03744	0.054	0.171	4.93e-79			Dmxl1	2.39e-10	-0.256441	0.359	0.369	9.6e-07			Spaca1	1.95e-08	-1.08693	0.005	0.285	7.81e-05
Hivep3	0	4.01307	0.048	0.131	0			Gm20300	3.35e-64	2.14159	0.028	0.319	1.34e-60			Plek	1.48e-52	2.43772	0.292	0.312	5.92e-49			5830444B04Rik	2.22e-71	2.99985	0.011	0.431	8.91e-68			Ctsa	2.22e-17	-0.258804	0.253	0.307	8.89e-14			Plxnc1	2.9e-13	-1.09374	0.126	0.253	1.16e-09
Ifi27l2a	1.33e-26	3.9888	0.248	0.289	5.34e-23			Pik3r3	4.14e-70	2.11901	0.003	0.301	1.66e-66			Gcsam	2.22e-16	2.42382	0.205	0.259	8.91e-13			Bcl2l14	1.92e-122	2.99838	0.002	0.543	7.68e-119			Gm43387	4.57e-74	-0.260797	0.029	0.272	1.83e-70			Prpf39	7.71e-11	-1.10922	0.248	0.198	3.09e-07
Ms4a6c	7.6e-25	3.94102	0.036	0.131	3.05e-21			Oxsr1	9.48e-50	2.11728	0.055	0.188	3.8e-46			1500009L16Rik	5.62e-40	2.42025	0.607	0.405	2.25e-36			Arid5a	3.9e-11	2.98181	0.095	0.15	1.56e-07			Casp4	3.93e-08	-0.267538	0.114	0.294	0.000157426			Nr1i3	2.77e-12	-1.11302	0.004	0.32	1.11e-08
Zscan25	6.78e-20	3.91632	0.007	0.23	2.72e-16			Gm15342	1.31e-69	2.08712	0.014	0.344	5.26e-66			Irf2bp2	1.04e-13	2.40743	0.193	0.139	4.18e-10			Slc12a3	1.21e-97	2.96775	0.016	0.548	4.86e-94			Man1a	3.53e-08	-0.26905	0.467	0.495	0.000141412			Cnn3	4.91e-14	-1.11764	0.171	0.288	1.97e-10
Tox2	5.49e-44	3.91001	0.04	0.153	2.2e-40			Gm10642	4.82e-06	2.08709	0.008	0.231	0.019306			Gm14540	1.26e-08	2.39431	0.005	0.261	5.05e-05			C87436	1.05e-26	2.96363	0.108	0.168	4.19e-23			Pira2	2.96e-107	-0.270455	0.058	0.386	1.19e-103			Scimp	1.11e-66	-1.14423	0.088	0.41	4.45e-63
Gm15342	1.88e-148	3.89004	0.018	0.383	7.53e-145			Gm47242	3.73e-138	2.0854	0.011	0.12	1.49e-134			Tnfrsf9	6.1e-08	2.37113	0.096	0.103	0.000244402			Tinagl1	2.41e-08	2.96122	0.181	0.107	9.68e-05			Trim12a	1.14e-05	-0.271336	0.195	0.212	0.0455859			Iglv3	8.52e-09	-1.1449	0.133	0.295	3.42e-05
C430049B03Rik	2.88e-176	3.87505	0.005	0.186	1.16e-172			Ccr7	7.59e-32	2.07246	0.354	0.347	3.04e-28			Stard8	2.88e-41	2.35941	0.153	0.192	1.15e-37			Gm15601	3.82e-06	2.94274	0.009	0.408	0.0153027			Bend5	6.1e-28	-0.274056	0.435	0.642	2.45e-24			Pag1	1.35e-09	-1.15508	0.277	0.202	5.41e-06
F730311O21Rik	2.13e-240	3.87361	0.012	0.484	8.52e-237			Gm41764	1.34e-44	2.06303	0.002	0.267	5.38e-41			B3gnt7	1.07e-49	2.34369	0.024	0.322	4.3e-46			Cdca8	3.04e-12	2.91032	0.464	0.615	1.22e-08			Gm42595	2.21e-56	-0.278137	0.02	0.372	8.85e-53			Btk	7.73e-07	-1.16652	0.354	0.28	0.00310012
Tnip3	1.6e-36	3.8717	0.001	0.143	6.43e-33			Gm45552	2.99e-20	2.05197	0.005	0.266	1.2e-16			Aspm	9.26e-20	2.34131	0.491	0.224	3.71e-16			Calhm6	1.31e-49	2.9032	0.045	0.136	5.24e-46			Cd55	2.4e-18	-0.27969	0.294	0.335	9.64e-15			Mbd4	4.35e-08	-1.16909	0.064	0.159	0.000174407
Gad1	8.72e-258	3.8412	0.012	0.448	3.5e-254			Gm17638	4.15e-136	2.03658	0.007	0.413	1.66e-132			Gm50277	1.41e-49	2.33546	0.003	0.29	5.66e-46			Ica1l	1.7e-57	2.89577	0.009	0.496	6.79e-54			Ddx21	9.03e-08	-0.280284	0.363	0.454	0.000361989			Ciart	2.35e-15	-1.20872	0.032	0.274	9.4e-12
D830024N08Rik	6.05e-308	3.81217	0.018	0.394	2.43e-304			Il10ra	4.45e-42	2.02901	0.088	0.324	1.78e-38			Lpcat2	9.08e-11	2.33402	0.037	0.325	3.64e-07			Rassf4	3.12e-10	2.88506	0.043	0.185	1.25e-06			Fcrl1	5.16e-08	-0.280861	0.353	0.378	0.000207006			Cobll1	2.22e-20	-1.21322	0.092	0.203	8.9e-17
Ank	4.75e-80	3.79772	0.016	0.311	1.9e-76			Lgals3	3.62e-158	2.01854	0.05	0.431	1.45e-154			Hist1h2bc	1.04e-212	2.32894	0.05	0.282	4.15e-209			Ighg1	2e-26	2.87379	0.237	0.017	8e-23			Btg1	8.06e-16	-0.282129	0.252	0.29	3.23e-12			Sipa1l1	8.08e-16	-1.21375	0.102	0.1	3.24e-12
Ddx25	2.46e-131	3.79671	0.041	0.352	9.87e-128			Ttbk1	3.28e-171	2.00916	0.007	0.416	1.31e-167			Ighv4-1	1.87e-13	2.30091	0.004	0.195	7.48e-10			Gpr18	2.03e-06	2.85067	0.221	0.224	0.00812577			Map3k8	8.96e-34	-0.288259	0.098	0.187	3.59e-30			Gtf2i	7.55e-18	-1.21985	0.155	0.142	3.03e-14
4930578M01Rik	1.01e-220	3.79192	0.016	0.447	4.06e-217			A630072M18Rik	2.34e-153	1.94156	0.099	0.331	9.37e-150			Rrad	7.47e-65	2.28325	0.032	0.194	2.99e-61			Hist1h3c	4.68e-06	2.79626	0.469	0.567	0.0187675			Rflnb	1.06e-05	-0.288974	0.122	0.096	0.042443			Pde7a	1.25e-16	-1.22194	0.229	0.13	4.99e-13
Iglc1	1.07e-175	3.77748	0.28	0.58	4.28e-172			Pde7b	1.22e-111	1.92479	0.002	0.143	4.89e-108			Pltp	4.92e-27	2.26409	0.128	0.154	1.97e-23			A930007I19Rik	7.67e-45	2.78765	0.1	0.46	3.08e-41			Slc15a3	4.32e-132	-0.29037	0.127	0.485	1.73e-128			Tsc22d1	7.81e-33	-1.2237	0.07	0.106	3.13e-29
Gm614	2.73e-64	3.76056	0.009	0.303	1.1e-60			Lad1	9.34e-14	1.9056	0.068	0.113	3.74e-10			Lpar6	1.19e-07	2.20949	0.044	0.117	0.000476026			Zfp78	8.75e-35	2.7187	0.005	0.519	3.51e-31			Dyrk2	5.5e-22	-0.297491	0.121	0.097	2.2e-18			Pbxip1	1.4e-32	-1.24219	0.146	0.106	5.6e-29
S100a8	4.95e-13	3.75809	0.032	0.113	1.98e-09			E030042O20Rik	1.26e-43	1.90242	0.002	0.399	5.07e-40			Cd86	7.23e-136	2.19951	0.144	0.323	2.9e-132			Irf7	1.7e-88	2.70571	0.073	0.16	6.82e-85			Peli1	2.24e-07	-0.298972	0.234	0.19	0.00089905			Zdhhc20	9.42e-15	-1.24721	0.178	0.095	3.78e-11
Gm28187	1.46e-203	3.70019	0.008	0.477	5.83e-200			Nucb2	1.4e-303	1.89392	0.093	0.25	5.62e-300			Irgm1	5.26e-113	2.15833	0.06	0.249	2.11e-109			Bach2it1	1.19e-55	2.69282	0.01	0.456	4.79e-52			Fam49a	2.39e-18	-0.307852	0.117	0.108	9.57e-15			Esco1	1.62e-10	-1.26026	0.29	0.206	6.49e-07
Gm15420	2.13e-95	3.67972	0.004	0.317	8.55e-92			Gm12204	1.57e-80	1.81744	0.004	0.402	6.28e-77			Lox	2.37e-13	2.15309	0.795	0.942	9.52e-10			Gm10553	4.7e-14	2.68997	0.018	0.24	1.89e-10			Ccr6	2.68e-10	-0.309085	0.157	0.378	1.08e-06			1700120C14Rik	1.34e-17	-1.28518	0.023	0.411	5.36e-14
Gm9888	2.8e-219	3.65299	0.007	0.506	1.12e-215			Crispld1	1.77e-08	1.81073	0.493	0.518	7.1e-05			Gapt	1.76e-52	2.1504	0.044	0.29	7.07e-49			Cd180	4.64e-17	2.68891	0.384	0.632	1.86e-13			A530041M06Rik	2.05e-11	-0.311615	0.034	0.252	8.22e-08			Hmg20a	1.57e-28	-1.28604	0.121	0.108	6.31e-25
Gm36371	4.68e-110	3.64787	0.012	0.325	1.88e-106			Gm43597	1.23e-139	1.80147	0.007	0.393	4.95e-136			Acp5	6.98e-09	2.13837	0.177	0.303	2.8e-05			Enkur	4.09e-32	2.68635	0.007	0.315	1.64e-28			Cdkn1b	6.58e-06	-0.311877	0.123	0.151	0.0263869			Ackr3	1.64e-07	-1.29076	0.282	0.42	0.00065751
Gm17259	3.24e-217	3.64363	0.019	0.552	1.3e-213			Mbd1	4.97e-159	1.78283	0.074	0.256	1.99e-155			Pirb	4.25e-174	2.13561	0.068	0.537	1.7e-170			Ppm1l	1.6e-49	2.68345	0.037	0.507	6.4e-46			Madd	8.89e-19	-0.312351	0.154	0.156	3.56e-15			Hpf1	1.39e-13	-1.30137	0.264	0.412	5.58e-10
Igkv12-46	1.23e-85	3.63253	0.015	0.301	4.92e-82			Tnip3	9.74e-09	1.77989	0.001	0.205	3.9e-05			Thnsl1	3.26e-257	2.10689	0.009	0.415	1.31e-253			Trps1	1.72e-108	2.65889	0.062	0.37	6.91e-105			Tsc22d3	4.9e-10	-0.315686	0.283	0.312	1.96e-06			H2-Aa	4.95e-06	-1.30346	0.703	0.612	0.0198199
Pkib	1.76e-44	3.61168	0.219	0.373	7.06e-41			Zfp36	5.08e-06	1.77475	0.453	0.293	0.0203777			2610037D02Rik	3.46e-18	2.10531	0.118	0.21	1.39e-14			Top2a	5.43e-07	2.63112	0.456	0.544	0.00217801			H2-Eb1	3.54e-17	-0.317431	0.538	0.701	1.42e-13			Nudt15	4.42e-66	-1.30959	0.04	0.513	1.77e-62
Trim30b	4.42e-53	3.60523	0.134	0.354	1.77e-49			Slc10a1	9.56e-12	1.77327	0.003	0.209	3.83e-08			Gsr	8.5e-18	2.09471	0.2	0.459	3.41e-14			Nampt	2.33e-23	2.58222	0.06	0.123	9.34e-20			Arhgef3	4.54e-15	-0.321984	0.111	0.131	1.82e-11			F10	3.38e-13	-1.32842	0.114	0.352	1.35e-09
Chchd10	6.53e-75	3.60408	0.385	0.36	2.62e-71			Stard8	1.04e-13	1.76553	0.048	0.311	4.15e-10			I830077J02Rik	4.52e-28	2.09336	0.02	0.405	1.81e-24			Gadd45a	7.47e-78	2.56705	0.051	0.145	2.99e-74			Phf11a	7.61e-63	-0.322035	0.027	0.168	3.05e-59			Fkbp15	1.92e-17	-1.33472	0.122	0.134	7.71e-14
Tlr7	2.88e-20	3.57043	0.051	0.279	1.15e-16			AI504432	2.14e-23	1.75265	0.113	0.162	8.58e-20			Oasl1	6.99e-48	2.08574	0.039	0.124	2.8e-44			Gm49915	1.27e-46	2.53263	0.014	0.414	5.08e-43			Rab5b	3.59e-30	-0.328316	0.13	0.111	1.44e-26			Bach2it1	2.03e-71	-1.34495	0.013	0.464	8.15e-68
I730030J21Rik	0	3.53813	0.101	0.415	0			Xaf1	4.21e-65	1.72522	0.093	0.15	1.69e-61			Gm45250	1.52e-10	2.07311	0.007	0.271	6.1e-07			Hist1h2ae	4.97e-15	2.52577	0.434	0.56	1.99e-11			Lrch1	3.5e-33	-0.329558	0.291	0.282	1.4e-29			Ank	2.22e-42	-1.34933	0.013	0.314	8.89e-39
Ahr	0	3.53596	0.023	0.47	0			Ier2	1.8e-25	1.71844	0.365	0.211	7.22e-22			Snx10	7.85e-45	2.06557	0.041	0.204	3.15e-41			Cobll1	1.09e-182	2.50925	0.104	0.794	4.35e-179			Ifi213	1.25e-16	-0.333693	0.112	0.308	5.02e-13			Card6	6.02e-12	-1.36022	0.131	0.129	2.41e-08
4933423P22Rik	1.06e-76	3.53501	0.017	0.329	4.26e-73			Myo7a	5.63e-230	1.68212	0.015	0.31	2.26e-226			Rgl1	1.54e-18	2.06401	0.038	0.145	6.17e-15			Rell1	2.12e-09	2.49622	0.047	0.176	8.51e-06			Pip4p1	8.17e-10	-0.34221	0.385	0.34	3.27e-06			Trim30d	6.65e-23	-1.36662	0.117	0.139	2.67e-19
Gm17638	1.89e-16	3.52774	0.005	0.211	7.56e-13			4933433G15Rik	2.36e-65	1.68205	0.061	0.251	9.47e-62			Gm9887	4.69e-11	2.05279	0.037	0.255	1.88e-07			Alcam	2.29e-125	2.45582	0.085	0.476	9.19e-122			Gm42726	1.66e-40	-0.347515	0.037	0.219	6.64e-37			Nsun6	5.05e-16	-1.37317	0.123	0.159	2.02e-12
Slc16a10	0	3.52217	0.019	0.553	0			Cxcr4	3e-08	1.65781	0.232	0.267	0.000120245			Eea1	4.92e-08	2.04299	0.112	0.241	0.000197059			Slc31a2	2.53e-13	2.42224	0.011	0.314	1.01e-09			Malt1	8.61e-07	-0.350812	0.312	0.333	0.00344991			3110056K07Rik	1.79e-09	-1.37392	0.114	0.141	7.18e-06
Gm6712	6.12e-29	3.52056	0.004	0.223	2.45e-25			Gm16014	3.3e-11	1.64781	0.02	0.272	1.32e-07			Gm10062	2.67e-33	2.03295	0.01	0.213	1.07e-29			Ccdc180	1.65e-163	2.38958	0.035	0.691	6.6e-160			Clec2i	3.35e-09	-0.351142	0.277	0.221	1.34e-05			Spib	1.33e-24	-1.38845	0.294	0.357	5.33e-21
Gm50277	5.87e-157	3.46775	0.003	0.421	2.35e-153			Zcchc18	5.33e-56	1.63489	0.058	0.175	2.14e-52			D830025C05Rik	2.99e-137	2.00923	0.034	0.25	1.2e-133			Ddit4	2.59e-08	2.38829	0.048	0.176	0.000103786			Rdh12	5.13e-55	-0.352938	0.168	0.317	2.06e-51			Hivep3	1.49e-53	-1.38941	0.151	0.619	5.98e-50
Zfp433	1.56e-134	3.4606	0.007	0.44	6.24e-131			Prc1	2.06e-07	1.63255	0.442	0.482	0.000825146			Txndc5	2.97e-65	2.00834	0.229	0.413	1.19e-61			Incenp	9.24e-107	2.37194	0.342	0.71	3.7e-103			Nrp2	1.57e-06	-0.355771	0.413	0.366	0.00628658			Xylt1	5.17e-14	-1.40252	0.146	0.111	2.07e-10
Gm2237	1.51e-33	3.45132	0.004	0.169	6.03e-30			Eif4ebp1	1.01e-267	1.63141	0.077	0.393	4.06e-264			Igkv9-124	2.99e-12	1.99146	0.002	0.324	1.2e-08			Gm42722	3.08e-113	2.36848	0.047	0.534	1.24e-109			Gbp9	4.7e-11	-0.357666	0.132	0.207	1.88e-07			Sh2b3	2.39e-30	-1.41088	0.192	0.313	9.6e-27
Hist2h2ac	4.01e-07	3.43483	0.224	0.314	0.00160604			Crybg2	9.34e-115	1.62575	0.011	0.422	3.74e-111			Gm47689	4.05e-148	1.98143	0.009	0.464	1.62e-144			Gimap7	3.87e-06	2.3557	0.22	0.21	0.0155272			Rpl13	1.15e-05	-0.359616	0.558	0.631	0.0461537			Sh3d19	2.5e-08	-1.43565	0.279	0.458	0.000100045
Plac8	1.11e-11	3.41061	0.291	0.369	4.44e-08			Adgrf5	6.78e-36	1.61438	0.115	0.2	2.72e-32			Gm11725	9.9e-17	1.96972	0.001	0.278	3.97e-13			Gm15952	1.39e-88	2.33699	0.013	0.501	5.57e-85			Spata13	1.44e-60	-0.361397	0.063	0.132	5.77e-57			Aff3	6.4e-06	-1.44942	0.22	0.178	0.0256569
1700087I21Rik	3.75e-228	3.40971	0.01	0.476	1.5e-224			Cers4	1.99e-25	1.61239	0.218	0.2	7.97e-22			Trim12c	1.29e-54	1.94587	0.279	0.304	5.16e-51			Cybb	1.21e-13	2.32494	0.397	0.378	4.87e-10			Zer1	1.41e-24	-0.361689	0.149	0.135	5.64e-21			Hemk1	1.42e-39	-1.45201	0.015	0.347	5.71e-36
1700066B19Rik	5.04e-308	3.39518	0.008	0.632	2.02e-304			Stmn1	4.74e-06	1.6083	0.387	0.423	0.0189934			Igkv5-45	4.39e-21	1.90813	0.311	0.137	1.76e-17			Gm26670	5.47e-23	2.31648	0.011	0.177	2.19e-19			Zfp869	4.85e-12	-0.36353	0.233	0.205	1.95e-08			AW549877	2.78e-31	-1.45409	0.11	0.096	1.12e-27
Gm34225	1.01e-07	3.39391	0.005	0.246	0.000406491			Atcayos	1.52e-93	1.60341	0.005	0.41	6.09e-90			Akap12	2.72e-17	1.90086	0.217	0.248	1.09e-13			Irgc1	1.34e-175	2.31091	0.068	0.639	5.38e-172			Pkp3	5.46e-13	-0.381397	0.272	0.24	2.19e-09			Chst15	1.2e-16	-1.47519	0.089	0.14	4.79e-13
Pafah1b3	4.04e-32	3.39373	0.163	0.206	1.62e-28			Pim1	2.48e-20	1.60087	0.117	0.155	9.92e-17			Cxcl16	3.19e-45	1.87213	0.861	0.894	1.28e-41			Sult5a1	8.25e-10	2.30769	0.005	0.13	3.31e-06			Ube2d1	5.78e-06	-0.382219	0.145	0.149	0.0231522			Kdm7a	4.2e-07	-1.48652	0.2	0.137	0.00168525
Cd36	2.41e-293	3.38498	0.03	0.256	9.67e-290			Hmces	4.11e-12	1.59066	0.152	0.229	1.65e-08			Gm26789	1.1e-65	1.86829	0.013	0.233	4.41e-62			Trim30d	1.44e-07	2.30397	0.096	0.118	0.000577839			C87436	2.96e-20	-0.391636	0.171	0.186	1.19e-16			Aspm	3.27e-13	-1.48846	0.562	0.421	1.31e-09
Dhrs13os	1.02e-22	3.37475	0.008	0.391	4.09e-19			Gm13270	1.75e-111	1.58793	0.003	0.178	7.02e-108			B230322F03Rik	7.93e-10	1.84615	0.005	0.109	3.18e-06			H2afx	1.47e-09	2.30074	0.402	0.469	5.89e-06			Slamf9	6.38e-73	-0.409186	0.053	0.12	2.56e-69			Zdhhc18	1.26e-08	-1.49616	0.229	0.141	5.03e-05
Prr5l	1.6e-24	3.36218	0.001	0.132	6.43e-21			1700094D03Rik	3.11e-20	1.56004	0.017	0.118	1.24e-16			Gm47792	1.16e-101	1.83122	0.004	0.381	4.66e-98			Sipa1l2	4.24e-114	2.29731	0.024	0.702	1.7e-110			Shisa5	1.72e-14	-0.409258	0.12	0.199	6.88e-11			Igkv3-4	1.3e-20	-1.52004	0.017	0.327	5.2e-17
Gm10851	1.95e-22	3.35982	0.001	0.129	7.8e-19			Bcl2a1d	0	1.55215	0.05	0.247	0			Pglyrp1	2.37e-84	1.82262	0.146	0.133	9.51e-81			B630019A10Rik	3.31e-12	2.29516	0.007	0.123	1.33e-08			N4bp2l1	8.66e-64	-0.409401	0.112	0.145	3.47e-60			Tigd2	1.04e-09	-1.5335	0.183	0.202	4.17e-06
Marcksl1	3.34e-64	3.34112	0.117	0.148	1.34e-60			Gm45188	2e-101	1.54263	0.007	0.265	8e-98			Fv1	2.57e-18	1.81577	0.003	0.318	1.03e-14			Iglc4	3.84e-38	2.26808	0.012	0.47	1.54e-34			Slc28a2	5.99e-22	-0.410951	0.132	0.114	2.4e-18			Edaradd	4.38e-07	-1.54111	0.069	0.299	0.00175713
Gm49479	4.38e-43	3.31154	0.002	0.258	1.76e-39			Gimap5	6.47e-21	1.53588	0.333	0.266	2.59e-17			Hmgb2	1.02e-13	1.78402	0.418	0.517	4.11e-10			Parp11	7.21e-103	2.25283	0.089	0.495	2.89e-99			Cxcr5	2.76e-06	-0.419106	0.375	0.381	0.0110539			Frg2f1	2.32e-26	-1.56849	0.005	0.354	9.3e-23
Gm48855	4.11e-119	3.30521	0.039	0.362	1.65e-115			Atr	1.82e-112	1.52468	0.108	0.224	7.29e-109			Qrfp	4.43e-163	1.77729	0.036	0.214	1.78e-159			Gm44265	3.4e-29	2.2374	0.004	0.181	1.36e-25			Pakap.1	2.6e-24	-0.42648	0.371	0.407	1.04e-20			Gm47376	4.66e-27	-1.57888	0.056	0.456	1.87e-23
Nexn	1.58e-200	3.25365	0.064	0.33	6.33e-197			Podn	2.2e-45	1.52266	0.213	0.286	8.83e-42			Col4a5	6.15e-11	1.75919	0.978	0.975	2.47e-07			Rap2b	1.97e-106	2.22184	0.052	0.158	7.88e-103			Il2rb	4.2e-31	-0.431291	0.052	0.114	1.68e-27			Gm10366	1.44e-19	-1.58993	0.004	0.293	5.75e-16
Kcnk3	8.03e-143	3.25171	0.102	0.345	3.22e-139			4632428C04Rik	3.78e-202	1.48031	0.006	0.565	1.51e-198			Gm15706	9.9e-14	1.75692	0.02	0.157	3.97e-10			Gm26532	2.9e-244	2.19462	0.078	0.268	1.16e-240			Ier5	5.24e-08	-0.437234	0.14	0.201	0.000210098			Pnpla8	7.61e-18	-1.60507	0.141	0.148	3.05e-14
Nadsyn1	5.65e-10	3.23616	0.011	0.198	2.26e-06			Mrvi1	5.65e-26	1.46597	0.046	0.142	2.26e-22			Gm15013	8.67e-52	1.74422	0.004	0.451	3.48e-48			Cd244a	3.96e-18	2.17707	0.005	0.158	1.59e-14			Gm20559	7.24e-13	-0.440233	0.314	0.297	2.9e-09			Zfas1	5.14e-08	-1.63119	0.397	0.455	0.000206193
Aspm	2.48e-18	3.22306	0.477	0.651	9.94e-15			Gm26964	2.22e-14	1.45889	0.011	0.208	8.9e-11			Gm47242	9.7e-18	1.74319	0.008	0.126	3.89e-14			Lrrc29	1.59e-07	2.17373	0.004	0.242	0.000635678			Asb2	1.87e-49	-0.449169	0.014	0.238	7.48e-46			Fgd2	1.4e-20	-1.63367	0.122	0.272	5.61e-17
Fv1	7.62e-14	3.18129	0.005	0.145	3.05e-10			Ighv3-6	1.2e-37	1.40889	0.023	0.398	4.81e-34			Pcgf2	1.98e-63	1.72555	0.002	0.113	7.92e-60			Scaper	5.56e-103	2.16703	0.119	0.502	2.23e-99			Cdh17	1.4e-96	-0.460259	0.035	0.245	5.61e-93			Gm49066	2.85e-31	-1.65362	0.009	0.405	1.14e-27
BC051142	9.96e-289	3.16269	0.022	0.484	3.99e-285			Klf6	1.32e-49	1.4079	0.325	0.158	5.3e-46			Iglc4	3.89e-12	1.72225	0.008	0.176	1.56e-08			Ceacam1	1.77e-97	2.16604	0.082	0.563	7.11e-94			Gm49602	2.23e-57	-0.461595	0.042	0.151	8.94e-54			Klc4	2.21e-10	-1.66051	0.017	0.141	8.86e-07
Klf4	3.71e-09	3.14445	0.141	0.039	1.49e-05			Hist2h2ac	1e-09	1.39856	0.184	0.298	4.01e-06			Igtp	1.42e-08	1.71425	0.062	0.236	5.71e-05			4933423P22Rik	4.43e-14	2.14952	0.062	0.322	1.78e-10			H2-Oa	2.32e-16	-0.462059	0.409	0.469	9.3e-13			Gbp4	5.89e-06	-1.72701	0.097	0.267	0.0236041
Gm50386	9.64e-47	3.14407	0.075	0.423	3.86e-43			Gm9484	8.49e-165	1.36685	0.01	0.524	3.4e-161			Olfr166	4.08e-23	1.71136	0.006	0.226	1.64e-19			Slc44a2	3.14e-10	2.1454	0.207	0.204	1.26e-06			9230111E07Rik	3.07e-31	-0.462758	0.131	0.284	1.23e-27			Lztfl1	1.51e-37	-1.73524	0.176	0.426	6.04e-34
Iglv1	5.57e-125	3.14225	0.075	0.259	2.23e-121			Sned1	1.16e-11	1.35855	0.213	0.313	4.67e-08			Ifit1	3.1e-18	1.69255	0.03	0.151	1.24e-14			Tmem267	1.82e-44	2.12603	0.005	0.321	7.28e-41			AB124611	2.37e-09	-0.464582	0.245	0.228	9.51e-06			Itpkb	4.31e-12	-1.82728	0.207	0.102	1.73e-08
Ifit3	1.12e-46	3.1377	0.041	0.223	4.5e-43			Hk2	7.54e-79	1.34853	0.017	0.247	3.02e-75			Ednrb	5.34e-13	1.66468	0.236	0.181	2.14e-09			Golga3	1.86e-35	2.07393	0.093	0.334	7.45e-32			A330040F15Rik	1.32e-41	-0.472243	0.062	0.308	5.27e-38			Scaper	2.71e-12	-1.84721	0.11	0.137	1.09e-08
Ttbk1	4.25e-154	3.10368	0.006	0.492	1.7e-150			Col4a2	4.94e-26	1.33598	0.197	0.148	1.98e-22			Klhl14	8.89e-121	1.64554	0.05	0.238	3.56e-117			Gm9484	4.09e-88	2.03331	0.012	0.567	1.64e-84			Lyst	4.22e-29	-0.479961	0.316	0.19	1.69e-25			Gm12905	1.68e-10	-1.85317	0.02	0.445	6.74e-07
Slc37a2	3.72e-77	3.08258	0.025	0.369	1.49e-73			Phf11b	4.15e-07	1.31777	0.106	0.278	0.00166526			Ramp2	3.61e-09	1.61108	0.977	0.961	1.44e-05			Plekhm1	1.11e-32	2.03197	0.082	0.298	4.44e-29			Trim30b	8.23e-07	-0.480372	0.117	0.199	0.00329935			Gm13383	8.19e-25	-1.8801	0.034	0.468	3.28e-21
Gm14540	1.18e-36	3.07472	0.003	0.366	4.71e-33			Adamts12	1.77e-15	1.31679	0.226	0.204	7.08e-12			Cxcl12	2.46e-15	1.58762	0.575	0.727	9.88e-12			Enc1	9.74e-66	2.01358	0.006	0.376	3.91e-62			Tecpr1	7.39e-11	-0.481079	0.149	0.109	2.96e-07			Acox3	2.85e-30	-1.90119	0.125	0.202	1.14e-26
Gm34006	0	3.05982	0.021	0.248	0			Rian	8.01e-15	1.30737	0.294	0.413	3.21e-11			Ighv1-82	1.47e-17	1.57969	0.02	0.177	5.87e-14			Gm2237	3.7e-40	2.00775	0.004	0.45	1.48e-36			Zfp316	9.93e-101	-0.482246	0.03	0.374	3.98e-97			Vcam1	8.38e-13	-1.90405	0.229	0.478	3.36e-09
Ogfrl1	4.06e-206	3.04569	0.044	0.345	1.63e-202			Gm10366	1.79e-122	1.30394	0.008	0.4	7.17e-119			Gmnn	7.53e-16	1.57049	0.277	0.322	3.02e-12			Fkbp5	5.93e-97	2.00224	0.042	0.111	2.38e-93			Cd74	1.83e-20	-0.482698	0.574	0.767	7.35e-17			Pgap1	1.15e-20	-1.92181	0.183	0.169	4.62e-17
Gm29055	2.36e-123	3.03615	0.01	0.404	9.48e-120			Col15a1	6.47e-34	1.3021	0.198	0.157	2.59e-30			Itga6	4.15e-64	1.56805	0.04	0.154	1.66e-60			Gm43256	1.12e-05	1.9834	0.004	0.344	0.0450385			Snx30	2.13e-25	-0.489005	0.338	0.337	8.55e-22			Arhgap27os2	3.26e-07	-1.92273	0.019	0.318	0.00130842
Dennd4a	6.55e-21	3.03142	0.372	0.334	2.62e-17			Osr2	3.29e-23	1.29942	0.429	0.527	1.32e-19			Furin	8.23e-105	1.56686	0.036	0.309	3.3e-101			Icosl	8.8e-37	1.98084	0.263	0.461	3.53e-33			Gm9888	4.96e-148	-0.495031	0.017	0.347	1.99e-144			Plcl2	2.48e-35	-1.92942	0.118	0.18	9.94e-32
Gm45894	1.65e-135	2.99716	0.047	0.492	6.63e-132			Zfp940	1.54e-90	1.28317	0.009	0.318	6.15e-87			Ifi30	8.14e-40	1.56567	0.45	0.584	3.26e-36			Sik2	5.31e-93	1.97645	0.098	0.399	2.13e-89			Zbtb18	7.62e-10	-0.499404	0.108	0.119	3.06e-06			Ppm1e	3.69e-07	-1.9407	0.042	0.233	0.00148089
B430306N03Rik	4.98e-212	2.96442	0.013	0.403	2e-208			Batf	8.17e-07	1.27935	0.038	0.16	0.00327291			Limch1	4.96e-14	1.56329	0.97	0.958	1.99e-10			Tmcc3	1.13e-148	1.97417	0.06	0.214	4.53e-145			Fam129a	5.43e-07	-0.501782	0.56	0.443	0.00217564			Igkv5-43	5.84e-23	-1.95249	0.04	0.496	2.34e-19
Hist1h2ap	1.8e-07	2.94832	0.397	0.416	0.000722744			Wfdc17	5.36e-39	1.2739	0.076	0.457	2.15e-35			Sdf2l1	2.87e-17	1.55573	0.668	0.733	1.15e-13			Sfn	8.79e-07	1.97029	0.092	0.286	0.00352166			Mndal	1.96e-46	-0.519719	0.143	0.37	7.86e-43			Nenf	3.58e-09	-1.95795	0.184	0.194	1.44e-05
6030468B19Rik	1.22e-84	2.91665	0.004	0.347	4.9e-81			Msrb1	3.81e-43	1.26685	0.07	0.231	1.53e-39			Adamts2	2.65e-08	1.54568	0.976	0.968	0.000106062			Birc5	1.25e-14	1.95555	0.463	0.604	5.02e-11			Itpr1	3.32e-10	-0.532354	0.191	0.259	1.33e-06			Tmem176a	1.26e-09	-1.96438	0.05	0.207	5.04e-06
Kcnb1	7.94e-17	2.8934	0.027	0.375	3.18e-13			Nudt15	8.15e-88	1.24572	0.032	0.31	3.27e-84			Col15a1	2.81e-10	1.54262	0.567	0.774	1.12e-06			Hist1h2ap	5.23e-14	1.911	0.424	0.562	2.1e-10			Nsun6	1.27e-20	-0.533539	0.187	0.177	5.1e-17			Csf2rb2	5.45e-19	-1.96542	0.073	0.28	2.19e-15
Gm48768	2.88e-114	2.88728	0.013	0.4	1.16e-110			Rbp4	2.34e-11	1.24503	0.139	0.1	9.38e-08			Ifit3	3.28e-19	1.53614	0.039	0.248	1.32e-15			Lzts1	1.27e-14	1.90359	0.003	0.159	5.08e-11			Atm	1.27e-08	-0.535305	0.275	0.298	5.1e-05			Gm48914	2.85e-27	-1.98245	0.007	0.469	1.14e-23
Spata2l	5.5e-188	2.86833	0.009	0.442	2.2e-184			Tmed6	2.1e-06	1.24306	0.171	0.243	0.00842285			Sec61b	1.12e-11	1.51618	0.502	0.513	4.47e-08			Gm16283	3.89e-11	1.89182	0.037	0.244	1.56e-07			Bmyc	1.22e-09	-0.536151	0.502	0.417	4.9e-06			5430431A17Rik	2.22e-09	-1.994	0.025	0.214	8.9e-06
Pde2a	3.28e-103	2.86758	0.057	0.142	1.32e-99			Snx10	6.25e-98	1.23002	0.043	0.275	2.51e-94			Socs1	3.54e-117	1.49984	0.122	0.203	1.42e-113			Lpcat2	6.79e-15	1.88612	0.033	0.333	2.72e-11			Gpr183	2.19e-07	-0.550739	0.144	0.272	0.000878268			Gm45250	5.25e-48	-2.00049	0.012	0.566	2.1e-44
Hmox1	1.5e-93	2.83649	0.001	0.112	6e-90			Zfp14	1.14e-30	1.21014	0.004	0.366	4.58e-27			Glcci1	2.39e-20	1.48912	0.233	0.212	9.59e-17			Nlrc4	7.79e-138	1.87308	0.053	0.701	3.12e-134			Tgtp1	2.05e-128	-0.55407	0.169	0.09	8.2e-125			Dnajb4	2.73e-27	-2.00055	0.142	0.11	1.1e-23
Gm48678	1.6e-59	2.82426	0.006	0.201	6.39e-56			Gm43387	5.16e-15	1.19492	0.008	0.196	2.07e-11			Cdkn2d	4.02e-51	1.48576	0.187	0.216	1.61e-47			Gm50386	3.73e-63	1.87008	0.079	0.574	1.5e-59			1700094D03Rik	4.88e-09	-0.560142	0.035	0.186	1.96e-05			Pid1	1.64e-08	-2.01542	0.211	0.352	6.58e-05
Cul9	4.49e-38	2.8211	0.012	0.197	1.8e-34			2600002D14Rik	1.04e-08	1.16998	0.006	0.124	4.16e-05			Arrdc3	1.61e-35	1.47344	0.058	0.134	6.46e-32			Wls	8.19e-53	1.87002	0.057	0.106	3.28e-49			Gm11613	2.44e-89	-0.56141	0.024	0.295	9.79e-86			Ddt	4.73e-28	-2.02634	0.261	0.364	1.89e-24
D830025C05Rik	1.3e-17	2.80071	0.039	0.116	5.2e-14			Txndc5	7.97e-40	1.15109	0.222	0.234	3.19e-36			Gm10353	9.83e-144	1.47113	0.013	0.462	3.94e-140			Cd86	4.51e-116	1.85166	0.104	0.503	1.81e-112			Crisp3	4.87e-111	-0.56656	0.061	0.303	1.95e-107			Ifi208	8.42e-07	-2.04189	0.07	0.101	0.00337371
Rasgrf2	1.11e-52	2.77815	0.009	0.153	4.45e-49			Slc16a7	1.68e-06	1.14089	0.027	0.224	0.00672226			Mcm3	6.31e-07	1.46987	0.176	0.115	0.00253069			Slamf7	3.43e-31	1.84371	0.124	0.087	1.37e-27			Adgre5	2.02e-10	-0.568996	0.167	0.258	8.1e-07			Klf12	1.8e-15	-2.04382	0.007	0.251	7.22e-12
Zc3h6	1.22e-159	2.77126	0.099	0.284	4.87e-156			Gask1b	5.11e-06	1.13327	0.227	0.149	0.0204676			Il5ra	8.89e-221	1.46864	0.063	0.536	3.56e-217			Irf1	2e-43	1.83634	0.119	0.344	8e-40			Pou2f2	4.65e-07	-0.569386	0.496	0.578	0.00186235			Nuggc	9.23e-46	-2.04601	0.281	0.547	3.7e-42
Hk2	2.8e-25	2.76168	0.012	0.121	1.12e-21			1700120C14Rik	1.85e-17	1.12429	0.014	0.292	7.42e-14			Samsn1	9.33e-86	1.46165	0.264	0.259	3.74e-82			Gm4258	2.29e-119	1.83418	0.059	0.355	9.19e-116			Arhgap17	6.93e-06	-0.580183	0.461	0.499	0.027787			Antxr2	2e-26	-2.08329	0.097	0.352	8e-23
D930030I03Rik	8.26e-191	2.75706	0.01	0.315	3.31e-187			Eea1	2.1e-18	1.11638	0.121	0.184	8.42e-15			2810013P06Rik	4.21e-15	1.45735	0.195	0.137	1.69e-11			Slfn2	3.53e-13	1.81902	0.395	0.413	1.42e-09			Gm16093	3.76e-41	-0.582491	0.005	0.216	1.51e-37			Il21r	3.02e-09	-2.08443	0.347	0.271	1.21e-05
Myo7a	5.81e-102	2.74897	0.016	0.353	2.33e-98			Ighv1-26	2.64e-249	1.11348	0.027	0.432	1.06e-245			Gan	1.28e-60	1.45145	0.298	0.224	5.14e-57			Zer1	2.42e-68	1.81096	0.101	0.351	9.71e-65			Junb	6.56e-08	-0.584551	0.439	0.475	0.000262757			Fam169b	4.32e-15	-2.08964	0.159	0.108	1.73e-11
A530032D15Rik	1.32e-06	2.74797	0.073	0.226	0.00530413			Ly6a	3.49e-15	1.11239	0.39	0.477	1.4e-11			Ighv14-3	1.28e-13	1.43403	0.008	0.188	5.12e-10			Tmem108	3.75e-117	1.77693	0.138	0.569	1.5e-113			Col11a2	1.21e-26	-0.591412	0.01	0.16	4.87e-23			Taz	1.22e-19	-2.09665	0.179	0.153	4.9e-16
Lrrc29	2.31e-97	2.74134	0.005	0.329	9.25e-94			Cpt1b	4.02e-41	1.10983	0.005	0.267	1.61e-37			Mrgpre	4.82e-19	1.41199	0.029	0.279	1.93e-15			Hist1h4d	9.49e-11	1.76012	0.241	0.271	3.8e-07			Tmem108	5.22e-60	-0.609533	0.173	0.186	2.09e-56			Tle4	1.8e-20	-2.10446	0.309	0.232	7.2e-17
Nectin2	5.22e-27	2.72638	0	0.108	2.09e-23			B130055M24Rik	8.38e-07	1.10578	0.005	0.172	0.00335724			Ank	1.28e-18	1.39651	0.012	0.138	5.12e-15			Egr2	8.54e-250	1.75798	0.02	0.59	3.42e-246			mt-Co1	2.41e-06	-0.612093	0.533	0.442	0.00965204			Stat2	1.98e-08	-2.11398	0.086	0.116	7.95e-05
H2afx	2.21e-14	2.71261	0.378	0.414	8.86e-11			Cyp4f18	2.63e-55	1.08882	0.2	0.28	1.05e-51			Map3k8	7.08e-75	1.39213	0.128	0.296	2.84e-71			Gm28694	6.34e-117	1.74728	0.018	0.65	2.54e-113			Star	3.47e-73	-0.62105	0.022	0.358	1.39e-69			Mpeg1	1.3e-21	-2.11873	0.064	0.218	5.22e-18
Dusp2	7.01e-63	2.66158	0.389	0.278	2.81e-59			Gm50069	3.27e-24	1.07311	0.009	0.341	1.31e-20			Gm17344	1.07e-25	1.38889	0.006	0.356	4.29e-22			Kif21b	7.23e-30	1.73033	0.201	0.218	2.9e-26			Trem1	9.39e-07	-0.625247	0.111	0.112	0.00376287			P2ry10	6.05e-10	-2.13182	0.187	0.17	2.43e-06
Kalrn	9.83e-43	2.64839	0.011	0.21	3.94e-39			Fkbp11	5.35e-07	1.06337	0.386	0.459	0.00214504			Edem2	5.03e-40	1.38785	0.497	0.682	2.02e-36			Gm45894	9.9e-78	1.66137	0.041	0.476	3.97e-74			Psap	6e-08	-0.62546	0.542	0.583	0.000240518			Bcl7a	2.73e-10	-2.13271	0.133	0.182	1.09e-06
Ell2	7.29e-19	2.62822	0.062	0.103	2.92e-15			Gm26648	9.45e-10	1.06318	0.003	0.148	3.79e-06			Klrb1a	5.34e-27	1.36502	0.525	0.317	2.14e-23			Eya4	7.71e-20	1.63141	0	0.104	3.09e-16			Dtx1	7.66e-43	-0.626893	0.299	0.402	3.07e-39			Dleu2	3.69e-15	-2.14897	0.243	0.163	1.48e-11
Map10	1.2e-09	2.62576	0.007	0.256	4.82e-06			Tent5c	1.12e-13	1.05148	0.053	0.1	4.48e-10			Anxa2	1.98e-30	1.36288	0.663	0.768	7.92e-27			Plcl2	1.73e-33	1.63058	0.156	0.298	6.93e-30			Mirt1	5.74e-21	-0.635848	0.282	0.177	2.3e-17			Haao	9.44e-08	-2.18645	0.26	0.217	0.000378172
Hck	9.7e-32	2.59679	0.071	0.221	3.89e-28			Ephx2	5.73e-18	1.02252	0	0.314	2.3e-14			Stx19	1.34e-18	1.34935	0.002	0.23	5.38e-15			Mef2b	4.74e-08	1.62957	0.328	0.388	0.000189855			Irak3	8.43e-95	-0.640773	0.048	0.104	3.38e-91			Arhgap17	3.19e-12	-2.19179	0.414	0.301	1.28e-08
Batf	1.09e-58	2.59082	0.033	0.252	4.36e-55			Csf2rb	9.36e-15	1.01684	0.008	0.24	3.75e-11			Fam222a	5.39e-09	1.34648	0.006	0.125	2.16e-05			Fam241a	3.64e-36	1.62733	0.035	0.158	1.46e-32			Lgals3bp	9.23e-25	-0.643253	0.05	0.19	3.7e-21			Irf2bp2	1.25e-24	-2.19469	0.268	0.213	5.02e-21
Nfam1	0	2.56729	0.043	0.411	0			Ovgp1	9.95e-12	1.012	0.004	0.188	3.99e-08			5430402O13Rik	1.26e-08	1.33066	0.006	0.212	5.06e-05			Dnajc28	9.5e-07	1.6068	0.003	0.164	0.00380619			Ptpn6	7.68e-08	-0.643381	0.448	0.556	0.000307703			A230072E10Rik	4.45e-64	-2.19559	0.019	0.507	1.78e-60
Olfr99	4.51e-129	2.5286	0.01	0.244	1.81e-125			Slc43a3	9.89e-08	0.991202	0.276	0.399	0.00039647			Cybb	4.09e-19	1.3306	0.492	0.53	1.64e-15			Irf4	8.16e-129	1.59734	0.146	0.495	3.27e-125			Sh2b3	6.15e-14	-0.643501	0.286	0.221	2.46e-10			Mfge8	1.29e-06	-2.21424	0.105	0.135	0.00515557
Gatm	5.93e-06	2.52808	0.239	0.169	0.0237567			Cux1	3.56e-38	0.986183	0.224	0.182	1.43e-34			Maml3	3.79e-27	1.30024	0.074	0.22	1.52e-23			Sdc4	1.22e-05	1.58724	0.336	0.311	0.0488808			Pfkfb3	6.97e-49	-0.648407	0.087	0.159	2.79e-45			Ccdc88a	2.71e-06	-2.22965	0.08	0.207	0.0108792
Gm12503	5.55e-21	2.49241	0.001	0.169	2.23e-17			Trib1	1.22e-18	0.967947	0.031	0.131	4.89e-15			Osr2	1.44e-11	1.29501	0.956	0.974	5.79e-08			Sh2b3	3.01e-41	1.57884	0.186	0.467	1.21e-37			Lmo2	2.3e-13	-0.649196	0.384	0.361	9.21e-10			Slamf7	1.01e-16	-2.23667	0.219	0.415	4.06e-13
Cd244a	6.27e-07	2.48933	0.009	0.183	0.00251469			Cdkn3	4.48e-14	0.962257	0.461	0.523	1.79e-10			Ctsb	1.44e-08	1.29371	0.36	0.508	5.76e-05			Cdkn3	7.51e-26	1.57325	0.467	0.756	3.01e-22			Fcrla	5.7e-08	-0.657892	0.44	0.469	0.000228641			Rubcn	1.21e-23	-2.25892	0.109	0.231	4.85e-20
Gm16731	1.12e-87	2.46711	0.008	0.391	4.47e-84			Dtx1	7.2e-10	0.929911	0.095	0.194	2.89e-06			Cdkn3	3.8e-34	1.28956	0.476	0.64	1.52e-30			Il17rb	9.08e-07	1.57036	0.007	0.113	0.00363917			Zfp398	1.34e-17	-0.660944	0.171	0.156	5.36e-14			Hivep2	2.37e-18	-2.26778	0.241	0.144	9.5e-15
Tlr9	1.17e-240	2.45778	0.015	0.597	4.68e-237			Gimap7	1.12e-52	0.912592	0.232	0.358	4.49e-49			Lnx1	5.5e-08	1.27342	0.01	0.222	0.000220449			Fcgr2b	1.95e-17	1.56669	0.16	0.305	7.83e-14			Cers4	9.99e-31	-0.661288	0.244	0.157	4e-27			Trim7	1.43e-13	-2.27555	0.194	0.164	5.73e-10
Parp11	5.08e-28	2.45307	0.084	0.16	2.04e-24			Gpat3	9.15e-71	0.893715	0.026	0.381	3.67e-67			Gbp6	1.93e-214	1.25665	0.011	0.148	7.73e-211			Rnf167	9.65e-29	1.56164	0.248	0.18	3.87e-25			Dkk3	8.75e-06	-0.664872	0.008	0.154	0.0350504			Csf1r	9.72e-17	-2.27775	0.13	0.434	3.89e-13
Noxred1	2e-174	2.44855	0.019	0.396	8e-171			Pde4b	7.79e-41	0.884432	0.244	0.193	3.12e-37			Tnf	3.63e-221	1.24317	0.019	0.295	1.45e-217			Gm9888	3.15e-90	1.5381	0.01	0.524	1.26e-86			Klra17	1.02e-31	-0.670464	0.405	0.65	4.1e-28			Parp3	1.05e-06	-2.27953	0.095	0.146	0.00419581
Gm26826	2.11e-238	2.41182	0.006	0.484	8.45e-235			D830025C05Rik	1.19e-80	0.884406	0.044	0.133	4.77e-77			Gm49747	4.49e-17	1.23965	0.007	0.341	1.8e-13			4921525O09Rik	9.63e-44	1.53758	0.017	0.497	3.86e-40			Bank1	5.25e-27	-0.681947	0.299	0.458	2.11e-23			Tspan3	2.17e-17	-2.29567	0.069	0.106	8.71e-14
Cox8b	1.91e-42	2.41171	0.034	0.113	7.66e-39			Gm12758	1.8e-06	0.875424	0.007	0.204	0.00722743			Ccr2	8.09e-13	1.23702	0.208	0.201	3.24e-09			Casp4	2.12e-24	1.53651	0.06	0.187	8.51e-21			Icosl	7.13e-50	-0.68231	0.234	0.257	2.86e-46			Sh3pxd2a	1.12e-81	-2.34283	0.08	0.236	4.47e-78
9930012K11Rik	1.45e-40	2.39607	0.006	0.29	5.83e-37			Tubb4b	4.92e-21	0.871817	0.365	0.408	1.97e-17			Ckap4	1.44e-55	1.22454	0.635	0.843	5.78e-52			B130055M24Rik	1.85e-15	1.53491	0.01	0.448	7.43e-12			Cd83	1.41e-07	-0.683113	0.385	0.468	0.000563512			Rassf3	2.04e-24	-2.37656	0.103	0.093	8.16e-21
Cmpk2	1.34e-36	2.39163	0.026	0.183	5.35e-33			Ddhd1	4.09e-58	0.849626	0.067	0.226	1.64e-54			Gm50386	1.84e-100	1.21496	0.073	0.319	7.36e-97			Lrp8	6.74e-08	1.53103	0.076	0.128	0.000270122			Plvap	1.12e-09	-0.685176	0.604	0.86	4.48e-06			Irs2	6.05e-23	-2.39279	0.139	0.393	2.42e-19
Tent5a	9.7e-44	2.37702	0.131	0.098	3.89e-40			Ifit2	1.94e-73	0.848822	0.035	0.152	7.79e-70			Adam23	3.23e-08	1.20078	0.853	0.871	0.000129591			Olfr99	4.26e-90	1.52528	0.048	0.467	1.71e-86			Ms4a4b	2.84e-14	-0.693292	0.101	0.052	1.14e-10			Runx1	6.46e-06	-2.40923	0.155	0.119	0.0258782
Calhm6	1.51e-81	2.33095	0.048	0.122	6.07e-78			Gm19585	2.11e-33	0.842773	0.087	0.206	8.45e-30			1300014J16Rik	1.04e-54	1.20062	0.013	0.323	4.18e-51			Gm47664	1.86e-64	1.52367	0.191	0.164	7.47e-61			Tug1	5.55e-18	-0.701348	0.275	0.262	2.23e-14			E230001N04Rik	1.9e-13	-2.41347	0.037	0.131	7.63e-10
Gm8369	3.44e-08	2.32348	0.534	0.574	0.000138064			Ifit3b	5.09e-151	0.832565	0.008	0.329	2.04e-147			Eaf2	1.41e-17	1.19648	0.555	0.689	5.64e-14			Tagln2	1.05e-62	1.51913	0.196	0.11	4.22e-59			D730045B01Rik	1.49e-15	-0.701477	0.065	0.285	5.95e-12			2810454H06Rik	2.76e-12	-2.43219	0.033	0.159	1.11e-08
Bcas3os1	3.19e-101	2.31801	0.007	0.376	1.28e-97			Gm30239	2.63e-36	0.829031	0.032	0.31	1.05e-32			Tmed6	1.31e-26	1.1906	0.227	0.48	5.25e-23			Gm45188	1e-22	1.51718	0.01	0.334	4.02e-19			Pecam1	1.81e-06	-0.703486	0.262	0.279	0.00725888			Traf1	3.58e-06	-2.44649	0.188	0.228	0.0143478
B130046B21Rik	3.7e-29	2.31509	0.004	0.196	1.48e-25			Jund	3.45e-10	0.820797	0.499	0.58	1.38e-06			Lrrc17	2.33e-20	1.18939	0.971	0.967	9.34e-17			Ccnb1	2.63e-08	1.51047	0.452	0.569	0.000105497			Rnf213	1e-13	-0.705474	0.186	0.364	4.01e-10			Zfp62	1.02e-07	-2.47197	0.202	0.169	0.000409258
Ddx58	4.45e-191	2.30722	0.164	0.236	1.78e-187			Clic4	6.04e-20	0.820454	0.107	0.123	2.42e-16			Ptx3	1.73e-32	1.1782	0.962	0.845	6.95e-29			Npdc1	2.45e-26	1.50766	0.002	0.116	9.8e-23			Zbtb37	4.5e-11	-0.707251	0.114	0.116	1.8e-07			N4bp2	8.65e-10	-2.48253	0.168	0.151	3.47e-06
Cd24a	2.69e-52	2.30381	0.423	0.443	1.08e-48			Ptms	1.25e-90	0.819047	0.088	0.171	5.02e-87			Gm10553	9.97e-14	1.17598	0.016	0.242	4e-10			Kdm6b	6.91e-109	1.49376	0.108	0.261	2.77e-105			Ly86	2.83e-19	-0.708072	0.448	0.593	1.13e-15			Zfp78	5.99e-15	-2.53921	0.008	0.199	2.4e-11
Pglyrp1	0	2.29038	0.131	0.313	0			Oasl2	1.1e-05	0.817029	0.028	0.212	0.0441586			Gadd45a	4.07e-28	1.17253	0.055	0.192	1.63e-24			Eea1	1.95e-73	1.48836	0.115	0.157	7.82e-70			Ighd	1.37e-39	-0.7093	0.223	0.354	5.47e-36			Tmem106b	1.78e-25	-2.54199	0.103	0.084	7.13e-22
Plekha7	2.12e-12	2.27964	0.004	0.286	8.51e-09			Stxbp3	1.41e-28	0.808622	0.116	0.151	5.66e-25			Col12a1	1.18e-12	1.16311	0.963	0.954	4.72e-09			Smc2	9.01e-26	1.48228	0.226	0.322	3.61e-22			Pgap1	9.4e-15	-0.709601	0.23	0.196	3.77e-11			Gm15327	2.31e-69	-2.56323	0.017	0.482	9.24e-66
Dnajc7	3.04e-18	2.27659	0.385	0.324	1.22e-14			Eln	5.67e-74	0.806829	0.266	0.482	2.27e-70			Eif4e	2.95e-61	1.15771	0.11	0.111	1.18e-57			Txndc5	8.98e-80	1.46982	0.214	0.116	3.6e-76			Camk2b	4.69e-63	-0.716226	0.017	0.162	1.88e-59			Brwd1	2.2e-10	-2.56431	0.241	0.142	8.83e-07
Lockd	1.15e-13	2.26315	0.248	0.25	4.59e-10			Sod2	8.02e-32	0.785225	0.145	0.142	3.22e-28			Fbxl12	6.57e-27	1.15715	0.174	0.197	2.63e-23			5830416I19Rik	2.12e-66	1.45987	0.018	0.528	8.49e-63			Stat4	6.19e-15	-0.727376	0.127	0.235	2.48e-11			Lst1	6.66e-45	-2.56716	0.034	0.453	2.67e-41
Gpr18	3.65e-121	2.25388	0.245	0.435	1.46e-117			Fbxl5	4.91e-18	0.784341	0.146	0.154	1.97e-14			Txndc11	3.88e-33	1.15025	0.19	0.31	1.56e-29			Ttpal	5.33e-55	1.45849	0.145	0.458	2.13e-51			Vkorc1	1.09e-11	-0.731696	0.617	0.452	4.37e-08			Ighv1-64	2.7e-93	-2.57697	0.02	0.381	1.08e-89
Cage1	1.18e-64	2.23933	0.007	0.224	4.73e-61			Creld2	2.3e-14	0.776893	0.161	0.32	9.24e-11			H2-T24	3.48e-19	1.13715	0.059	0.232	1.39e-15			Igha	5.14e-59	1.44744	0.012	0.263	2.06e-55			Pag1	1.13e-09	-0.732477	0.384	0.318	4.54e-06			Fam71e1	8.1e-78	-2.63698	0.013	0.427	3.25e-74
F630028O10Rik	2.7e-14	2.23753	0.005	0.137	1.08e-10			Fcgr2b	9.45e-37	0.773496	0.184	0.305	3.79e-33			Sparcl1	8.72e-17	1.13011	0.446	0.604	3.5e-13			Hist2h2ab	1.46e-09	1.44665	0.005	0.362	5.84e-06			Gm15327	7.34e-41	-0.733383	0.061	0.155	2.94e-37			Nlrp10	3.75e-11	-2.66704	0.021	0.16	1.5e-07
Colq	5.58e-49	2.22146	0.006	0.135	2.23e-45			Mcm6	1.12e-18	0.76806	0.231	0.205	4.49e-15			Mbd1	7.28e-09	1.12689	0.07	0.129	2.92e-05			Atp8a1	1.4e-12	1.43891	0.158	0.156	5.63e-09			Gm26648	1.17e-66	-0.737686	0.106	0.283	4.7e-63			Arl4a	1.81e-08	-2.68174	0.115	0.139	7.25e-05
Mcm6	5.52e-36	2.21575	0.256	0.058	2.21e-32			Irf7	5.23e-75	0.760306	0.074	0.174	2.1e-71			Llgl2	8.45e-09	1.11354	0.012	0.218	3.39e-05			Tmem163	3.86e-41	1.4323	0.117	0.489	1.55e-37			Rps24	8.94e-19	-0.73898	0.33	0.458	3.58e-15			Bcl2	9.5e-11	-2.68402	0.275	0.235	3.81e-07
Isg15	3.79e-48	2.19806	0.041	0.108	1.52e-44			AC149090.1	7.19e-19	0.757083	0.403	0.291	2.88e-15			Ndrg3	6.45e-20	1.11253	0.049	0.126	2.58e-16			Sfi1	2.37e-18	1.41796	0.09	0.372	9.5e-15			Plek	9.66e-16	-0.740827	0.452	0.544	3.87e-12			Lta	2.06e-27	-2.73758	0.115	0.448	8.27e-24
Ube2d1	1.59e-52	2.17521	0.153	0.233	6.38e-49			B230398E01Rik	3.57e-12	0.748321	0.009	0.167	1.43e-08			Tmcc3	1.53e-219	1.11232	0.09	0.591	6.14e-216			Zbtb10	8.81e-79	1.41669	0.054	0.463	3.53e-75			Gm13822	6.42e-65	-0.743068	0.016	0.287	2.57e-61			Rnf216	7e-12	-2.74773	0.184	0.166	2.8e-08
B3galt2	1.11e-302	2.16807	0.017	0.525	4.46e-299			Ifi204	1.31e-17	0.740063	0.284	0.198	5.23e-14			Tmem176b	8.13e-16	1.07745	0.632	0.744	3.26e-12			2810454H06Rik	8.71e-33	1.40572	0.03	0.415	3.49e-29			Zfp773	1.71e-30	-0.743696	0.026	0.127	6.86e-27			Pakap.1	6.95e-18	-2.75293	0.068	0.251	2.79e-14
Wdr38	2.88e-179	2.16797	0.006	0.494	1.15e-175			Lmnb1	3.66e-37	0.733466	0.194	0.263	1.47e-33			Zmym2	6.13e-71	1.05843	0.127	0.358	2.46e-67			Tdrp	9.6e-14	1.39242	0.118	0.031	3.85e-10			Grina	8.15e-12	-0.746278	0.117	0.11	3.27e-08			Nlrc4	1.52e-10	-2.77587	0.029	0.16	6.08e-07
Tmem106a	2.74e-09	2.15072	0.004	0.154	1.1e-05			Pde7a	2.88e-09	0.730074	0.303	0.229	1.15e-05			Tnfrsf18	4.9e-73	1.0497	0.073	0.167	1.96e-69			Ifnar1	1.18e-10	1.38888	0.156	0.247	4.73e-07			Fcrl5	5.56e-32	-0.758261	0.031	0.341	2.23e-28			Blk	2.15e-18	-2.77996	0.286	0.339	8.6e-15
Zfp14	5.22e-11	2.14227	0.003	0.21	2.09e-07			Cenpf	4.36e-09	0.721152	0.492	0.58	1.75e-05			Ctsc	3.58e-59	1.03244	0.306	0.378	1.44e-55			Ccdc142	8.41e-37	1.36857	0.024	0.439	3.37e-33			L3mbtl3	1.43e-56	-0.759993	0.074	0.126	5.73e-53			Mylip	1.45e-08	-2.7859	0.172	0.098	5.82e-05
Gimap7	1.51e-57	2.13976	0.214	0.32	6.07e-54			Slamf7	5.78e-34	0.720527	0.145	0.227	2.31e-30			Ezh2	3.4e-67	1.02813	0.127	0.193	1.36e-63			Gbp4	5.53e-61	1.35232	0.102	0.314	2.22e-57			Serbp1	1.59e-07	-0.763933	0.71	0.741	0.000636068			Gm29361	3.54e-06	-2.80852	0.023	0.257	0.0141751
Gm10785	1.09e-98	2.13859	0.007	0.456	4.38e-95			Spi1	2.9e-50	0.712304	0.217	0.284	1.16e-46			Zmym5	1.33e-21	1.02265	0.225	0.142	5.34e-18			Igtp	8.55e-91	1.33544	0.049	0.194	3.43e-87			Gngt2	6.3e-09	-0.768564	0.54	0.574	2.52e-05			Tox2	7.66e-10	-2.80926	0.137	0.188	3.07e-06
Klra4	5.45e-07	2.11339	0.005	0.165	0.00218276			Kcna3	1.9e-11	0.710625	0.012	0.287	7.61e-08			Sec11c	2e-15	1.01051	0.457	0.592	8.02e-12			Tiparp	2.01e-19	1.32801	0.109	0.123	8.06e-16			Gm17477	1.34e-28	-0.770799	0.039	0.315	5.35e-25			Gm14964	2.63e-54	-2.81314	0.207	0.52	1.05e-50
Rwdd3	2.06e-210	2.10793	0.013	0.41	8.25e-207			Sla	3.34e-21	0.708139	0.142	0.197	1.34e-17			Aplp2	1.54e-20	1.00885	0.15	0.153	6.16e-17			Tspoap1	6.56e-108	1.31226	0.007	0.531	2.63e-104			Stk10	1.28e-06	-0.783732	0.184	0.226	0.00511987			A830035O19Rik	1.5e-21	-2.86113	0.005	0.301	6e-18
Akap5	1.66e-177	2.09957	0.013	0.304	6.66e-174			Pcsk6	1.39e-07	0.698113	0.398	0.459	0.000556833			Serpinb9	5.55e-145	0.98875	0.196	0.096	2.23e-141			Skap2	4e-10	1.30855	0.139	0.159	1.6e-06			Akt3	3.93e-12	-0.793466	0.108	0.098	1.58e-08			Socs1	4.29e-54	-2.87098	0.036	0.178	1.72e-50
Crebl2	3.27e-08	2.09443	0.035	0.117	0.000131045			Smoc2	1.36e-12	0.690775	0.209	0.156	5.46e-09			Tle4	4.91e-06	0.984446	0.326	0.232	0.0196884			Emp3	1.63e-12	1.30153	0.366	0.098	6.53e-09			Snx29	1.32e-16	-0.79544	0.364	0.258	5.3e-13			Rgs18	4.46e-47	-2.90079	0.045	0.314	1.79e-43
Gem	3.62e-88	2.09298	0.077	0.218	1.45e-84			Gm14302	1.01e-26	0.680532	0.006	0.2	4.05e-23			Alox5ap	7.71e-58	0.983358	0.294	0.25	3.09e-54			Ap1m2	5.19e-14	1.27471	0.008	0.443	2.08e-10			Bloc1s6os	8.34e-21	-0.803617	0.013	0.193	3.34e-17			Vmn2r96	3.62e-41	-2.91743	0.004	0.221	1.45e-37
Il4i1	7.48e-271	2.03184	0.194	0.411	3e-267			Lilra6	0	0.677956	0.013	0.581	0			Dmd	6.98e-53	0.982294	0.004	0.394	2.8e-49			Lamp2	1.01e-32	1.27442	0.149	0.107	4.04e-29			Arhgap4	4.53e-09	-0.805122	0.34	0.168	1.82e-05			Gm47230	2.16e-18	-2.93682	0.061	0.141	8.67e-15
Irak3	2.94e-30	2.00987	0.085	0.171	1.18e-26			Stk17b	2.67e-07	0.676931	0.471	0.526	0.00106928			Csf2ra	1.26e-109	0.952839	0.03	0.305	5.04e-106			1300014J16Rik	1.15e-95	1.26695	0.015	0.609	4.62e-92			Rogdi	6.24e-22	-0.809494	0.072	0.323	2.5e-18			Retnla	7.79e-47	-2.97094	0.037	0.211	3.12e-43
E230001N04Rik	8.14e-71	2.00491	0.037	0.271	3.26e-67			Gja1	1.26e-73	0.667305	0.277	0.444	5.05e-70			Angptl7	2.85e-10	0.950699	0.006	0.218	1.14e-06			Hmg20a	2.4e-09	1.25962	0.112	0.214	9.63e-06			Wdr38	5.33e-104	-0.811812	0.024	0.354	2.14e-100			Gm15952	1.2e-05	-2.98077	0.011	0.135	0.0481104
Prc1	3.03e-14	1.99522	0.442	0.518	1.22e-10			Ncf1	1.61e-15	0.663176	0.333	0.284	6.45e-12			Gpr137c	1.61e-40	0.936962	0.056	0.281	6.45e-37			Nasp	6.08e-12	1.25738	0.189	0.188	2.44e-08			Etv3	1.05e-28	-0.825527	0.196	0.299	4.2e-25			Gm43024	7.69e-12	-2.98581	0.007	0.193	3.08e-08
5730405O15Rik	7.35e-172	1.97813	0.004	0.456	2.95e-168			Hist1h3c	2.43e-12	0.656705	0.417	0.494	9.73e-09			Smc2	1.14e-10	0.925039	0.169	0.134	4.57e-07			Calr	1.23e-28	1.25066	0.323	0.343	4.94e-25			Fcmr	2.19e-19	-0.835437	0.335	0.431	8.79e-16			4930578M01Rik	1.31e-12	-2.99052	0.011	0.179	5.23e-09
Irf1	1.72e-62	1.95517	0.129	0.338	6.88e-59			Pglyrp1	0	0.655636	0.149	0.464	0			Noxred1	1.73e-164	0.923876	0.031	0.449	6.94e-161			Ifi209	3.75e-26	1.1693	0.409	0.367	1.5e-22			Csf3r	6.26e-06	-0.836236	0.148	0.232	0.0250927			Sned1	1.47e-12	-3.06281	0.301	0.212	5.89e-09
Gm6377	3.91e-304	1.95163	0.079	0.57	1.57e-300			Fkbp5	1.53e-255	0.652484	0.036	0.127	6.15e-252			Ifi47	2.26e-08	0.920191	0.117	0.318	9.07e-05			Rrm2	1.39e-08	1.16859	0.464	0.571	5.58e-05			Gm49492	8.56e-40	-0.843627	0.011	0.121	3.43e-36			Fbxl12	5.58e-06	-3.07595	0.154	0.117	0.0223521
Fam124a	2.52e-29	1.9363	0.001	0.145	1.01e-25			Dnajb11	1.82e-67	0.642076	0.162	0.137	7.28e-64			Sertad2	1.37e-114	0.912154	0.079	0.135	5.49e-111			Zbp1	1.79e-56	1.15084	0.084	0.311	7.18e-53			3110056K07Rik	8.82e-07	-0.846873	0.154	0.125	0.00353348			Ict1os	4.64e-27	-3.10649	0.005	0.295	1.86e-23
Flt1	1.25e-98	1.91469	0.003	0.318	5.02e-95			Calr	7.93e-08	0.633927	0.419	0.373	0.000317747			Sh2d2a	1.51e-49	0.879783	0.073	0.144	6.06e-46			Cks1b	5.52e-14	1.14066	0.261	0.23	2.21e-10			Gm12204	5.39e-69	-0.850758	0.009	0.26	2.16e-65			Aif1	1.24e-11	-3.12242	0.111	0.397	4.98e-08
Creld2	2.17e-28	1.88744	0.051	0.105	8.68e-25			Tmem158	6.98e-06	0.629966	0.381	0.319	0.0279893			Rnf19b	8.21e-199	0.869791	0.073	0.455	3.29e-195			Dennd5b	1.12e-34	1.13355	0.31	0.434	4.48e-31			Cdh11	1.88e-18	-0.853367	0.589	0.83	7.54e-15			Gpm6b	9.65e-10	-3.13151	0.127	0.156	3.87e-06
Gm10827	9.38e-36	1.88161	0.007	0.182	3.76e-32			Pdcd1lg2	9.33e-113	0.623736	0.068	0.352	3.74e-109			Gm10602	4.74e-08	0.85236	0.005	0.223	0.000190059			Hpf1	5.2e-08	1.13025	0.161	0.188	0.000208611			Dusp10	2.77e-79	-0.855495	0.163	0.348	1.11e-75			Il5ra	4.32e-52	-3.1504	0.076	0.177	1.73e-48
Zfp1	6.74e-106	1.86718	0.069	0.136	2.7e-102			Map3k8	1.03e-116	0.619703	0.12	0.333	4.11e-113			Gm568	4.59e-148	0.849866	0.01	0.451	1.84e-144			Sod2	7.12e-08	1.09741	0.131	0.15	0.000285539			Fbxw10	5.24e-76	-0.863318	0.173	0.336	2.1e-72			Klra2	2.21e-08	-3.15356	0	0.221	8.86e-05
Ppm1l	1.2e-42	1.85842	0.028	0.336	4.8e-39			Tagln2	3.65e-25	0.610189	0.2	0.141	1.46e-21			Gm26670	3.98e-13	0.841739	0.009	0.326	1.6e-09			Gm15675	5.77e-65	1.09241	0.108	0.513	2.31e-61			Tgtp2	1.95e-117	-0.874959	0.123	0.133	7.83e-114			Erp27	2.67e-23	-3.17584	0.004	0.165	1.07e-19
Dkkl1	1.01e-05	1.84957	0.003	0.239	0.0402833			Adamts1	9.14e-11	0.596486	0.23	0.308	3.66e-07			D10Wsu102e	3.4e-22	0.830104	0.18	0.128	1.36e-18			Rogdi	3.42e-219	1.0768	0.057	0.515	1.37e-215			Zfp712	8.81e-24	-0.893079	0.027	0.193	3.53e-20			Clec4a1	3.48e-06	-3.179	0.098	0.284	0.0139351
Sox12	5.6e-10	1.82227	0.006	0.202	2.24e-06			Ifi213	4.94e-27	0.592391	0.163	0.316	1.98e-23			4930513N10Rik	4.51e-46	0.808572	0.004	0.264	1.81e-42			Dtx1	3.21e-62	1.05994	0.069	0.245	1.29e-58			H2-DMb2	1.71e-06	-0.893763	0.477	0.522	0.00684165			Zfp759	2.28e-20	-3.23555	0.005	0.207	9.13e-17
Slc10a1	8.83e-57	1.82138	0.004	0.272	3.54e-53			Rexo2	2.08e-11	0.592351	0.156	0.124	8.33e-08			Ryr2	7.65e-11	0.806774	0.011	0.113	3.07e-07			4933406C10Rik	4.25e-11	1.05569	0.008	0.314	1.7e-07			Sh3tc1	3.85e-22	-0.895464	0.061	0.189	1.54e-18			Gm10101	7.07e-09	-3.24339	0.012	0.194	2.83e-05
Gbp5	1.91e-188	1.80732	0.061	0.156	7.68e-185			Bst2	1.31e-54	0.585607	0.149	0.244	5.25e-51			Rian	5.17e-26	0.79223	0.976	0.982	2.07e-22			Cdc20	5.24e-20	1.03324	0.445	0.694	2.1e-16			Tnfaip3	1.37e-22	-0.906167	0.138	0.123	5.5e-19			Gm6377	6.43e-125	-3.34339	0.109	0.712	2.58e-121
Plek	1.62e-15	1.79685	0.265	0.228	6.51e-12			Has2	1.23e-18	0.583017	0.414	0.515	4.92e-15			Ppfia4	3.79e-104	0.775593	0.018	0.389	1.52e-100			Cyp2r1	2.99e-43	1.01648	0.02	0.439	1.2e-39			Coch	2.73e-08	-0.9086	0.006	0.227	0.000109238			Clcf1	4.22e-31	-3.34474	0.058	0.144	1.69e-27
Gm13919	7.74e-20	1.78871	0.001	0.106	3.1e-16			Trim30d	4.2e-72	0.57875	0.111	0.251	1.68e-68			Ica1l	5.67e-38	0.769844	0.006	0.241	2.27e-34			Hist1h1d	1.53e-82	1.01226	0.115	0.455	6.12e-79			4930544F09Rik	4.26e-59	-0.925859	0.011	0.379	1.71e-55			Padi4	3.84e-06	-3.36566	0.141	0.096	0.0154019
Ctsc	5.44e-08	1.78795	0.266	0.259	0.000218017			5830428M24Rik	8.79e-23	0.578598	0.216	0.213	3.52e-19			Rnf166	0	0.760419	0.085	0.344	0			Gm10643	4.09e-52	0.97964	0.012	0.525	1.64e-48			H2-Aa	3.45e-41	-0.927414	0.425	0.647	1.38e-37			Irgc1	4.75e-32	-3.37371	0.044	0.29	1.9e-28
Egfl8	6.64e-14	1.76799	0.002	0.143	2.66e-10			Fkbp2	6.46e-11	0.576405	0.136	0.286	2.59e-07			Snhg15	2.33e-09	0.755186	0.059	0.16	9.35e-06			Gm43024	5.26e-07	0.975698	0.006	0.248	0.00210733			Eif4e	1.12e-10	-0.930631	0.433	0.49	4.49e-07			Gm26749	1.11e-83	-3.38267	0.02	0.458	4.46e-80
Gvin1	2.14e-102	1.75007	0.032	0.182	8.56e-99			Gm19265	7.94e-13	0.576138	0.004	0.237	3.18e-09			Tubb4b	1.76e-10	0.7472	0.394	0.478	7.06e-07			Gm43920	3.68e-08	0.973954	0.016	0.385	0.000147613			Mef2c	6.77e-16	-0.931448	0.534	0.666	2.71e-12			Spns3	1.43e-24	-3.38989	0.028	0.182	5.75e-21
Iglc4	7.36e-297	1.74204	0.009	0.518	2.95e-293			Ckap4	3.8e-148	0.547323	0.117	0.457	1.52e-144			4933406P04Rik	1.09e-19	0.744578	0.008	0.317	4.38e-16			Cnr2	3.53e-80	0.965867	0.097	0.444	1.41e-76			5830432E09Rik	1.82e-24	-0.946977	0.008	0.103	7.28e-21			Gm29994	3.62e-08	-3.54336	0.009	0.276	0.000145125
Cd72	1.66e-70	1.69444	0.433	0.504	6.67e-67			Efhd1	1.2e-09	0.546867	0.422	0.497	4.8e-06			Vmn2r97	4.57e-69	0.744369	0.01	0.24	1.83e-65			Kmt2c	4.21e-09	0.956526	0.322	0.29	1.69e-05			A930005H10Rik	5.32e-22	-0.947337	0.234	0.279	2.13e-18			Gm34908	5.91e-87	-3.58967	0.011	0.429	2.37e-83
Gm47484	1.93e-94	1.68665	0.002	0.303	7.74e-91			Xdh	2.77e-08	0.546103	0.135	0.165	0.000110906			Lrrk2	8.32e-117	0.743723	0.256	0.262	3.34e-113			Gm17227	1.47e-43	0.953581	0.01	0.536	5.88e-40			Oas2	4.44e-19	-0.95325	0.121	0.262	1.78e-15			Gm47792	5e-07	-3.59925	0.015	0.223	0.0020028
C2	9.76e-71	1.66635	0.004	0.169	3.91e-67			Tgfbr2	3.04e-33	0.525283	0.313	0.229	1.22e-29			Rnd3	1.84e-08	0.741224	0.922	0.893	7.38e-05			Hspa5	7.04e-10	0.928676	0.221	0.27	2.82e-06			Klf2	2.28e-08	-0.966073	0.197	0.239	9.14e-05			Jarid2	1.25e-11	-3.62029	0.369	0.214	5.01e-08
Gm28694	0	1.65006	0.008	0.573	0			Tpi1	5.6e-100	0.51852	0.131	0.167	2.25e-96			Vps37b	1.16e-13	0.740908	0.195	0.135	4.65e-10			Ctsc	6.14e-07	0.922418	0.256	0.24	0.00245892			Dclk2	9.02e-06	-0.980395	0.038	0.168	0.0361649			Ccdc142	4.44e-20	-3.6519	0.017	0.305	1.78e-16
Gm50394	3.72e-11	1.64564	0.003	0.123	1.49e-07			Alcam	1.74e-211	0.504029	0.106	0.342	6.97e-208			H2afz	1.09e-07	0.740015	0.367	0.411	0.000438029			Pld4	3.65e-75	0.896047	0.17	0.445	1.46e-71			AI504432	1.1e-08	-0.984003	0.224	0.146	4.42e-05			Ube2d1	2.88e-07	-3.67592	0.137	0.161	0.00115541
Wars	0	1.62933	0.054	0.151	0			2810405F17Rik	1.13e-12	0.500391	0.053	0.139	4.53e-09			Mfsd4a	1.26e-74	0.738501	0.19	0.138	5.06e-71			Hist1h1c	4.78e-57	0.878622	0.224	0.305	1.91e-53			Gm31243	3.97e-15	-0.984473	0.279	0.377	1.59e-11			Tnf	4.41e-36	-3.67914	0.053	0.346	1.77e-32
Gm19265	1.84e-133	1.61479	0.007	0.315	7.36e-130			Id1	1.86e-57	0.481726	0.043	0.179	7.47e-54			P2ry10b	1.62e-143	0.728724	0.088	0.423	6.5e-140			Gns	6.6e-92	0.87294	0.161	0.174	2.65e-88			H2-DMb1	8.13e-21	-0.984721	0.369	0.32	3.26e-17			Map3k19	8.76e-54	-3.6894	0.036	0.343	3.51e-50
Parp8	6.53e-31	1.61077	0.082	0.155	2.62e-27			Mt2	6.42e-25	0.478914	0.272	0.235	2.57e-21			Oxsr1	3.75e-67	0.719354	0.056	0.252	1.5e-63			4933406P04Rik	3.99e-114	0.870759	0.013	0.627	1.6e-110			Kmo	1.2e-10	-0.990179	0.265	0.274	4.8e-07			B3gnt8	2.94e-12	-3.7018	0.068	0.132	1.18e-08
Gm44148	9.12e-79	1.6048	0.006	0.258	3.66e-75			Isg20	3.4e-09	0.476881	0.059	0.163	1.36e-05			Igkv8-27	2.89e-22	0.700431	0.341	0.274	1.16e-18			Ube2s	1.06e-27	0.870091	0.254	0.356	4.24e-24			Sun2	1.02e-10	-0.994655	0.298	0.214	4.1e-07			Mirt1	1.6e-34	-3.73025	0.092	0.14	6.42e-31
Fgd2	4.05e-307	1.58713	0.145	0.619	1.62e-303			Ncoa7	2.89e-48	0.467317	0.091	0.124	1.16e-44			Calu	5.26e-34	0.696082	0.63	0.839	2.11e-30			Gbp2	3.79e-100	0.860899	0.022	0.248	1.52e-96			Fgd2	1.48e-37	-1.01388	0.12	0.219	5.94e-34			Pigr	5.49e-28	-3.73522	0.08	0.385	2.2e-24
Kbtbd8	1.9e-49	1.57499	0.011	0.202	7.6e-46			Setbp1	1.92e-199	0.458434	0.152	0.277	7.69e-196			Zfp169	1.66e-119	0.690371	0.026	0.323	6.67e-116			Zcchc18	1.31e-137	0.851169	0.042	0.101	5.25e-134			E330032C10Rik	4.17e-26	-1.01451	0.027	0.156	1.67e-22			Dkkl1	2.38e-27	-3.74639	0	0.103	9.54e-24
4930481B07Rik	3.23e-41	1.56262	0.003	0.331	1.29e-37			Gm4070	7.75e-144	0.455961	0.084	0.258	3.11e-140			Cerkl	5.75e-58	0.675516	0.021	0.295	2.31e-54			Atp5g1	9.8e-23	0.818961	0.334	0.235	3.93e-19			Gm50386	7.46e-15	-1.01638	0.087	0.187	2.99e-11			Gm10521	2.55e-10	-3.77203	0.013	0.151	1.02e-06
Nrip1	1.55e-86	1.55989	0.119	0.136	6.23e-83			Ifit1	1.08e-22	0.455574	0.021	0.113	4.31e-19			Gm16091	3.44e-40	0.6742	0.003	0.354	1.38e-36			Cblb	7.72e-44	0.817939	0.183	0.244	3.09e-40			Srm	2.31e-12	-1.02281	0.177	0.485	9.27e-09			Cd86	8.98e-07	-3.77875	0.163	0.375	0.00359871
Ighv10-3	5.8e-179	1.55282	0.005	0.396	2.32e-175			Tnfrsf18	5.93e-65	0.454832	0.056	0.1	2.38e-61			Lgi2	4.69e-08	0.66392	0.968	0.964	0.000187946			Gbp5	1.04e-37	0.8039	0.043	0.163	4.17e-34			Ipcef1	3.6e-08	-1.02316	0.076	0.124	0.000144209			Golim4	4.77e-21	-3.79748	0.084	0.101	1.91e-17
Cdc20	2.87e-25	1.54346	0.458	0.579	1.15e-21			H2afx	1.98e-12	0.445751	0.352	0.393	7.94e-09			Ifnar1	8.48e-09	0.650053	0.158	0.118	3.4e-05			N4bp2l1	6.56e-18	0.803281	0.093	0.228	2.63e-14			Jak2	2.26e-19	-1.03194	0.198	0.132	9.07e-16			Mrgpre	5.06e-44	-3.87711	0.029	0.264	2.03e-40
A630072M18Rik	2.57e-41	1.54085	0.084	0.196	1.03e-37			Gm16091	4.45e-77	0.441145	0.005	0.448	1.78e-73			Zcchc18	4.49e-08	0.649798	0.057	0.34	0.000180135			Ppa1	6.95e-59	0.764941	0.045	0.122	2.78e-55			Cacnb3	2.29e-11	-1.03978	0.37	0.424	9.19e-08			Rgs13	4.58e-57	-3.95371	0.256	0.622	1.83e-53
Slco5a1	9.36e-197	1.53294	0.006	0.105	3.75e-193			Mtdh	1.82e-28	0.417553	0.425	0.357	7.28e-25			Ddost	4.28e-13	0.648112	0.224	0.406	1.72e-09			Gngt2	1.94e-34	0.764527	0.198	0.223	7.78e-31			Bach2it1	8.17e-208	-1.04816	0.048	0.408	3.27e-204			B230334C09Rik	4.96e-32	-3.96856	0.052	0.526	1.99e-28
Ikzf3	2.29e-16	1.48487	0.51	0.466	9.19e-13			Slc37a2	1.29e-58	0.413054	0.032	0.368	5.16e-55			Zfp366	2.13e-36	0.644536	0.685	0.633	8.55e-33			S100a10	8.36e-21	0.749754	0.143	0.192	3.35e-17			Sla	4.24e-28	-1.05256	0.109	0.186	1.7e-24			Vkorc1	4.45e-16	-3.99646	0.117	0.102	1.78e-12
Dnmt1	8.09e-12	1.47999	0.159	0.131	3.24e-08			Pstpip1	5.6e-116	0.41293	0.093	0.164	2.25e-112			Map3k1	1.82e-11	0.642779	0.394	0.293	7.31e-08			Gm12204	1.34e-40	0.740561	0.007	0.483	5.39e-37			Lrg1	1.84e-08	-1.05653	0.152	0.119	7.38e-05			Gm4841	3.01e-36	-4.00571	0.037	0.16	1.21e-32
Gm14302	5.01e-89	1.45648	0.006	0.38	2.01e-85			Nusap1	3.16e-28	0.412027	0.461	0.598	1.27e-24			Znfx1	4.75e-18	0.64001	0.043	0.102	1.9e-14			Apc	4.03e-15	0.737061	0.244	0.179	1.62e-11			Nxpe2	1.97e-22	-1.07068	0.132	0.376	7.9e-19			Klhl6	1.71e-47	-4.01633	0.154	0.217	6.87e-44
Ybx3	4.41e-37	1.45198	0.115	0.091	1.77e-33			Igtp	9.81e-87	0.409728	0.052	0.225	3.93e-83			Mndal	1.19e-09	0.632735	0.365	0.447	4.77e-06			Cd24a	1.19e-28	0.716533	0.405	0.616	4.76e-25			Cadm1	6.26e-90	-1.07629	0.018	0.432	2.51e-86			Zer1	6.13e-12	-4.01747	0.095	0.201	2.46e-08
Snx10	6.38e-09	1.43389	0.032	0.124	2.56e-05			Ube2c	5.52e-07	0.408233	0.501	0.561	0.00221347			Prc1	1.07e-05	0.61509	0.459	0.528	0.0427479			Gm47802	1.09e-89	0.715055	0.015	0.528	4.37e-86			Cnn3	3.41e-12	-1.09465	0.117	0.187	1.37e-08			Rab39	1.91e-15	-4.0512	0.037	0.306	7.64e-12
Pld4	8.47e-143	1.41815	0.193	0.368	3.39e-139			Hpf1	3.12e-11	0.4046	0.169	0.167	1.25e-07			Dnajb11	1.51e-32	0.614886	0.171	0.168	6.06e-29			Pex26	4.13e-43	0.709216	0.01	0.282	1.65e-39			Hspa8	6.5e-06	-1.09763	0.504	0.556	0.0260476			Ndrg3	1.5e-37	-4.06664	0.054	0.221	6.03e-34
Laptm4b	5.03e-126	1.41789	0.001	0.148	2.02e-122			Postn	4.2e-38	0.393464	0.262	0.401	1.68e-34			A730061H03Rik	3.62e-49	0.599483	0.012	0.415	1.45e-45			Tubb4b	1.76e-21	0.695577	0.295	0.352	7.07e-18			Tlr7	1.78e-19	-1.10519	0.086	0.198	7.13e-16			4930570N18Rik	2.42e-19	-4.07097	0.009	0.291	9.7e-16
Crisp3	0	1.41582	0.042	0.741	0			Gm10643	3.51e-19	0.393369	0.011	0.235	1.41e-15			Rhoc	6.48e-12	0.591395	0.973	0.919	2.6e-08			Ccnb2	5.21e-12	0.684502	0.44	0.579	2.09e-08			Gpr137c	9.75e-21	-1.11059	0.105	0.176	3.91e-17			Dhrs13os	3.03e-13	-4.0969	0.005	0.351	1.22e-09
Relb	1.5e-32	1.4045	0.141	0.15	6.03e-29			BC043934	1.34e-210	0.390305	0.007	0.38	5.35e-207			Prdx4	3.45e-10	0.59042	0.681	0.804	1.38e-06			Git2	6.41e-06	0.652218	0.387	0.277	0.0257059			Egfl8	2.14e-85	-1.11451	0.009	0.26	8.57e-82			Dennd5b	1.68e-11	-4.12765	0.251	0.179	6.72e-08
Lmntd2	0	1.3979	0.005	0.549	0			Adamts6	5.56e-74	0.385713	0.045	0.389	2.23e-70			Phlda1	6.55e-30	0.583633	0.867	0.717	2.62e-26			Pnp	4.35e-82	0.629066	0.109	0.065	1.74e-78			Arhgap31	8.01e-66	-1.11625	0.098	0.114	3.21e-62			Fbln1	1.01e-06	-4.22136	0.268	0.382	0.00405279
Srm	3.74e-76	1.39535	0.043	0.195	1.5e-72			Sh2d2a	7.79e-84	0.380792	0.064	0.125	3.12e-80			Gm43305	8.67e-53	0.581423	0.26	0.218	3.48e-49			Cd8b1	1.37e-26	0.611193	0.151	0.018	5.48e-23			Gm13625	2.45e-31	-1.11935	0.02	0.135	9.82e-28			Gm48708	1.21e-07	-4.2316	0.028	0.247	0.000485933
Hist1h1e	8.12e-80	1.38393	0.351	0.453	3.25e-76			Slc4a4	4.51e-09	0.37622	0.411	0.485	1.81e-05			Fgf10	1.4e-11	0.575875	0	0.257	5.6e-08			Zfas1	1.88e-19	0.609614	0.228	0.347	7.52e-16			Slfn2	3.96e-36	-1.1363	0.172	0.33	1.59e-32			Adam8	1.82e-22	-4.23502	0.06	0.11	7.28e-19
Gm39214	1.03e-56	1.38219	0.011	0.394	4.13e-53			1700087I21Rik	1.9e-65	0.376143	0.006	0.224	7.61e-62			Mybpc2	6.81e-114	0.57442	0.005	0.439	2.73e-110			Acp5	7.06e-24	0.607893	0.169	0.212	2.83e-20			Igkv4-53	7.22e-27	-1.14213	0.006	0.269	2.89e-23			Cyp2r1	2.5e-09	-4.26868	0.012	0.16	1e-05
Tbc1d25	2.68e-06	1.37575	0.015	0.324	0.0107301			Usp18	6.34e-35	0.374954	0.029	0.103	2.54e-31			Slc15a4	9.42e-16	0.573826	0.158	0.294	3.78e-12			L3mbtl3	1.14e-27	0.592334	0.109	0.292	4.57e-24			Hvcn1	2.57e-06	-1.14688	0.401	0.371	0.0102921			Zfp60	2.47e-20	-4.35241	0.036	0.208	9.9e-17
1700029J07Rik	1.19e-121	1.37474	0.031	0.382	4.75e-118			Setdb2	1.54e-64	0.374148	0.065	0.283	6.17e-61			Ttyh3	3.68e-166	0.565565	0.063	0.368	1.47e-162			Ifngr1	2.92e-06	0.58557	0.16	0.08	0.0117146			Gm35867	3.94e-132	-1.1489	0.009	0.36	1.58e-128			Gm15411	9.49e-69	-4.36324	0.099	0.301	3.8e-65
Zbp1	2.86e-112	1.36693	0.077	0.315	1.15e-108			Hif1a	2.27e-43	0.368926	0.212	0.155	9.09e-40			Hspe1	4.56e-12	0.564398	0.425	0.482	1.83e-08			Cenpe	3.35e-08	0.577878	0.463	0.568	0.000134273			Tspan3	2.35e-30	-1.15207	0.533	0.291	9.41e-27			Sh3bp5	2.34e-14	-4.42531	0.386	0.246	9.37e-11
Tmcc3	0	1.35524	0.076	0.582	0			Fam43a	7.29e-183	0.361746	0.2	0.485	2.92e-179			Tagln2	5.91e-35	0.562515	0.187	0.232	2.37e-31			Pglyrp1	4.2e-101	0.574519	0.141	0.332	1.68e-97			Aff1	2.41e-25	-1.1527	0.08	0.178	9.65e-22			Snx30	1.37e-23	-4.44357	0.164	0.154	5.5e-20
Kif9	1.56e-72	1.26927	0.007	0.346	6.26e-69			Fxyd5	1.72e-24	0.360014	0.204	0.14	6.89e-21			Spopl	7.05e-56	0.561698	0.135	0.19	2.82e-52			Map3k19	5.03e-164	0.558985	0.052	0.704	2.02e-160			Tmcc3	4.27e-16	-1.15374	0.347	0.504	1.71e-12			Prg3	2.51e-17	-4.46779	0	0.309	1.01e-13
Herc6	3.79e-32	1.26423	0.078	0.117	1.52e-28			Phkg1	2.12e-22	0.353168	0.003	0.123	8.51e-19			Irf7	3.21e-19	0.554349	0.059	0.176	1.29e-15			Gm12758	1.81e-161	0.556505	0.01	0.676	7.24e-158			Crybg2	1.44e-21	-1.16113	0.022	0.163	5.78e-18			Gm45894	5.16e-84	-4.54442	0.041	0.346	2.07e-80
Rrm2	1.33e-19	1.24308	0.446	0.327	5.35e-16			Lgals1	1.04e-45	0.352318	0.118	0.115	4.18e-42			Tigd2	3.64e-57	0.548108	0.214	0.226	1.46e-53			Ddx25	6.43e-91	0.545287	0.05	0.656	2.58e-87			Xylt1	2.6e-56	-1.16155	0.129	0.102	1.04e-52			Iigp1	4.61e-21	-4.54667	0.023	0.222	1.85e-17
Hells	6.17e-06	1.23991	0.303	0.172	0.0247192			Aspn	1.69e-06	0.348853	0.292	0.353	0.00675951			Mcm6	3.58e-18	0.520637	0.208	0.126	1.43e-14			Noxred1	4.76e-193	0.528635	0.04	0.671	1.91e-189			Gapt	2.99e-11	-1.16918	0.042	0.176	1.2e-07			Zc3h6	3.5e-06	-4.56303	0.069	0.1	0.0140275
Gmnn	1.78e-08	1.22866	0.329	0.164	7.13e-05			Top1	5.91e-10	0.340976	0.374	0.269	2.37e-06			Foxj2	1.2e-25	0.518419	0.118	0.214	4.79e-22			P2ry10b	4.33e-08	0.518611	0.115	0.331	0.000173582			Crb3	2.22e-06	-1.1842	0.031	0.144	0.00891211			Parp8	1.44e-50	-4.62927	0.069	0.158	5.76e-47
Gm17477	6.25e-119	1.2116	0.013	0.32	2.5e-115			Mki67	7.97e-09	0.34067	0.421	0.468	3.19e-05			Gm17552	5.93e-69	0.512555	0.005	0.18	2.38e-65			Gm10062	9.55e-67	0.483078	0.014	0.433	3.83e-63			Furin	2.07e-12	-1.1888	0.076	0.147	8.3e-09			Crebrf	1.55e-12	-4.64452	0.184	0.185	6.19e-09
BC037704	7.65e-168	1.21016	0.007	0.576	3.07e-164			Plscr1	5.33e-140	0.340636	0.011	0.109	2.14e-136			Birc3	2.01e-89	0.50892	0.211	0.21	8.05e-86			Nme1	9.67e-17	0.482313	0.34	0.263	3.87e-13			Samd9l	2.45e-18	-1.20724	0.232	0.31	9.82e-15			Crb3	6.79e-09	-4.6561	0.019	0.337	2.72e-05
Vcam1	7.3e-46	1.20671	0.002	0.148	2.93e-42			Gm15987	1.42e-40	0.339474	0.213	0.292	5.7e-37			Srm	1.13e-22	0.503665	0.043	0.181	4.54e-19			Fkbp2	4.5e-124	0.466491	0.133	0.086	1.8e-120			Il33	1.12e-08	-1.21872	0.701	0.711	4.49e-05			1300014J16Rik	5.72e-33	-4.67633	0.017	0.208	2.29e-29
Ighe	1.86e-17	1.19014	0.003	0.234	7.47e-14			Lcp1	2.58e-07	0.336724	0.424	0.419	0.00103437			Plaur	8.04e-56	0.49739	0.131	0.245	3.22e-52			Lmnb1	2.61e-13	0.465293	0.225	0.256	1.05e-09			Lifr	4.26e-12	-1.26313	0.5	0.657	1.71e-08			Gdf11	1.09e-78	-4.69227	0.052	0.148	4.37e-75
Gm10366	0	1.18107	0.01	0.661	0			Krtcap2	1.68e-32	0.33657	0.428	0.327	6.72e-29			Ms4a4c	2.25e-07	0.493965	0.411	0.484	0.000902389			Ranbp1	9.79e-06	0.456078	0.291	0.261	0.0392471			Scd1	1.04e-13	-1.27285	0.373	0.488	4.16e-10			Gm42670	5.99e-10	-4.71946	0.016	0.122	2.4e-06
Smim40	2.84e-18	1.18062	0.008	0.165	1.14e-14			Fosb	1.88e-08	0.336187	0.346	0.161	7.55e-05			Chd3	1.3e-17	0.493072	0.206	0.135	5.2e-14			Ube2c	9.32e-13	0.447083	0.455	0.598	3.74e-09			Gm43774	5.57e-09	-1.29303	0.018	0.181	2.23e-05			9930021J03Rik	1.78e-35	-4.74265	0.119	0.113	7.14e-32
Slfn2	5.9e-06	1.17847	0.386	0.42	0.0236596			Ogfrl1	3.39e-107	0.33043	0.049	0.258	1.36e-103			Ppp1r15a	3.3e-10	0.490709	0.307	0.236	1.32e-06			Dennd2d	6.16e-57	0.442479	0.104	0.241	2.47e-53			Rrad	1.18e-35	-1.31319	0.075	0.152	4.71e-32			Ifi207	1.57e-07	-4.82239	0.297	0.243	0.000628939
Gm48086	1.58e-71	1.1701	0.007	0.229	6.34e-68			Ltc4s	5.54e-38	0.325741	0.191	0.126	2.22e-34			Ddx25	1.6e-41	0.483654	0.049	0.318	6.42e-38			Sh2d2a	3.21e-124	0.429856	0.06	0.139	1.29e-120			Tmem106a	3.8e-11	-1.32767	0.011	0.125	1.52e-07			Klhl14	2.54e-35	-4.87539	0.037	0.275	1.02e-31
Spaca1	1.56e-256	1.14338	0.007	0.449	6.25e-253			Cyp2r1	3.03e-79	0.31725	0.012	0.426	1.21e-75			Ybx3	1.82e-33	0.480476	0.315	0.595	7.29e-30			Capg	8.34e-33	0.423823	0.382	0.403	3.34e-29			Pbx1	6.29e-06	-1.33091	0.685	0.718	0.025195			Mblac2	3.54e-64	-4.93693	0.024	0.222	1.42e-60
Gm43768	2.43e-97	1.14207	0.01	0.467	9.73e-94			Cxcr5	4.43e-06	0.313816	0.235	0.192	0.01777			Sub1	1.36e-14	0.47928	0.52	0.597	5.45e-11			Pdia3	2.42e-07	0.40931	0.252	0.238	0.000968497			Plxnc1	5.73e-06	-1.33824	0.19	0.266	0.0229463			Igkv8-27	1.57e-15	-4.94088	0.11	0.062	6.29e-12
Myh11	1.35e-31	1.11428	0.135	0.107	5.4e-28			Ddost	2.11e-229	0.310297	0.148	0.281	8.46e-226			Fnbp1l	4.2e-07	0.473371	0.734	0.716	0.00168404			Gm15326	2.1e-62	0.394262	0.047	0.548	8.41e-59			Myo1b	1.77e-20	-1.35734	0.588	0.897	7.08e-17			Cfap45	1.46e-06	-5.14178	0.037	0.19	0.00586668
Ccnj	4.8e-139	1.1012	0.018	0.371	1.93e-135			Aldoa	4.36e-25	0.294428	0.393	0.331	1.75e-21			Calr	1.02e-12	0.46381	0.439	0.459	4.09e-09			Smco4	2.2e-83	0.393633	0.023	0.101	8.81e-80			Gm28404	5.06e-62	-1.3617	0.048	0.229	2.03e-58			Gm9889	8.09e-14	-5.16135	0.005	0.131	3.24e-10
Mef2b	2.26e-08	1.09546	0.271	0.293	9.04e-05			Lmo4	1.32e-206	0.293339	0.125	0.203	5.28e-203			Hpf1	1.3e-33	0.461554	0.168	0.167	5.21e-30			Arhgap4	3.73e-09	0.388301	0.213	0.279	1.49e-05			Gm26631	1.74e-51	-1.36334	0.039	0.295	6.96e-48			Kmo	1.1e-14	-5.26468	0.182	0.188	4.4e-11
Igkv15-103	4.89e-09	1.08479	0.005	0.309	1.96e-05			Gpx1	5.87e-31	0.291297	0.45	0.314	2.35e-27			5830432E09Rik	9.82e-124	0.457427	0.011	0.297	3.94e-120			Arid5b	8.27e-49	0.3871	0.241	0.358	3.31e-45			H60b	2.77e-29	-1.37047	0.019	0.175	1.11e-25			Crip3	6.05e-09	-5.26625	0.011	0.13	2.42e-05
Gapt	2.36e-81	1.07971	0.033	0.415	9.47e-78			Prelp	1.28e-10	0.287939	0.227	0.235	5.12e-07			Ppp1r13b	3.18e-19	0.455464	0.089	0.155	1.27e-15			Ms4a4c	1.83e-12	0.383987	0.427	0.451	7.34e-09			Il10ra	2.85e-16	-1.38491	0.07	0.159	1.14e-12			Carns1	3.49e-11	-5.34795	0.04	0.101	1.4e-07
Chrnb2	3.1e-48	1.06854	0.009	0.279	1.24e-44			Prdx5	8.52e-26	0.279058	0.255	0.207	3.41e-22			Dgka	6.7e-23	0.452436	0.164	0.096	2.68e-19			Unc93b1	5.51e-09	0.374076	0.48	0.45	2.21e-05			Lztfl1	4.04e-13	-1.39349	0.186	0.221	1.62e-09			Srpk3	3.99e-19	-5.38294	0.123	0.18	1.6e-15
Lmcd1	1.54e-51	1.06526	0.173	0.056	6.15e-48			Hist1h1c	8.07e-20	0.276498	0.226	0.168	3.23e-16			Ifit3b	8.07e-31	0.450254	0.01	0.209	3.24e-27			Sec11c	1.9e-24	0.370311	0.284	0.255	7.63e-21			Rbakdn	4.97e-31	-1.39879	0.033	0.369	1.99e-27			Nfkbiz	4.77e-06	-5.40198	0.142	0.189	0.0191216
Gbp6	0	1.04038	0.015	0.143	0			Atp6v0c	1.48e-43	0.265627	0.346	0.285	5.91e-40			S100a4	6.88e-07	0.442615	0.222	0.216	0.002757			Ddt	2.52e-08	0.365505	0.135	0.122	0.000101121			Cd72	1.74e-07	-1.4059	0.308	0.463	0.000695826			Kitl	1.48e-09	-5.41547	0.355	0.233	5.93e-06
Cx3cr1	3.98e-10	1.02825	0.001	0.14	1.6e-06			Fbln1	7.27e-33	0.263255	0.261	0.448	2.91e-29			Col6a2	2.88e-07	0.434054	0.8	0.991	0.00115409			Ms4a4b	1.1e-21	0.364327	0.114	0.122	4.42e-18			Oas3	1.26e-45	-1.42337	0.036	0.117	5.05e-42			Sik2	1.26e-34	-5.47676	0.09	0.173	5.04e-31
Gm14966	0	1.02388	0.015	0.655	0			Grina	3.84e-81	0.261267	0.067	0.114	1.54e-77			Tuba1b	3.6e-11	0.425097	0.272	0.336	1.44e-07			Cks2	2.12e-17	0.361488	0.398	0.513	8.52e-14			Rnf167	2.69e-11	-1.42755	0.255	0.252	1.08e-07			Dennd6b	4.29e-53	-5.48167	0.016	0.32	1.72e-49
Gpr183	3.48e-25	1.00267	0.472	0.382	1.39e-21			Aoc3	3.32e-08	0.256959	0.211	0.085	0.000132992			Emp3	1.21e-30	0.422124	0.368	0.198	4.83e-27			Clec4e	3.33e-15	0.351649	0.001	0.105	1.33e-11			Gm26826	1.13e-144	-1.43533	0.03	0.518	4.54e-141			Cacna1i	4.55e-43	-5.56219	0.037	0.13	1.82e-39
Gm17552	0	0.993652	0.007	0.556	0			Birc5	3.81e-10	0.256769	0.474	0.544	1.53e-06			Gm47484	1.64e-60	0.421715	0.006	0.402	6.56e-57			Selenos	2.22e-26	0.348309	0.225	0.131	8.89e-23			Gm16741	3.96e-33	-1.4541	0.026	0.17	1.59e-29			Gm16283	1.98e-57	-5.58446	0.029	0.354	7.93e-54
Slc12a3	2.46e-57	0.984209	0.008	0.31	9.85e-54			Uap1	3.1e-56	0.254563	0.069	0.272	1.24e-52			Ube2s	7.19e-08	0.414039	0.283	0.312	0.00028811			Gm49747	5.13e-18	0.343224	0.008	0.404	2.05e-14			Gm14966	1.65e-134	-1.4568	0.032	0.335	6.63e-131			Sox12	4.33e-34	-5.61613	0.032	0.243	1.73e-30
1700094D03Rik	1.45e-103	0.953041	0.016	0.347	5.81e-100			Grn	5.52e-25	0.250541	0.066	0.183	2.21e-21			Fth1	2.31e-06	0.411541	0.691	0.735	0.00927494			Fmo5	3.78e-45	0.334071	0.021	0.409	1.52e-41			Gm15472	2.47e-97	-1.46262	0.036	0.138	9.89e-94			Acvr2a	3.55e-18	-5.62846	0.192	0.284	1.42e-14
Fbxl5	1.53e-93	0.941636	0.15	0.278	6.15e-90			Gbp7	7.66e-73	-0.252965	0.059	0.331	3.07e-69			Gm16299	3.26e-47	0.407612	0.002	0.454	1.31e-43			Hmgn2	9.42e-11	0.320872	0.222	0.256	3.77e-07			Gm47484	4.14e-16	-1.47473	0.017	0.203	1.66e-12			Hps3	2.75e-15	-5.63041	0.178	0.17	1.1e-11
Eif4ebp1	8.64e-256	0.927364	0.07	0.225	3.46e-252			H2-Q6	4.83e-28	-0.254337	0.24	0.325	1.94e-24			Mylpf	5.01e-99	0.403189	0.01	0.412	2.01e-95			Ncf1	5.73e-27	0.314327	0.309	0.504	2.3e-23			C78859	2.27e-88	-1.47864	0.056	0.259	9.11e-85			Kcnc3	7.01e-18	-5.63851	0.041	0.444	2.81e-14
Lst1	4.02e-45	0.919895	0.037	0.208	1.61e-41			Pkib	1.58e-51	-0.261544	0.224	0.394	6.35e-48			Ctsd	1.91e-10	0.392403	0.102	0.124	7.65e-07			Kdm5b	3.83e-38	0.314018	0.104	0.129	1.53e-34			Gm39214	3.19e-16	-1.48913	0.048	0.168	1.28e-12			4930506C21Rik	5.03e-53	-5.70347	0.028	0.348	2.02e-49
Selenos	1.54e-06	0.889821	0.235	0.143	0.00616054			Anp32e	1.06e-07	-0.28266	0.318	0.215	0.000424191			Bicc1	6.78e-06	0.385738	0.971	0.975	0.0271672			A330035P11Rik	2.4e-131	0.309575	0.016	0.587	9.63e-128			Ebf1	1.13e-05	-1.51472	0.536	0.62	0.0453494			Igkv10-94	2.84e-54	-5.70944	0.036	0.477	1.14e-50
Zfp418	2.05e-209	0.871886	0.007	0.479	8.23e-206			Cdk2ap2	4.58e-21	-0.29566	0.281	0.227	1.83e-17			Fgfr1	3.24e-06	0.385051	0.981	0.965	0.0129803			Pycard	5.07e-22	0.305957	0.184	0.144	2.03e-18			Gm28731	2.11e-21	-1.52982	0.003	0.272	8.44e-18			Setbp1	2.79e-70	-5.76223	0.098	0.168	1.12e-66
Ptpn14	3.23e-219	0.866751	0.017	0.317	1.29e-215			Rdh12	1.57e-88	-0.298999	0.095	0.33	6.27e-85			Arhgap31	3.66e-157	0.383783	0.039	0.249	1.47e-153			Manf	7.29e-31	0.303667	0.215	0.192	2.92e-27			Pik3r3	1.19e-56	-1.53818	0.011	0.209	4.77e-53			Zfp773	1.56e-47	-5.8286	0.007	0.26	6.24e-44
Sod2	6.97e-99	0.859889	0.147	0.167	2.79e-95			Ms4a6c	1.75e-26	-0.301831	0.033	0.286	7.02e-23			Rnf216	1.36e-10	0.382879	0.187	0.143	5.46e-07			Dnmt1	2.08e-36	0.303591	0.166	0.368	8.32e-33			Hist1h1c	5.93e-13	-1.55567	0.417	0.474	2.38e-09			Akap5	2.35e-13	-5.8308	0.019	0.237	9.42e-10
Ifi213	1.93e-59	0.851756	0.162	0.314	7.73e-56			Gm15880	1.35e-107	-0.315279	0.026	0.448	5.42e-104			Spata2l	1.42e-19	0.369624	0.008	0.226	5.69e-16			Cstb	7.9e-08	0.279834	0.138	0.116	0.000316695			Gatm	9.09e-58	-1.56479	0.251	0.551	3.64e-54			Zfp14	6.86e-19	-5.85899	0.005	0.318	2.75e-15
Pibf1	4.6e-16	0.84095	0.117	0.176	1.84e-12			Chchd10	1.21e-55	-0.321385	0.385	0.319	4.85e-52			H13	3.26e-12	0.366203	0.205	0.236	1.31e-08			Igkv4-91	5.89e-12	0.274983	0.125	0.078	2.36e-08			Lrrc25	4.15e-37	-1.568	0.02	0.289	1.66e-33			Gbp2	6e-31	-5.93044	0.017	0.267	2.41e-27
Pdia6	2.25e-56	0.839447	0.268	0.204	9.02e-53			mt-Co1	1.17e-10	-0.323991	0.429	0.505	4.71e-07			Sod2	8.32e-77	0.360478	0.146	0.188	3.33e-73			Ccnj	3.83e-16	0.268989	0.019	0.255	1.54e-12			Trps1	9.27e-34	-1.5685	0.055	0.103	3.72e-30			6030468B19Rik	8.74e-16	-5.96904	0.011	0.216	3.5e-12
Cd86	2.68e-216	0.822062	0.117	0.255	1.08e-212			Il1r2	3.44e-14	-0.331748	0.383	0.293	1.38e-10			Il1r2	2.23e-10	0.346487	0.961	0.965	8.94e-07			Ly6a	3.15e-26	0.251194	0.082	0.103	1.26e-22			Fam78a	7.96e-19	-1.58866	0.146	0.099	3.19e-15			Furin	5.7e-30	-5.9953	0.023	0.156	2.28e-26
Ezh2	1.51e-59	0.803999	0.149	0.302	6.06e-56			Rps16	1.16e-07	-0.336207	0.393	0.468	0.000466501			Man2a1	3.16e-44	0.346202	0.197	0.344	1.27e-40			Pkp3	1.39e-15	0.250794	0.101	0.111	5.58e-12			Gm48768	5.11e-13	-1.59659	0.032	0.26	2.05e-09			Ppp1r13b	7.42e-41	-6.00926	0.085	0.151	2.97e-37
Il12a	1.44e-63	0.78641	0.038	0.415	5.76e-60			Nfkbie	4.78e-06	-0.33624	0.104	0.152	0.0191431			Atp6v0c	1.7e-40	0.342124	0.338	0.316	6.83e-37			Trim12a	1.15e-19	-0.256124	0.421	0.37	4.6e-16			D3Ertd751e	5.86e-15	-1.59669	0.118	0.172	2.35e-11			Tnfsf9	9.52e-06	-6.10354	0.05	0.185	0.0381671
Gm6598	1.66e-268	0.776746	0.006	0.527	6.67e-265			Phldb3	3.07e-16	-0.345853	0.023	0.292	1.23e-12			Wfdc21	2.68e-10	0.340434	0.645	0.619	1.08e-06			Slfn5	1.02e-05	-0.26083	0.131	0.177	0.0407644			1700028E10Rik	1.25e-32	-1.5991	0.035	0.109	5e-29			Zfp28	1.43e-48	-6.12234	0.013	0.526	5.74e-45
Dut	9.82e-15	0.756666	0.307	0.355	3.94e-11			Rogdi	0	-0.346095	0.065	0.586	0			Fxyd5	1.22e-06	0.337941	0.198	0.152	0.00490549			Zfp950	2.34e-34	-0.270022	0.197	0.298	9.38e-31			Gm26964	7.95e-14	-1.61202	0.028	0.147	3.19e-10			Nol4l	1.01e-40	-6.22401	0.005	0.484	4.03e-37
Tagln2	3.01e-49	0.753713	0.209	0.116	1.21e-45			Cdh17	1.89e-57	-0.349276	0.007	0.455	7.58e-54			Atp5g1	3.73e-10	0.330594	0.358	0.307	1.49e-06			Npc2	6.89e-06	-0.275557	0.164	0.214	0.0276293			4930532G15Rik	1.78e-64	-1.61426	0.025	0.164	7.14e-61			Gm11342	1.57e-12	-6.26777	0.008	0.111	6.31e-09
Gm36266	8.38e-60	0.73454	0.012	0.422	3.36e-56			Zdhhc23	1.67e-42	-0.34976	0.02	0.286	6.68e-39			Carns1	7.84e-141	0.325761	0.043	0.377	3.14e-137			Carns1	1.73e-28	-0.278686	0.065	0.499	6.91e-25			Sh3bp2	1.76e-06	-1.63371	0.083	0.133	0.00707283			Gm17638	2.93e-20	-6.27804	0.013	0.445	1.17e-16
Fkbp2	3.64e-14	0.710763	0.134	0.085	1.46e-10			Cd82	2.22e-124	-0.351691	0.132	0.235	8.9e-121			H2-DMb1	2.03e-43	0.325684	0.3	0.255	8.14e-40			Bfsp2	2.45e-18	-0.286207	0.15	0.372	9.82e-15			Gm17227	3.37e-69	-1.64509	0.029	0.201	1.35e-65			Gm26982	1.7e-16	-6.33978	0.023	0.286	6.82e-13
1700120C14Rik	2.1e-41	0.698281	0.018	0.364	8.41e-38			Cyb5a	9.45e-58	-0.352221	0.155	0.13	3.79e-54			Tyrobp	2.45e-33	0.324189	0.125	0.451	9.82e-30			Stat2	5.08e-08	-0.291263	0.113	0.187	0.000203561			Klrd1	8.43e-14	-1.65203	0.114	0.105	3.38e-10			Rnf145	5.81e-10	-6.393	0.142	0.095	2.33e-06
Bcl2a1d	0	0.681584	0.05	0.134	0			Rpsa	1.57e-06	-0.367672	0.419	0.476	0.00630388			Mc1r	1.62e-32	0.321045	0.005	0.407	6.5e-29			Ifi213	3.64e-57	-0.295726	0.174	0.29	1.46e-53			Vps37b	4.28e-17	-1.67668	0.163	0.221	1.72e-13			1700063J08Rik	2.83e-92	-6.39395	0.008	0.653	1.13e-88
Cdkl1	1.12e-195	0.657955	0.035	0.625	4.48e-192			S1pr4	3.96e-12	-0.371434	0.133	0.129	1.59e-08			Rps24	1.84e-14	0.315202	0.411	0.331	7.39e-11			Atox1	4.94e-36	-0.296629	0.187	0.104	1.98e-32			Zfp407	5.08e-15	-1.69112	0.34	0.298	2.04e-11			Cxxc5	8.53e-06	-6.41642	0.155	0.106	0.03419
Rnf213	1.81e-52	0.656481	0.171	0.216	7.24e-49			Gpx3	5.3e-06	-0.37395	0.224	0.257	0.0212564			Dennd5b	9.62e-46	0.314696	0.335	0.27	3.86e-42			Rpl27a	5.8e-07	-0.297188	0.336	0.437	0.00232422			Ifi27l2a	1.46e-07	-1.69668	0.274	0.364	0.00058453			Igsf10	1.59e-06	-6.45241	0.334	0.252	0.00638976
Hhat	1.35e-17	0.654973	0.004	0.298	5.43e-14			Golim4	6.39e-17	-0.382798	0.03	0.181	2.56e-13			Mafb	5.61e-16	0.311436	0.596	0.715	2.25e-12			Dek	2.65e-12	-0.303819	0.391	0.368	1.06e-08			Gm16014	3.15e-66	-1.70047	0.057	0.103	1.26e-62			Cdk2ap2	7.75e-20	-6.47549	0.271	0.247	3.11e-16
Hif1a	1.56e-40	0.626577	0.207	0.136	6.26e-37			Map3k9	7.42e-17	-0.38385	0.012	0.364	2.98e-13			S100a11	8.1e-14	0.305594	0.506	0.666	3.25e-10			Afp	1.2e-19	-0.307209	0.023	0.487	4.82e-16			H2-Ab1	2.64e-22	-1.70342	0.489	0.661	1.06e-18			Clec12a	3.35e-60	-6.52341	0.025	0.166	1.34e-56
Ppa1	1.4e-55	0.611328	0.049	0.112	5.63e-52			Cacna1i	2.41e-171	-0.386434	0.068	0.371	9.68e-168			Plce1	7.64e-11	0.295238	0.973	0.958	3.06e-07			Rnf122	8.05e-18	-0.309224	0.073	0.369	3.22e-14			Gm4258	5.24e-46	-1.70833	0.044	0.108	2.1e-42			Gm11613	5.5e-16	-6.55171	0.005	0.275	2.2e-12
Iglv3	4.75e-245	0.609728	0.035	0.411	1.9e-241			Lamp1	7.15e-43	-0.389153	0.24	0.242	2.87e-39			Angel1	1.78e-26	0.285258	0.007	0.114	7.15e-23			Etnk1	7.99e-07	-0.318576	0.493	0.392	0.00320409			Plk2	1.03e-77	-1.73656	0.071	0.244	4.11e-74			A230059L01Rik	2.95e-53	-6.63072	0.05	0.228	1.18e-49
Tulp2	1.44e-08	0.606072	0.004	0.292	5.79e-05			Akap13	1.91e-08	-0.405122	0.479	0.42	7.66e-05			Ass1	2.74e-257	0.281947	0.051	0.446	1.1e-253			Pakap.1	3.77e-23	-0.318765	0.07	0.195	1.51e-19			Irgm2	6.72e-123	-1.7541	0.025	0.117	2.7e-119			Spag1	3.78e-06	-6.64119	0.007	0.255	0.0151586
Nampt	1.39e-15	0.595485	0.061	0.133	5.59e-12			Pltp	1.49e-15	-0.406041	0.045	0.186	5.97e-12			Fkbp2	3.99e-28	0.279026	0.474	0.674	1.6e-24			Usf3	5.24e-34	-0.322465	0.133	0.318	2.1e-30			Zfp318	5.74e-10	-1.75545	0.23	0.343	2.3e-06			Gm19951	8.52e-14	-6.65675	0.208	0.459	3.41e-10
Anp32e	7.5e-19	0.593169	0.321	0.205	3e-15			Cd40	3.99e-198	-0.408514	0.145	0.29	1.6e-194			Akr1b10	9.02e-57	0.277504	0.1	0.131	3.62e-53			Hspe1	5.39e-06	-0.325446	0.365	0.396	0.0216119			F730311O21Rik	1.62e-116	-1.78263	0.052	0.343	6.5e-113			Ephx1	4.49e-25	-6.75079	0.15	0.077	1.8e-21
Crybg2	9.05e-106	0.590646	0.012	0.128	3.63e-102			Esco1	1.01e-08	-0.410859	0.292	0.189	4.04e-05			Usp18	5.79e-11	0.274897	0.034	0.131	2.32e-07			Camk2d	5.39e-08	-0.32625	0.478	0.333	0.000216071			Lamp3	5.83e-95	-1.78957	0.051	0.273	2.34e-91			Esm1	6.42e-18	-6.76757	0.265	0.195	2.57e-14
Irf7	1.23e-187	0.589924	0.07	0.17	4.93e-184			Gm42664	1.72e-06	-0.418543	0.008	0.167	0.00689966			Parp14	1.03e-08	0.273645	0.203	0.268	4.11e-05			Gm17552	3.35e-56	-0.336093	0.009	0.505	1.34e-52			Retnla	1.4e-73	-1.79471	0.089	0.314	5.61e-70			4930579G18Rik	1.33e-24	-6.76781	0.005	0.291	5.35e-21
Gm27003	3.14e-13	0.586777	0.01	0.3	1.26e-09			Slfn1	1.26e-199	-0.429159	0.047	0.126	5.04e-196			1700016K19Rik	2.29e-41	0.270819	0.005	0.285	9.19e-38			H3f3aos	9.63e-35	-0.339473	0.021	0.457	3.86e-31			Gm49417	2.78e-35	-1.80075	0.018	0.243	1.12e-31			Kdm6bos	1.75e-33	-7.08843	0.012	0.356	7.01e-30
Gm16185	4.15e-155	0.58278	0.006	0.432	1.66e-151			Nid1	2.83e-11	-0.436621	0.303	0.38	1.13e-07			C1qbp	1.62e-20	0.263115	0.208	0.248	6.48e-17			Gimap8	1.03e-32	-0.33992	0.328	0.369	4.14e-29			Abcc9	3.38e-06	-1.80611	0.668	0.923	0.0135287			BC049715	9.43e-61	-7.09912	0.004	0.217	3.78e-57
Kcna3	1.1e-11	0.579945	0.013	0.168	4.43e-08			Limd2	2.2e-11	-0.436767	0.408	0.334	8.82e-08			Nasp	1.51e-10	0.262284	0.202	0.158	6.06e-07			Sp4	3.17e-12	-0.349713	0.1	0.121	1.27e-08			Kyat3	1.19e-19	-1.8318	0.03	0.185	4.78e-16			Atcayos	8.24e-76	-7.10461	0.008	0.489	3.3e-72
Rassf4	1.16e-121	0.577079	0.05	0.29	4.65e-118			Gnl3	1.88e-08	-0.447044	0.24	0.213	7.55e-05			BC106179	1.91e-57	0.256289	0.012	0.321	7.66e-54			S100a11	6.43e-14	-0.351798	0.165	0.092	2.58e-10			Trim30c	5.23e-35	-1.83246	0.058	0.295	2.1e-31			AA467197	7.95e-45	-7.21647	0.223	0.227	3.18e-41
Plbd1	2.26e-13	0.576911	0.053	0.128	9.06e-10			Hspa1b	7.09e-111	-0.447873	0.122	0.094	2.84e-107			Naaa	2.96e-17	0.253915	0.398	0.586	1.19e-13			Osm	5.73e-47	-0.368051	0.004	0.382	2.29e-43			4930426I24Rik	7.17e-146	-1.87095	0.026	0.363	2.87e-142			Pygm	1.48e-16	-7.21759	0.003	0.235	5.92e-13
Emp3	5.34e-17	0.576218	0.374	0.115	2.14e-13			Rasa3	3.64e-26	-0.451103	0.252	0.195	1.46e-22			Dclk1	2.85e-29	0.252651	0.921	0.841	1.14e-25			Aff3	1.66e-17	-0.369688	0.294	0.497	6.66e-14			Clec5a	6.84e-06	-1.88745	0.192	0.223	0.0274235			Pmepa1	2.46e-19	-7.23094	0.105	0.129	9.86e-16
Rexo2	1.84e-10	0.5739	0.158	0.119	7.37e-07			Angptl4	6.64e-47	-0.453533	0.158	0.214	2.66e-43			Hmgn2	4.86e-08	0.250563	0.218	0.213	0.000194975			Rpl18a	6.97e-06	-0.37141	0.443	0.515	0.027945			Bcl11a	2.62e-08	-1.89091	0.439	0.532	0.000105038			Zfp608	4.39e-08	-7.29659	0.196	0.232	0.000175871
Rnf144a	5.84e-80	0.539528	0.15	0.352	2.34e-76			Lpl	2.82e-10	-0.456428	0.195	0.133	1.13e-06			Tmed3	6.57e-45	-0.251219	0.41	0.332	2.63e-41			Zfp831	2.31e-09	-0.379932	0.115	0.344	9.27e-06			Igsf9	7.03e-48	-1.89239	0.049	0.29	2.82e-44			Slc2a6	1.78e-70	-7.31218	0.021	0.517	7.13e-67
Lman1	5.97e-24	0.532879	0.1	0.118	2.39e-20			Procr	1.08e-22	-0.463	0.397	0.498	4.32e-19			Lcorl	2.87e-46	-0.25235	0.107	0.212	1.15e-42			Gm2a	2.79e-98	-0.400898	0.244	0.13	1.12e-94			A430106G13Rik	1.09e-15	-1.90999	0.109	0.063	4.38e-12			Gm34922	2.81e-25	-7.32846	0.007	0.435	1.13e-21
Isg20	9.29e-65	0.506044	0.054	0.139	3.72e-61			Gm16083	0	-0.469881	0.005	0.619	0			Spcs1	5.75e-21	-0.261281	0.262	0.479	2.3e-17			Cyfip1	7.14e-11	-0.406034	0.061	0.125	2.86e-07			Tbx6	7.99e-08	-1.91155	0.098	0.122	0.000320269			Wnt4	2.79e-10	-7.4028	0.005	0.255	1.12e-06
Cdkn2d	2.8e-98	0.488231	0.186	0.253	1.12e-94			Gm45620	4.8e-98	-0.474345	0.021	0.421	1.92e-94			mt-Co1	1.19e-10	-0.261992	0.407	0.48	4.78e-07			Akt3	1.57e-14	-0.419128	0.108	0.188	6.28e-11			Kcnj8	3.66e-08	-1.92481	0.497	0.622	0.000146835			Oaz3	1.55e-08	-7.41133	0.003	0.211	6.22e-05
Calr	1.99e-22	0.478466	0.389	0.351	7.99e-19			Itgb7	3.76e-43	-0.474933	0.185	0.073	1.51e-39			Pdia3	2.41e-48	-0.282259	0.328	0.534	9.66e-45			Zdhhc20	5.34e-55	-0.419957	0.198	0.244	2.14e-51			Arhgap26	6.31e-07	-1.92535	0.218	0.231	0.00252747			Lnx1	7.74e-08	-7.47712	0.007	0.346	0.000310126
Ccdc142	2.59e-229	0.478159	0.006	0.532	1.04e-225			Laptm4a	7.62e-24	-0.479592	0.196	0.178	3.06e-20			Herpud1	2.92e-14	-0.290446	0.164	0.211	1.17e-10			Blvrb	1.52e-14	-0.428259	0.29	0.255	6.08e-11			Clcf1	1.22e-114	-1.9513	0.095	0.103	4.9e-111			Bfsp2	4.21e-45	-7.51595	0.097	0.237	1.69e-41
Pkp3	3.53e-143	0.474479	0.09	0.168	1.41e-139			E430024P14Rik	6.7e-37	-0.480885	0.021	0.266	2.69e-33			Igkv17-127	2.07e-170	-0.29141	0.221	0.701	8.28e-167			Chd9	3.14e-17	-0.429352	0.231	0.203	1.26e-13			Napsa	2.51e-16	-1.9822	0.433	0.568	1.01e-12			Ighv1-75	2.72e-49	-7.54797	0.015	0.544	1.09e-45
A630052C17Rik	1.36e-41	0.469774	0.012	0.386	5.47e-38			Cdkn1b	1.3e-20	-0.488903	0.357	0.276	5.2e-17			Rpl18a	5.13e-07	-0.297929	0.649	0.721	0.00205479			Gm42595	6.61e-108	-0.432752	0.008	0.614	2.65e-104			1700028K03Rik	6.43e-41	-1.9998	0.098	0.214	2.58e-37			Ptger1	4.45e-27	-7.63644	0.019	0.317	1.78e-23
Zer1	9.73e-41	0.467534	0.094	0.275	3.9e-37			Tigd2	8.4e-07	-0.496256	0.21	0.236	0.00336741			Apoc4	5.07e-166	-0.299876	0.039	0.513	2.03e-162			Gm16185	2.3e-29	-0.448773	0.009	0.131	9.21e-26			Rasgef1b	5.8e-84	-2.01499	0.116	0.299	2.33e-80			Gja1	1.41e-06	-7.6407	0.318	0.235	0.00564013
Irs2	1.61e-06	0.465239	0.124	0.199	0.00644048			Ppp3ca	1.25e-05	-0.497431	0.539	0.416	0.0499405			Cd74	9.62e-10	-0.301012	0.674	0.764	3.85e-06			Dnajc3	5.44e-12	-0.457526	0.134	0.109	2.18e-08			Ybx3	3.2e-09	-2.01568	0.436	0.557	1.28e-05			Gm15706	2.23e-37	-7.66698	0.025	0.397	8.95e-34
Mcoln3	5.86e-143	0.460398	0.006	0.319	2.35e-139			Nasp	5.67e-19	-0.505744	0.21	0.193	2.27e-15			Laptm5	6.7e-12	-0.301406	0.289	0.432	2.68e-08			Pan3	1.04e-24	-0.457784	0.232	0.172	4.16e-21			Lgals1	7.13e-22	-2.04076	0.179	0.104	2.86e-18			Gm16185	1.37e-36	-7.83396	0.007	0.353	5.5e-33
S100a10	2.13e-06	0.442717	0.284	0.202	0.00855644			Apod	4.79e-14	-0.509058	0.302	0.264	1.92e-10			Gimap8	2.52e-27	-0.302714	0.244	0.21	1.01e-23			Herpud1	9.84e-08	-0.462026	0.151	0.128	0.000394305			Cyb561a3	1.09e-08	-2.0481	0.152	0.289	4.35e-05			Cxcr2	2.14e-07	-7.84479	0.294	0.28	0.000859281
Nuggc	8.23e-18	0.434601	0.265	0.224	3.3e-14			Gm16152	5.25e-75	-0.510855	0.163	0.234	2.11e-71			Cavin3	1.19e-07	-0.309868	0.984	0.962	0.000477423			Gm26910	1.59e-91	-0.474512	0.022	0.555	6.37e-88			Gm12758	9.07e-88	-2.05373	0.03	0.339	3.63e-84			M1ap	2.28e-15	-7.92927	0.048	0.122	9.15e-12
Gm10642	2.25e-33	0.434282	0.01	0.411	9.02e-30			Ifrd1	7.3e-13	-0.511037	0.111	0.111	2.93e-09			Nrp2	1.08e-42	-0.319345	0.167	0.281	4.32e-39			Gm26982	4.51e-75	-0.490726	0.01	0.542	1.81e-71			Gm1123	1.67e-10	-2.06836	0.017	0.242	6.7e-07			Gm20045	1.08e-14	-7.98926	0.019	0.294	4.31e-11
Irgm1	2.91e-220	0.428362	0.053	0.245	1.17e-216			Rhoc	6.06e-09	-0.512245	0.316	0.296	2.43e-05			Slc44a2	1.74e-16	-0.326545	0.249	0.215	6.98e-13			Bend5	1.79e-29	-0.491356	0.206	0.408	7.15e-26			Gm43768	2.17e-101	-2.07265	0.031	0.249	8.71e-98			4930403P22Rik	1.86e-12	-8.13268	0.009	0.174	7.44e-09
Hmgn2	7.2e-16	0.418572	0.225	0.155	2.89e-12			Gm20633	6.55e-224	-0.512755	0.007	0.578	2.62e-220			Myl6	2.97e-07	-0.329182	0.288	0.35	0.00119055			Zcchc7	3.11e-08	-0.496694	0.58	0.396	0.000124658			Set	4.29e-07	-2.09576	0.504	0.563	0.00172006			Egf	3.32e-21	-8.21487	0.012	0.474	1.33e-17
Rpn1	1.11e-08	0.417245	0.131	0.084	4.46e-05			Traf3ip3	6.36e-16	-0.516628	0.436	0.335	2.55e-12			3110056K07Rik	5.79e-19	-0.332089	0.095	0.222	2.32e-15			Cd8a	2.32e-40	-0.500732	0.144	0.027	9.28e-37			Gm26910	1e-14	-2.09894	0.036	0.199	4.02e-11			Dnase1l3	3.76e-47	-8.26039	0.004	0.129	1.51e-43
Crybg1	9.05e-65	0.412048	0.083	0.265	3.63e-61			Rapgef6	2.41e-26	-0.517648	0.344	0.307	9.64e-23			Eif4a2	2.93e-24	-0.336196	0.404	0.367	1.17e-20			E130102H24Rik	1.73e-28	-0.501168	0.086	0.293	6.94e-25			Ndrg1	6.22e-25	-2.1012	0.329	0.515	2.49e-21			A530032D15Rik	5.55e-18	-8.27059	0.098	0.293	2.22e-14
5830428M24Rik	2.74e-83	0.397522	0.218	0.256	1.1e-79			Clk1	1.04e-06	-0.524793	0.512	0.473	0.00418546			Gramd3	2.1e-33	-0.336791	0.131	0.216	8.4e-30			H2afv	1.22e-48	-0.501339	0.233	0.299	4.9e-45			Ifi206	2.29e-06	-2.10974	0.126	0.242	0.00917111			Gm36043	9.3e-51	-8.56429	0.032	0.462	3.73e-47
Tpi1	6.43e-31	0.395818	0.111	0.104	2.58e-27			Basp1	6.9e-16	-0.542531	0.213	0.219	2.77e-12			Cd24a	2.84e-33	-0.338569	0.412	0.328	1.14e-29			Ubc	6.58e-14	-0.551872	0.378	0.349	2.64e-10			Bst2	2.68e-18	-2.12339	0.233	0.414	1.08e-14			Gm29325	1.02e-26	-8.76946	0.003	0.132	4.08e-23
N4bp1	1.7e-49	0.393799	0.094	0.274	6.82e-46			Zfp36l2	6.98e-29	-0.545873	0.302	0.358	2.8e-25			Taok1	8.59e-16	-0.345211	0.177	0.109	3.44e-12			Anxa4	1.01e-33	-0.55466	0.015	0.13	4.04e-30			Gm42829	2.3e-12	-2.12424	0.019	0.27	9.24e-09			Egr3	3.59e-11	-8.82628	0.387	0.396	1.44e-07
Spi1	9.44e-94	0.385344	0.199	0.337	3.78e-90			Dpep1	1.08e-27	-0.547985	0.241	0.397	4.35e-24			Clic1	7.27e-11	-0.348719	0.417	0.51	2.91e-07			Znfx1	6.59e-96	-0.556794	0.059	0.259	2.64e-92			Pycard	5.11e-10	-2.14696	0.224	0.202	2.05e-06			Phkg1	4.61e-24	-8.99565	0.004	0.1	1.85e-20
Calm1	9.38e-08	0.382369	0.447	0.452	0.000375935			Arhgef18	3.57e-39	-0.552456	0.337	0.3	1.43e-35			Clu	5.26e-59	-0.356143	0.31	0.308	2.11e-55			Traf5	1.06e-28	-0.561447	0.224	0.363	4.27e-25			Clec11a	2.4e-82	-2.15133	0.039	0.51	9.63e-79			Tagap	1.69e-38	-9.23443	0.156	0.382	6.78e-35
Igsf9	2.45e-109	0.365484	0.005	0.302	9.84e-106			Itga4	2.35e-12	-0.55373	0.43	0.31	9.4e-09			Zfp318	5.17e-15	-0.358194	0.468	0.39	2.07e-11			Gimap5	2.52e-35	-0.57101	0.29	0.315	1.01e-31			Angptl7	1.99e-46	-2.19512	0.091	0.304	7.99e-43			Ppm1l	2.55e-39	-9.31126	0.036	0.275	1.02e-35
Sec11c	1.62e-14	0.358278	0.353	0.271	6.48e-11			Gm14966	4.28e-32	-0.56047	0.016	0.27	1.71e-28			Crb3	4.2e-92	-0.358588	0.021	0.344	1.68e-88			Slfn1	3.96e-155	-0.589969	0.072	0.127	1.59e-151			Extl1	1.44e-197	-2.20332	0.019	0.351	5.78e-194			Gm20633	2.59e-12	-9.45163	0.012	0.294	1.04e-08
Atp5g1	3.64e-74	0.356991	0.328	0.283	1.46e-70			Tnfaip8l2	4.33e-15	-0.570826	0.197	0.178	1.74e-11			Samhd1	5.35e-16	-0.362626	0.386	0.321	2.14e-12			Inpp5d	9.04e-12	-0.607792	0.288	0.327	3.62e-08			Ighv2-3	1.69e-34	-2.20504	0.006	0.167	6.78e-31			Kdm6b	1.03e-16	-9.51748	0.216	0.295	4.12e-13
Bst2	1.01e-06	0.356638	0.142	0.199	0.0040427			Cst3	2.9e-26	-0.571207	0.443	0.348	1.16e-22			Ift20	8.88e-15	-0.366327	0.171	0.149	3.56e-11			Igkv15-103	5.43e-08	-0.60798	0.004	0.205	0.000217436			Tnfsf9	1.12e-142	-2.21552	0.085	0.64	4.47e-139			Mybpc2	8.06e-45	-9.51892	0.011	0.58	3.23e-41
Themis2	1.27e-61	0.355773	0.104	0.261	5.09e-58			Rassf2	3.15e-10	-0.571501	0.244	0.152	1.26e-06			Jak1	1.76e-08	-0.369531	0.419	0.323	7.06e-05			Itm2b	3.07e-09	-0.610077	0.094	0.145	1.23e-05			Kcnj13	1.03e-86	-2.21584	0.029	0.182	4.14e-83			Map3k9	2.37e-20	-9.66179	0.009	0.285	9.48e-17
Tmem245	8.67e-64	0.351776	0.192	0.269	3.47e-60			Igkv5-43	1.11e-13	-0.586299	0.015	0.356	4.45e-10			Irak3	3.41e-58	-0.373349	0.092	0.198	1.37e-54			Lamp1	2.12e-24	-0.613114	0.198	0.146	8.48e-21			B3galt2	5.19e-43	-2.22001	0.036	0.151	2.08e-39			Spry4	3.47e-15	-9.90667	0.363	0.424	1.39e-11
Dnajb11	6.05e-66	0.345615	0.157	0.123	2.42e-62			Clec2d	6.67e-15	-0.589272	0.392	0.358	2.67e-11			Lamp2	3.7e-13	-0.373368	0.375	0.541	1.48e-09			Pik3r1	3.97e-17	-0.628771	0.193	0.141	1.59e-13			Ddx60	9.1e-06	-2.2247	0.158	0.191	0.0364921			Olfr165	9.31e-55	-9.93093	0.062	0.398	3.73e-51
Angel1	3.81e-166	0.337902	0.008	0.455	1.53e-162			Mef2b	3e-08	-0.595451	0.23	0.267	0.00012041			Pfn1	3.46e-11	-0.375017	0.385	0.455	1.39e-07			Gm47376	1.32e-20	-0.631006	0.094	0.441	5.27e-17			Celf4	9.39e-78	-2.24537	0.096	0.438	3.77e-74			1700028K03Rik	2.72e-46	-9.98444	0.019	0.309	1.09e-42
Pcna	9.97e-22	0.336636	0.273	0.292	4e-18			Ckb	4.1e-10	-0.601506	0.111	0.232	1.64e-06			S100a13	2.07e-23	-0.378713	0.339	0.54	8.29e-20			Mblac2	3.02e-29	-0.638859	0.02	0.256	1.21e-25			Itgam	6.58e-10	-2.24588	0.092	0.177	2.64e-06			Kcnj13	3.6e-08	-10.254	0.011	0.264	0.000144376
Hdlbp	4.61e-23	0.323827	0.164	0.124	1.85e-19			Gmfg	4.68e-10	-0.602096	0.469	0.451	1.88e-06			Gm44226	3.06e-06	-0.38143	0.009	0.141	0.0122583			Trp53inp1	5.57e-12	-0.645691	0.112	0.115	2.23e-08			Cr2	6.94e-17	-2.25057	0.352	0.405	2.78e-13			Shank1	1.45e-18	-10.3122	0.033	0.415	5.83e-15
Selenok	1.62e-48	0.322858	0.326	0.224	6.49e-45			Cast	8.9e-06	-0.607684	0.265	0.151	0.035678			H2afv	5.13e-14	-0.386812	0.292	0.26	2.06e-10			Gga2	2.03e-14	-0.694895	0.37	0.449	8.14e-11			Gm45620	6.6e-48	-2.25407	0.07	0.295	2.64e-44			Cfap74	1.8e-17	-10.3613	0.003	0.238	7.22e-14
Dok2	3.23e-27	0.301248	0.01	0.102	1.29e-23			Gm29994	2.83e-228	-0.609621	0.007	0.471	1.13e-224			Lbp	9.11e-34	-0.387346	0.964	0.796	3.65e-30			Cdc42ep3	3.05e-18	-0.69874	0.054	0.113	1.22e-14			Id1	4.37e-06	-2.2643	0.478	0.592	0.0175156			Slc4a8	1.16e-42	-10.5017	0.008	0.132	4.65e-39
Ostc	6.74e-07	0.267975	0.214	0.133	0.00270186			Nin	1.29e-20	-0.612263	0.163	0.15	5.18e-17			Tpi1	2.87e-67	-0.401335	0.137	0.234	1.15e-63			Eps8l1	7.93e-91	-0.701241	0.043	0.461	3.18e-87			Nfkbie	1.24e-22	-2.26962	0.19	0.273	4.96e-19			Gm5533	4.24e-15	-10.6092	0.004	0.227	1.7e-11
Txn1	2.75e-14	0.267714	0.225	0.19	1.1e-10			Gas7	2.54e-16	-0.615274	0.204	0.166	1.02e-12			Itga4	2.72e-16	-0.403177	0.399	0.33	1.09e-12			Cyth1	1.96e-12	-0.711655	0.221	0.247	7.86e-09			Tspoap1	1.71e-13	-2.27042	0.015	0.269	6.85e-10			2610204G07Rik	3.58e-10	-10.6396	0.007	0.202	1.44e-06
Nme1	7.38e-11	0.265489	0.329	0.244	2.96e-07			Mgat4a	6.41e-140	-0.616393	0.129	0.374	2.57e-136			Cdk19	2.24e-13	-0.404193	0.143	0.121	8.98e-10			Bloc1s6os	1.43e-96	-0.712792	0.008	0.639	5.72e-93			Kcnc3	3.78e-18	-2.296	0.102	0.136	1.51e-14			Gm15342	8.17e-06	-10.817	0.028	0.193	0.0327337
Atcayos	4.79e-84	0.2629	0.004	0.334	1.92e-80			Slc18a2	0	-0.621421	0.012	0.429	0			Rpl32	2.64e-06	-0.4064	0.474	0.547	0.0105981			Gnl3	3.62e-28	-0.716478	0.248	0.226	1.45e-24			Nupr1l	1.26e-155	-2.30628	0.011	0.506	5.06e-152			Wwc1	5.85e-21	-10.8449	0.001	0.367	2.35e-17
Tubb4b	1.52e-43	0.261335	0.35	0.46	6.1e-40			Rnd3	7.88e-18	-0.623115	0.133	0.126	3.16e-14			Pml	5.92e-20	-0.409707	0.278	0.384	2.37e-16			Fbxo32	7.98e-28	-0.735285	0.042	0.363	3.2e-24			Ass1	2.82e-08	-2.31993	0.091	0.133	0.000112868			Pou6f1	7.66e-20	-10.8819	0.015	0.163	3.07e-16
D10Wsu102e	4.25e-19	0.258864	0.192	0.136	1.7e-15			Rarres2	7.57e-14	-0.623233	0.26	0.34	3.04e-10			Akna	1.44e-16	-0.40986	0.236	0.194	5.77e-13			Laptm4a	1.06e-08	-0.735453	0.169	0.145	4.23e-05			Il21	1.98e-23	-2.33791	0.03	0.164	7.95e-20			Cxcl9	5.42e-11	-10.9057	0.084	0.314	2.17e-07
Ube2s	7.81e-13	0.257492	0.281	0.292	3.13e-09			Asap1	3.23e-88	-0.62325	0.188	0.178	1.3e-84			Gm43388	2.61e-44	-0.42533	0.037	0.268	1.05e-40			Itpkc	2.05e-56	-0.735604	0.015	0.402	8.2e-53			Hmces	7.36e-07	-2.36014	0.587	0.606	0.00295093			D630008O14Rik	4.93e-17	-10.9536	0.02	0.177	1.97e-13
Hhex	3.11e-68	-0.251755	0.306	0.512	1.25e-64			Nuggc	2.36e-16	-0.623872	0.248	0.296	9.45e-13			Akap13	3.34e-08	-0.42763	0.45	0.382	0.000133676			Sh3bp2	1.96e-106	-0.741202	0.092	0.591	7.84e-103			Cdkl5	3.16e-36	-2.3847	0.088	0.281	1.27e-32			Nbeal1	1.68e-12	-11.3922	0.115	0.102	6.74e-09
Ppp1r21	1.19e-273	-0.255759	0.073	0.186	4.75e-270			Gas6	2.71e-09	-0.625126	0.13	0.157	1.08e-05			Bbx	1.83e-07	-0.432592	0.171	0.218	0.000732216			Cd200	1.59e-71	-0.76592	0.187	0.531	6.37e-68			Siglecg	5.3e-06	-2.38924	0.456	0.478	0.0212576			Gm16341	2.15e-40	-11.5007	0.007	0.226	8.63e-37
Ifngr1	6.53e-285	-0.259863	0.166	0.108	2.62e-281			Arl4a	1.51e-12	-0.644915	0.108	0.091	6.05e-09			Tshz2	5.49e-14	-0.444548	0.98	0.959	2.2e-10			4932438A13Rik	6.3e-19	-0.781821	0.261	0.177	2.53e-15			Gm15411	2.98e-137	-2.45129	0.124	0.434	1.19e-133			Vangl2	2.98e-17	-11.5793	0.015	0.175	1.19e-13
Ldha	1.03e-82	-0.260237	0.247	0.226	4.13e-79			Paqr7	1.19e-24	-0.645505	0.004	0.107	4.77e-21			Dpp4	6.8e-38	-0.449441	0.329	0.255	2.73e-34			Neat1	3.22e-15	-0.782675	0.405	0.311	1.29e-11			Zfp759	1.08e-08	-2.45477	0.018	0.155	4.33e-05			Col23a1	3.63e-06	-11.8681	0.003	0.136	0.0145385
Slamf6	9.9e-63	-0.260881	0.34	0.298	3.97e-59			Rnasel	5.44e-06	-0.647588	0.036	0.105	0.0217894			Fkbp5	1.48e-195	-0.45075	0.039	0.111	5.93e-192			Rasa3	8.91e-06	-0.808035	0.237	0.16	0.0357147			Gbp6	3.81e-57	-2.46113	0.134	0.224	1.53e-53			Frat1	2.13e-21	-11.9201	0.013	0.185	8.52e-18
Gm26910	1.73e-68	-0.265755	0.017	0.388	6.95e-65			H2-Ab1	3.82e-07	-0.649522	0.764	0.785	0.00153081			Rac2	3.13e-10	-0.453873	0.454	0.56	1.25e-06			H2-Q4	1.27e-67	-0.808682	0.205	0.262	5.1e-64			Ctss	1.93e-16	-2.47937	0.311	0.418	7.74e-13			Slamf1	9.16e-46	-12.0804	0.153	0.248	3.67e-42
Ranbp1	6.42e-41	-0.267363	0.282	0.336	2.57e-37			Igkv4-53	1.18e-136	-0.651527	0.074	0.49	4.72e-133			Tnrc6c	4.1e-17	-0.455237	0.359	0.251	1.64e-13			Rictor	4.09e-12	-0.809782	0.24	0.246	1.64e-08			Angptl1	1.43e-23	-2.48694	0.307	0.495	5.74e-20			Gm43625	7.05e-25	-12.1209	0.012	0.366	2.82e-21
Lrmp	6.31e-40	-0.27144	0.304	0.331	2.53e-36			Otud1	3.29e-19	-0.693167	0.073	0.15	1.32e-15			Atf3	2.53e-08	-0.467086	0.973	0.953	0.000101525			Sla	1.79e-06	-0.82346	0.143	0.175	0.00719114			Ighv5-17	3.97e-47	-2.49571	0.114	0.282	1.59e-43			Gm29055	2.56e-52	-12.3699	0.02	0.348	1.03e-48
Acp2	8.63e-06	-0.276218	0.02	0.145	0.0345892			Gm43813	6.17e-68	-0.695458	0.1	0.176	2.47e-64			Pira2	0	-0.467671	0.045	0.681	0			Gm10353	2.88e-07	-0.832384	0.017	0.282	0.00115406			Gm45890	8.46e-105	-2.55278	0.045	0.412	3.39e-101			Gm34983	1.78e-08	-12.5802	0.013	0.303	7.15e-05
Gimap4	1.58e-11	-0.287563	0.406	0.435	6.33e-08			Ctsa	6.35e-15	-0.696093	0.155	0.226	2.55e-11			Cd19	6.6e-19	-0.47022	0.456	0.463	2.65e-15			Hivep2	1.36e-35	-0.834508	0.231	0.274	5.45e-32			Gm29055	7.07e-34	-2.5608	0.029	0.226	2.83e-30			Gm38604	9.05e-11	-12.7093	0.003	0.156	3.63e-07
Adgre5	7.7e-139	-0.288343	0.285	0.412	3.09e-135			Mmp2	6.01e-19	-0.696809	0.22	0.25	2.41e-15			Selenos	1.26e-55	-0.477755	0.257	0.372	5.04e-52			Mecp2	2.92e-74	-0.839497	0.145	0.214	1.17e-70			Cxxc5	1.75e-30	-2.56596	0.337	0.301	7e-27			Igkv1-117	4.75e-36	-12.7336	0.107	0.494	1.91e-32
Zcchc18	6.79e-265	-0.288863	0.054	0.13	2.72e-261			Evl	1.04e-25	-0.697486	0.319	0.248	4.18e-22			Errfi1	3.81e-06	-0.478692	0.954	0.944	0.0152831			A830035O19Rik	6.89e-14	-0.843437	0.01	0.238	2.76e-10			Cntn1	5.3e-10	-2.57208	0.011	0.166	2.12e-06			Pcgf2	1.79e-06	-12.7465	0.004	0.271	0.00717353
Cdk2ap2	1.94e-67	-0.289248	0.26	0.209	7.79e-64			Cxcl14	1.26e-127	-0.698586	0.177	0.271	5.05e-124			Gripap1	3.18e-21	-0.488207	0.28	0.237	1.27e-17			Itpkb	3e-73	-0.854226	0.222	0.13	1.2e-69			BC037704	4.22e-36	-2.57622	0.021	0.236	1.69e-32			Gm37850	3.92e-13	-12.7779	0.012	0.271	1.57e-09
Gm11831	3.82e-73	-0.292885	0.008	0.4	1.53e-69			Vps13a	1.49e-10	-0.70154	0.269	0.191	5.98e-07			Ctso	9.16e-06	-0.488695	0.294	0.242	0.0367309			Gpr174	7.01e-46	-0.854682	0.238	0.461	2.81e-42			Cnksr3	1.1e-19	-2.59877	0.061	0.141	4.4e-16			H1fx	3.94e-10	-12.809	0.34	0.501	1.58e-06
Gimap3	1.96e-15	-0.317246	0.373	0.353	7.84e-12			Lamp2	1.51e-14	-0.708359	0.167	0.15	6.03e-11			Gpr18	2.83e-51	-0.495174	0.231	0.388	1.14e-47			Il27ra	1.05e-96	-0.856072	0.065	0.174	4.2e-93			Irf8	3.93e-06	-2.60005	0.583	0.652	0.0157444			Gm42595	1.57e-51	-12.8241	0.024	0.6	6.28e-48
Gnl3	4.99e-25	-0.319946	0.237	0.223	2e-21			Irgm2	1.01e-109	-0.715562	0.018	0.113	4.05e-106			Ets1	1.27e-08	-0.495669	0.283	0.263	5.08e-05			Hyal1	1.88e-96	-0.857394	0.018	0.403	7.53e-93			Gm20045	7.31e-75	-2.60073	0.034	0.107	2.93e-71			Slc1a3	2.13e-06	-12.8576	0.003	0.116	0.00855355
AC149090.1	1.46e-39	-0.322856	0.374	0.28	5.83e-36			Acox3	1.02e-21	-0.716071	0.142	0.29	4.11e-18			Pcolce2	2.51e-09	-0.49802	0.972	0.977	1.01e-05			Zmym5	4.89e-09	-0.864425	0.199	0.127	1.96e-05			Bcl2a1d	3.48e-15	-2.60863	0.148	0.347	1.4e-11			Spns2	1.33e-40	-12.9475	0.011	0.315	5.33e-37
Gpx1	6.46e-23	-0.324878	0.418	0.278	2.59e-19			Hivep2	2.72e-19	-0.716192	0.236	0.133	1.09e-15			Dleu2	1.01e-07	-0.513976	0.275	0.246	0.000405005			Dennd1b	8.09e-10	-0.89765	0.283	0.251	3.24e-06			Srpk3	7.53e-06	-2.61728	0.273	0.182	0.0301958			Sct	1.51e-15	-13.156	0.219	0.438	6.06e-12
Tecpr1	1.1e-134	-0.336	0.133	0.188	4.4e-131			Fcho2	5.24e-26	-0.716225	0.124	0.155	2.1e-22			Rgs13	9.05e-12	-0.517927	0.163	0.139	3.63e-08			Ttyh3	4.18e-90	-0.916275	0.061	0.452	1.68e-86			Gbp10	2.78e-38	-2.6525	0.246	0.166	1.11e-34			Gm40770	3.06e-10	-13.192	0.008	0.242	1.23e-06
Csf2ra	2.89e-83	-0.340034	0.025	0.259	1.16e-79			Neat1	6.35e-06	-0.716594	0.394	0.285	0.0254521			Sesn1	2.41e-29	-0.51876	0.151	0.227	9.64e-26			H2-T24	4.08e-08	-0.916981	0.069	0.302	0.000163586			Gm27017	9.13e-12	-2.65618	0.027	0.186	3.66e-08			Frmd6	7.03e-21	-13.3317	0.206	0.419	2.82e-17
Ptprc	9.91e-08	-0.355893	0.474	0.43	0.000397019			Spns3	5.24e-42	-0.717066	0.025	0.269	2.1e-38			4933423P22Rik	8.08e-94	-0.523923	0.01	0.436	3.24e-90			Tmsb4x	1.89e-08	-0.926267	0.32	0.228	7.56e-05			Nr4a1	9.7e-47	-2.70979	0.163	0.207	3.89e-43			Il1f9	2.48e-11	-13.4735	0.426	0.314	9.92e-08
mt-Co1	1.26e-28	-0.363156	0.401	0.518	5.07e-25			Pou2f2	7.19e-07	-0.71778	0.547	0.545	0.00288174			Rasgrp3	1.42e-16	-0.527299	0.329	0.223	5.68e-13			Abcg1	1.09e-44	-0.927827	0.185	0.29	4.35e-41			Gdf11	5.64e-88	-2.71504	0.06	0.172	2.26e-84			4933426B08Rik	2.45e-129	-13.5497	0.021	0.536	9.83e-126
Arhgdib	1.03e-08	-0.366807	0.516	0.577	4.11e-05			Dmac2	4.67e-21	-0.726479	0.273	0.234	1.87e-17			Arhgef3	4.92e-41	-0.52876	0.173	0.095	1.97e-37			Tnrc6b	3.9e-21	-0.955589	0.393	0.282	1.56e-17			Gm50196	2.21e-73	-2.72588	0.03	0.141	8.86e-70			Btn2a2	3.69e-20	-13.5649	0.008	0.348	1.48e-16
Igtp	5.93e-125	-0.393596	0.048	0.211	2.38e-121			Dstn	2.12e-124	-0.728738	0.084	0.182	8.5e-121			Tnrc6b	9.7e-11	-0.533706	0.409	0.317	3.89e-07			Gm10602	1.36e-10	-0.959751	0.004	0.199	5.47e-07			Slc46a2	3.12e-161	-2.72968	0.047	0.453	1.25e-157			Egr2	1.03e-74	-13.5984	0.058	0.415	4.11e-71
Dmac2	7.38e-56	-0.39518	0.249	0.211	2.96e-52			Tpd52	4.45e-39	-0.730447	0.261	0.283	1.78e-35			P2rx4	9.58e-07	-0.540705	0.154	0.142	0.00383796			Lrif1	1.18e-24	-0.980051	0.217	0.267	4.74e-21			Ppfia4	1.61e-71	-2.7307	0.094	0.336	6.45e-68			Gm48678	3.78e-57	-13.6067	0.029	0.387	1.51e-53
Irf2bp2	5.94e-53	-0.398894	0.178	0.16	2.38e-49			C87436	8.56e-48	-0.732625	0.111	0.096	3.43e-44			Pou2af1	9.12e-14	-0.546807	0.313	0.339	3.65e-10			Ankrd23	7.73e-107	-0.980107	0.009	0.624	3.1e-103			Gm26586	2.35e-69	-2.73262	0.015	0.151	9.42e-66			Vpreb3	2.64e-15	-13.679	0.233	0.136	1.06e-11
Gpr174	2.76e-95	-0.409103	0.276	0.286	1.11e-91			2410006H16Rik	4.29e-09	-0.743495	0.447	0.543	1.72e-05			Arap2	5.39e-48	-0.548429	0.256	0.349	2.16e-44			Celf4	7.9e-151	-0.984871	0.005	0.49	3.17e-147			Fgr	3.11e-36	-2.7483	0.089	0.165	1.25e-32			Cstb	5.95e-18	-13.7072	0.279	0.328	2.38e-14
Ubc	1.51e-08	-0.412963	0.416	0.359	6.05e-05			A530088E08Rik	1.36e-144	-0.745776	0.056	0.416	5.46e-141			Ifi213	6.36e-08	-0.551237	0.16	0.301	0.000255032			Rnase6	8.65e-06	-1.01219	0.435	0.398	0.0346691			Phldb3	1.59e-09	-2.75055	0.033	0.111	6.39e-06			Btbd3	6.75e-09	-13.7536	0.001	0.111	2.71e-05
Gm50335	2.95e-97	-0.417476	0.002	0.407	1.18e-93			Rell1	1.36e-36	-0.746563	0.051	0.114	5.46e-33			Tbc1d1	1.43e-22	-0.557851	0.296	0.376	5.71e-19			Aida	2.24e-34	-1.01643	0.154	0.212	8.99e-31			Upb1	1.14e-31	-2.76133	0.104	0.329	4.57e-28			Gm15880	1.48e-22	-13.767	0.023	0.334	5.94e-19
Gga2	4.68e-26	-0.426982	0.398	0.439	1.88e-22			Gm15013	1.2e-53	-0.751127	0.003	0.119	4.81e-50			Ccdc88a	4.43e-45	-0.56251	0.292	0.195	1.78e-41			Kmt2a	1.45e-06	-1.0189	0.462	0.343	0.00581267			Tent5c	9.65e-07	-2.80511	0.163	0.125	0.00386853			Mrgpra2b	8.79e-06	-14.0699	0.572	0.478	0.0352386
Upp1	2.06e-90	-0.43884	0.005	0.255	8.28e-87			Serpinf1	7.76e-08	-0.754276	0.25	0.312	0.000311205			Pik3r1	2.38e-24	-0.56992	0.19	0.129	9.55e-21			Dok3	5.02e-29	-1.01988	0.21	0.362	2.01e-25			Gm15821	7.6e-46	-2.80796	0.015	0.36	3.05e-42			Gm15674	5.49e-10	-14.1862	0.027	0.168	2.2e-06
Gm47376	9.44e-156	-0.44064	0.018	0.339	3.78e-152			Gm13625	3.2e-84	-0.761299	0.011	0.274	1.28e-80			Itpkb	1.18e-16	-0.572559	0.231	0.15	4.73e-13			Nfkbie	1.37e-30	-1.02128	0.114	0.205	5.51e-27			Gan	2.77e-16	-2.80979	0.557	0.381	1.11e-12			Igkv8-21	5.54e-23	-14.2146	0.007	0.41	2.22e-19
Gm43597	2.21e-45	-0.445527	0.009	0.279	8.87e-42			Ddx58	4.97e-139	-0.766326	0.16	0.212	1.99e-135			Gm15337	3.9e-22	-0.576032	0.004	0.195	1.56e-18			Lgmn	2.31e-20	-1.02797	0.102	0.18	9.28e-17			Gbp2	2.06e-19	-2.8487	0.236	0.33	8.26e-16			Tpm1	2.16e-09	-14.2597	0.115	0.105	8.66e-06
A930037H05Rik	2.75e-100	-0.453009	0.029	0.342	1.1e-96			Flrt2	1.74e-06	-0.768601	0.392	0.449	0.00696533			Nsun6	2.5e-50	-0.576492	0.115	0.299	1e-46			Rgs2	5.39e-77	-1.05209	0.189	0.172	2.16e-73			Gm50228	5.45e-133	-2.85596	0.051	0.378	2.19e-129			Ryr2	3.47e-43	-14.2955	0.016	0.203	1.39e-39
Nin	1.68e-98	-0.456178	0.15	0.218	6.72e-95			P2ry10	2.1e-11	-0.773241	0.233	0.258	8.42e-08			Mybl1	8.15e-116	-0.578831	0.211	0.509	3.27e-112			Ampd3	8.86e-172	-1.05406	0.022	0.333	3.55e-168			Gbp2b	7.58e-60	-2.87059	0.024	0.119	3.04e-56			Zfp418	3.11e-15	-14.5611	0.005	0.264	1.25e-11
2810013P06Rik	3.29e-06	-0.462803	0.192	0.161	0.0131694			Il17ra	1.59e-10	-0.77784	0.185	0.141	6.36e-07			Coro1a	2.74e-21	-0.582828	0.508	0.63	1.1e-17			Sipa1l1	6.33e-06	-1.07933	0.134	0.236	0.0253627			Kif23	5.17e-19	-2.87548	0.329	0.504	2.07e-15			Fam221a	7.66e-06	-14.6368	0.007	0.129	0.0307089
Gimap8	6.27e-13	-0.46487	0.298	0.252	2.51e-09			Trim59	1.65e-13	-0.778173	0.248	0.234	6.6e-10			1700029J07Rik	6.9e-140	-0.585541	0.023	0.344	2.77e-136			Traf3ip3	1.17e-13	-1.08077	0.4	0.309	4.71e-10			4933406P04Rik	1.28e-07	-2.87814	0.016	0.286	0.000511927			Hmgcll1	8.5e-15	-14.8624	0.019	0.13	3.41e-11
Tpd52	4.18e-62	-0.465216	0.243	0.289	1.68e-58			Pml	2.43e-09	-0.786303	0.277	0.43	9.73e-06			Rasa3	5.07e-37	-0.588813	0.249	0.232	2.03e-33			Hif1a	3.09e-81	-1.08267	0.191	0.191	1.24e-77			Ttpal	4.6e-14	-2.88367	0.36	0.242	1.84e-10			Ccl3	5.95e-25	-15.0725	0.017	0.203	2.38e-21
Trib2	1.66e-57	-0.48241	0.142	0.241	6.64e-54			Arid4b	4.45e-18	-0.800363	0.45	0.323	1.78e-14			Zcchc7	3.54e-06	-0.592636	0.495	0.372	0.0141728			Rassf3	3.41e-34	-1.09044	0.141	0.347	1.37e-30			Rgs18	3.45e-25	-2.91673	0.042	0.201	1.38e-21			Gm50431	2.49e-09	-15.0901	0.007	0.175	9.99e-06
Fau	2.63e-09	-0.495933	0.668	0.728	1.05e-05			Slc26a10	2.32e-30	-0.814227	0.003	0.311	9.3e-27			Ighv5-9-1	9.66e-10	-0.60381	0.004	0.106	3.87e-06			Xbp1	7.02e-44	-1.09397	0.129	0.118	2.81e-40			Ccnj	6.27e-40	-2.92221	0.036	0.175	2.51e-36			B230322F03Rik	9.86e-68	-15.5936	0.011	0.494	3.95e-64
Dip2b	3.23e-41	-0.501559	0.227	0.266	1.3e-37			Mlxip	9.85e-115	-0.819944	0.097	0.14	3.95e-111			Snx5	5.84e-06	-0.604534	0.475	0.522	0.0233867			Vps13a	1.49e-08	-1.10448	0.255	0.245	5.96e-05			Gm12708	9.72e-29	-2.93329	0.03	0.186	3.89e-25			Nr4a1	7.72e-42	-15.6837	0.229	0.298	3.09e-38
Pcmtd1	1.38e-139	-0.506227	0.248	0.234	5.51e-136			Snn	6.99e-23	-0.820109	0.252	0.244	2.8e-19			Txnip	1.08e-35	-0.60653	0.394	0.354	4.34e-32			Themis2	1.14e-42	-1.10746	0.097	0.378	4.55e-39			Tmem64	1.14e-22	-2.93444	0.387	0.365	4.58e-19			Ighv10-1	1.24e-06	-15.7806	0.009	0.391	0.00495267
Rpl27a	9.25e-21	-0.514259	0.453	0.553	3.71e-17			Olfr165	3.03e-13	-0.820324	0.012	0.2	1.21e-09			Crtc3	5.98e-08	-0.610312	0.166	0.127	0.000239629			Ms4a7	4.39e-15	-1.1135	0.002	0.105	1.76e-11			Gm19667	2.12e-14	-2.94457	0.027	0.21	8.48e-11			Golga3	2.25e-24	-15.9355	0.101	0.125	9.04e-21
Rps24	7.62e-07	-0.516933	0.487	0.544	0.00305416			Phlda1	1.69e-15	-0.822121	0.083	0.172	6.75e-12			Ier2	1.02e-08	-0.623362	0.342	0.285	4.07e-05			Evl	9.11e-24	-1.12153	0.247	0.183	3.65e-20			Cd40	2.45e-53	-2.9548	0.218	0.243	9.82e-50			Cnbd2	9.31e-21	-16.0032	0.027	0.332	3.73e-17
Atp2b4	3.79e-36	-0.517285	0.003	0.134	1.52e-32			Mfge8	9.7e-58	-0.824034	0.028	0.221	3.89e-54			Gm36266	1.03e-05	-0.626724	0.011	0.106	0.0413004			Zfp407	6.4e-31	-1.12983	0.164	0.158	2.56e-27			Gm34086	5.05e-18	-2.96543	0.117	0.129	2.02e-14			Gm568	1.85e-27	-16.0227	0.004	0.259	7.43e-24
Pip4p1	3.19e-43	-0.532663	0.298	0.41	1.28e-39			Anxa5	4.6e-38	-0.82465	0.098	0.114	1.84e-34			Crlf3	1.14e-31	-0.627039	0.433	0.346	4.58e-28			Ccnd3	1.66e-68	-1.13214	0.169	0.296	6.66e-65			B3gnt8	2.56e-40	-2.97436	0.141	0.132	1.03e-36			Crisp3	1.8e-83	-16.2008	0.037	0.236	7.23e-80
Rap2b	2.04e-160	-0.537974	0.057	0.108	8.18e-157			Ppp1r16b	9.44e-21	-0.838086	0.19	0.248	3.78e-17			Zfp398	1.69e-31	-0.638058	0.146	0.133	6.76e-28			Psap	3.35e-12	-1.13392	0.196	0.203	1.34e-08			Gm49741	2.53e-33	-2.98288	0.028	0.35	1.01e-29			Gm15848	4.93e-75	-16.3503	0.073	0.668	1.98e-71
Zfp36l2	8.18e-20	-0.544292	0.305	0.399	3.28e-16			Lima1	6.57e-07	-0.842545	0.239	0.3	0.0026335			Sdc4	3.37e-12	-0.639589	0.323	0.275	1.35e-08			Gm15880	1.26e-299	-1.14499	0.03	0.847	5.04e-296			Crip3	2.1e-55	-2.98485	0.042	0.212	8.4e-52			Gm36198	1.59e-30	-16.3512	0.009	0.212	6.36e-27
Cd81	1.17e-68	-0.545783	0.281	0.143	4.69e-65			Ighv14-2	4.61e-57	-0.873452	0.009	0.22	1.85e-53			Ifih1	1.45e-115	-0.645909	0.014	0.281	5.82e-112			Stat4	4.38e-29	-1.14582	0.215	0.248	1.75e-25			Cd24a	2.19e-11	-2.99452	0.595	0.458	8.78e-08			Gm5129	6.36e-38	-16.5239	0.003	0.178	2.55e-34
Trp53inp1	1.03e-70	-0.546657	0.112	0.135	4.14e-67			Atf7ip	8.94e-28	-0.874208	0.368	0.318	3.58e-24			Ier5	2.06e-14	-0.646583	0.434	0.23	8.24e-11			Taz	3.86e-35	-1.14707	0.18	0.318	1.55e-31			A230072E10Rik	2.02e-80	-3.0138	0.032	0.241	8.08e-77			Igkv3-12	1.04e-14	-16.6647	0.003	0.286	4.17e-11
Sesn3	1.03e-79	-0.552116	0.272	0.253	4.12e-76			Dok3	6.68e-107	-0.884831	0.265	0.394	2.68e-103			Nav1	2.03e-06	-0.653205	0.955	0.975	0.00813142			S1pr1	3.12e-13	-1.15684	0.378	0.246	1.25e-09			Gm38604	1.5e-21	-3.03113	0.006	0.128	5.99e-18			Olfr655	5.51e-25	-17.0868	0.003	0.208	2.21e-21
A330035P11Rik	7.17e-234	-0.564043	0.012	0.46	2.87e-230			Acsl1	1.79e-185	-0.890328	0.052	0.304	7.19e-182			Arpc5l	2.65e-12	-0.656189	0.462	0.457	1.06e-08			Prxl2c	1.9e-19	-1.16024	0.087	0.174	7.63e-16			Trim30a	4.7e-07	-3.05043	0.252	0.367	0.00188449			Zscan20	2.04e-23	-17.2477	0.023	0.303	8.19e-20
9930021J03Rik	1.47e-106	-0.571785	0.114	0.096	5.88e-103			Clec4a1	3.59e-25	-0.89372	0.031	0.281	1.44e-21			Cblb	1.38e-24	-0.657292	0.176	0.179	5.55e-21			Gm614	7.07e-53	-1.1616	0.01	0.438	2.83e-49			G630030J09Rik	5.58e-43	-3.06638	0.012	0.137	2.24e-39			Igkv4-69	9.15e-24	-17.3213	0.198	0.035	3.67e-20
Ifnar1	4.17e-217	-0.572844	0.183	0.329	1.67e-213			Pmp22	4.58e-17	-0.895425	0.217	0.324	1.84e-13			Dnaaf4	8.08e-211	-0.657869	0.007	0.556	3.24e-207			Lrmp	2.05e-33	-1.16352	0.294	0.549	8.23e-30			Lilra6	2.75e-53	-3.07309	0.055	0.328	1.1e-49			Cpt1b	6.19e-19	-17.334	0.001	0.31	2.48e-15
Gbp4	1.21e-94	-0.579776	0.108	0.348	4.85e-91			Cxcl16	2.47e-14	-0.906622	0.176	0.181	9.92e-11			Zfp652	3.67e-130	-0.660383	0.219	0.118	1.47e-126			Tspan32	2.84e-34	-1.18207	0.372	0.4	1.14e-30			Slc52a3	3.2e-07	-3.07421	0.002	0.212	0.00128058			Prss12	9.83e-18	-17.3407	0.005	0.242	3.94e-14
Ddhd1	6.16e-13	-0.588014	0.075	0.187	2.47e-09			Zbp1	3.53e-54	-0.914777	0.083	0.339	1.42e-50			Ankrd12	1.52e-24	-0.660906	0.381	0.343	6.1e-21			Klk8	1.55e-20	-1.18765	0.142	0.036	6.21e-17			Hspa1b	7.94e-06	-3.07584	0.114	0.086	0.0318044			Cxcl10	7.79e-37	-17.3952	0.052	0.182	3.12e-33
Nlrp10	8.13e-180	-0.589742	0.01	0.273	3.26e-176			Gm614	6.89e-17	-0.9263	0.009	0.34	2.76e-13			Nfia	2.14e-15	-0.661597	0.857	0.863	8.6e-12			I730030J21Rik	8.63e-209	-1.1927	0.095	0.72	3.46e-205			Gm49066	1.01e-19	-3.10255	0.035	0.312	4.04e-16			Sag	8.33e-08	-17.4126	0.027	0.193	0.000333677
Ssr2	3.23e-61	-0.590526	0.118	0.109	1.29e-57			Herc4	1.57e-100	-0.928732	0.207	0.238	6.28e-97			Cacna1i	2.34e-221	-0.662551	0.056	0.188	9.4e-218			Hhex	7.77e-10	-1.19562	0.275	0.428	3.11e-06			Ifi211	3.59e-35	-3.11682	0.01	0.19	1.44e-31			Nnt	7.28e-60	-17.6303	0.031	0.327	2.92e-56
Baz2b	1.34e-11	-0.595081	0.382	0.272	5.37e-08			Gm28694	8.83e-59	-0.929352	0.009	0.214	3.54e-55			Gapdh	3.72e-23	-0.663031	0.432	0.516	1.49e-19			Zfp329	1.55e-16	-1.21187	0.129	0.187	6.23e-13			Gm4013	7.48e-39	-3.14411	0.05	0.115	3e-35			Nccrp1	1.13e-05	-17.6885	0.231	0.188	0.0451601
Mreg	4.36e-12	-0.621785	0.004	0.166	1.75e-08			Zfp619	8.69e-214	-0.934662	0.014	0.38	3.48e-210			Usf3	1.29e-07	-0.664093	0.132	0.155	0.000516226			Hdac9	1.43e-173	-1.21248	0.104	0.71	5.73e-170			Zfp174	3.04e-17	-3.14712	0.008	0.203	1.22e-13			Gm10827	7.7e-13	-17.7589	0.007	0.251	3.09e-09
Blvrb	7.41e-40	-0.622519	0.341	0.298	2.97e-36			Gngt2	3.97e-16	-0.943301	0.242	0.245	1.59e-12			Itpr1	8.91e-91	-0.666951	0.209	0.303	3.57e-87			Tmem64	2.17e-46	-1.22173	0.153	0.341	8.71e-43			Cstb	5.48e-09	-3.14897	0.45	0.469	2.2e-05			Plbd1	1.62e-64	-18.5476	0.066	0.417	6.49e-61
Pim1	8.49e-144	-0.628065	0.124	0.112	3.4e-140			Rrad	1.45e-09	-0.944677	0.031	0.118	5.8e-06			Esco1	1.47e-15	-0.669877	0.264	0.177	5.9e-12			Dapl1	8.95e-17	-1.2296	0.175	0.037	3.59e-13			Gm5127	6.73e-70	-3.17279	0.014	0.312	2.7e-66			Ly6m	1.23e-06	-18.8049	0.016	0.219	0.00492714
Madd	4.41e-75	-0.63471	0.116	0.141	1.77e-71			Gm47484	4.3e-21	-0.946845	0.004	0.276	1.72e-17			Ptpn6	3.06e-06	-0.671234	0.446	0.36	0.0122545			Ly6m	2.07e-184	-1.237	0.025	0.73	8.3e-181			Colq	6.43e-33	-3.20632	0.023	0.254	2.58e-29			Fbxl22	9.94e-18	-18.8106	0.005	0.32	3.98e-14
Atp1b3	7.07e-10	-0.636368	0.137	0.105	2.83e-06			Arhgap15	1.5e-09	-0.956041	0.471	0.419	6.01e-06			Slc6a20b	5.01e-119	-0.671751	0.007	0.472	2.01e-115			Tgfbr2	4.35e-35	-1.24309	0.272	0.189	1.74e-31			Eno3	4.68e-12	-3.26837	0.133	0.119	1.87e-08			Slc4a3	4.43e-48	-19.1723	0.021	0.28	1.77e-44
Nfkbia	2.14e-32	-0.638778	0.328	0.273	8.59e-29			Ddt	4.97e-187	-0.957354	0.15	0.195	1.99e-183			Cux1	9.15e-38	-0.675272	0.21	0.177	3.67e-34			Snx5	3.44e-06	-1.25274	0.435	0.435	0.0137731			Egr3	1.12e-38	-3.2794	0.196	0.202	4.48e-35			Lifr	1.75e-10	-19.3568	0.191	0.197	7.01e-07
Gm2a	4.61e-116	-0.644861	0.261	0.179	1.85e-112			Dennd2d	9.56e-41	-0.96144	0.111	0.107	3.83e-37			E230001N04Rik	7.78e-12	-0.677215	0.038	0.134	3.12e-08			Atf7	1.19e-08	-1.26543	0.173	0.228	4.75e-05			Ifi44	9.42e-36	-3.30015	0.07	0.146	3.77e-32			Igkv6-25	2.62e-07	-19.7315	0.015	0.346	0.00104928
Plcl2	2.87e-123	-0.649754	0.169	0.363	1.15e-119			Lcorl	1.02e-96	-0.967395	0.116	0.215	4.11e-93			Ccnd3	3.68e-64	-0.679615	0.179	0.317	1.48e-60			Trim59	4.68e-13	-1.27697	0.212	0.234	1.87e-09			Zfp784	9.22e-63	-3.33778	0.022	0.319	3.7e-59			Tnni2	2.18e-15	-20.191	0.017	0.135	8.72e-12
Gm15675	5.47e-146	-0.651164	0.119	0.456	2.19e-142			Zdhhc18	5.61e-39	-0.97147	0.232	0.302	2.25e-35			Gm31243	4.19e-18	-0.679843	0.506	0.39	1.68e-14			Slc38a9	6.08e-10	-1.28132	0.14	0.281	2.43e-06			Gm20513	3.17e-06	-3.34569	0.061	0.102	0.0126964			Gm36266	1.61e-47	-20.3061	0.012	0.324	6.45e-44
Pfkfb3	1.06e-102	-0.654091	0.03	0.223	4.24e-99			Cdkn2d	4.48e-83	-0.973339	0.207	0.213	1.79e-79			Zfp292	1.52e-38	-0.693088	0.381	0.319	6.11e-35			Gm19585	1.01e-43	-1.28783	0.063	0.281	4.06e-40			1700029J07Rik	1.97e-17	-3.36497	0.044	0.147	7.89e-14			Kcna3	1.46e-12	-20.4459	0.009	0.139	5.87e-09
H2-DMb1	3.89e-119	-0.665232	0.286	0.467	1.56e-115			Mxd4	2.27e-140	-0.984568	0.203	0.128	9.11e-137			Cfh	1.9e-28	-0.694998	0.956	0.94	7.63e-25			Pou6f1	1.1e-172	-1.29265	0.031	0.508	4.4e-169			Igkv12-41	1.97e-35	-3.38278	0.079	0.249	7.89e-32			Acta2	1.74e-06	-20.5316	0.248	0.213	0.0069733
Nupr1l	4.85e-17	-0.669619	0.004	0.1	1.94e-13			Helz2	8.91e-44	-0.989211	0.185	0.301	3.57e-40			Gm26749	1.34e-131	-0.695247	0.014	0.372	5.36e-128			Cd27	2.82e-15	-1.29368	0.1	0.066	1.13e-11			D830024N08Rik	1.97e-28	-3.38436	0.041	0.142	7.91e-25			Cecr2	2.14e-08	-20.6887	0.058	0.301	8.58e-05
Il2rg	6.07e-15	-0.673002	0.485	0.373	2.43e-11			Selenos	9.76e-52	-0.99087	0.252	0.224	3.91e-48			Anxa4	2.69e-120	-0.6971	0.016	0.177	1.08e-116			Impg2	5.88e-10	-1.29684	0.03	0.292	2.36e-06			Ccdc180	6.64e-91	-3.40163	0.036	0.227	2.66e-87			Ptpn14	9.03e-25	-21.2408	0.041	0.151	3.62e-21
Slc25a36	3.72e-148	-0.676907	0.138	0.274	1.49e-144			Ifnar1	1.93e-120	-0.99094	0.174	0.232	7.73e-117			Smim14	2.49e-14	-0.702387	0.556	0.398	9.99e-11			Igsf9	1.24e-82	-1.30875	0.008	0.451	4.99e-79			Olfr164	8.56e-33	-3.42763	0.096	0.243	3.43e-29			Igkv5-45	2.52e-27	-22.9363	0.143	0.039	1.01e-23
Fam214a	2.6e-212	-0.685699	0.15	0.268	1.04e-208			Dnaaf4	1.24e-13	-0.999239	0.006	0.182	4.97e-10			D230022J07Rik	1.06e-15	-0.702718	0.007	0.33	4.26e-12			Dpp4	7.59e-06	-1.31214	0.175	0.127	0.030413			Mmp11	1.82e-38	-3.44682	0.008	0.195	7.3e-35			Igkv4-61	1.78e-06	-23.1034	0.257	0.063	0.00713305
Fosb	4.08e-26	-0.695223	0.32	0.164	1.63e-22			Pnrc1	8.35e-07	-0.999355	0.395	0.31	0.00334489			Glul	1.08e-05	-0.702997	0.334	0.387	0.0432285			Gdf11	1.03e-214	-1.31768	0.087	0.801	4.14e-211			Chchd10	7.96e-08	-3.45452	0.43	0.532	0.000319219			Gm47920	2.62e-06	-24.4141	0.001	0.126	0.0104981
Igkv10-96	1.91e-35	-0.700541	0.015	0.204	7.65e-32			Gm34908	8.61e-07	-1.00038	0.015	0.211	0.00345084			Nudt15	2.86e-17	-0.706994	0.021	0.123	1.15e-13			Elmsan1	1.27e-13	-1.31935	0.198	0.322	5.1e-10			Spns3	2.99e-28	-3.45881	0.052	0.164	1.2e-24			Cdkl1	1.78e-11	-24.4303	0.017	0.217	7.13e-08
Cd2	9e-23	-0.70328	0.352	0.258	3.61e-19			Tecpr1	3.42e-131	-1.0057	0.133	0.163	1.37e-127			Bmp2k	1.17e-31	-0.710992	0.283	0.218	4.68e-28			H2-DMb1	4.87e-71	-1.32668	0.259	0.572	1.95e-67			Gm50232	1.08e-116	-3.46713	0.034	0.332	4.32e-113			Scrg1	5.12e-33	-24.485	0.103	0.037	2.05e-29
Cacna1e	3.34e-36	-0.704738	0.067	0.205	1.34e-32			Skap2	1.09e-108	-1.0059	0.151	0.319	4.39e-105			Amn1	3.05e-18	-0.711026	0.103	0.215	1.22e-14			Epb41	2.58e-77	-1.33351	0.182	0.312	1.04e-73			Pglyrp1	4.48e-21	-3.47928	0.097	0.116	1.79e-17			Tcrg-V6	4.12e-62	-24.5363	0.155	0.003	1.65e-58
Map4k4	1.46e-13	-0.705611	0.328	0.189	5.83e-10			Gripap1	4.23e-08	-1.00858	0.302	0.233	0.000169512			Nlrp3	8.33e-12	-0.715615	0.952	0.614	3.34e-08			Epb41l4aos	3.29e-16	-1.33732	0.092	0.304	1.32e-12			Fsip1	4.08e-55	-3.49612	0.014	0.395	1.64e-51			Il1a	6.59e-08	-24.6258	0.153	0.31	0.000264043
Gimap9	4.75e-76	-0.708875	0.256	0.238	1.9e-72			Hivep3	3.45e-257	-1.00912	0.045	0.109	1.38e-253			Gbp9	1.51e-74	-0.715762	0.102	0.159	6.05e-71			Arl5c	5.42e-09	-1.33762	0.115	0.119	2.17e-05			Btnl1	3.66e-77	-3.51163	0.023	0.32	1.47e-73			1300017J02Rik	3.41e-07	-24.6862	0	0.271	0.00136637
Hivep2	2.03e-105	-0.709317	0.228	0.262	8.13e-102			Rnf216	5.3e-50	-1.02758	0.193	0.255	2.12e-46			Pafah1b3	5.89e-11	-0.734356	0.207	0.263	2.36e-07			Btk	5.55e-10	-1.34163	0.4	0.422	2.23e-06			Gm47232	3.66e-11	-3.51654	0.03	0.129	1.47e-07			Pcdh15	1.55e-14	-25.2606	0.218	0.054	6.21e-11
Slfn8	3.73e-07	-0.709701	0.203	0.237	0.00149545			Zup1	2.48e-13	-1.02848	0.34	0.33	9.96e-10			Dmac2	2.08e-10	-0.739883	0.249	0.216	8.36e-07			Zfp652	2.34e-26	-1.34189	0.238	0.159	9.37e-23			Golim4	6.09e-06	-3.52096	0.603	0.512	0.0244064			Igkv1-132	1.07e-15	-25.3521	0.297	0.136	4.27e-12
Impg2	2.89e-22	-0.717032	0.007	0.224	1.16e-18			Kmt5b	1.02e-15	-1.03036	0.219	0.132	4.08e-12			Spo11	1.71e-40	-0.742781	0.004	0.117	6.86e-37			Fcrla	2.94e-07	-1.35206	0.419	0.431	0.00117677			Tmem163	6.56e-91	-3.56037	0.076	0.267	2.63e-87			Cox6a2	2.72e-06	-25.6106	0.243	0.113	0.0109155
Gm47689	9.38e-63	-0.72055	0.008	0.311	3.76e-59			Spata13	7.44e-154	-1.0331	0.051	0.12	2.98e-150			Ptpn22	2.54e-42	-0.758824	0.082	0.328	1.02e-38			Tnrc6c	3.82e-25	-1.35483	0.348	0.244	1.53e-21			Sdc3	1.46e-65	-3.61322	0.015	0.134	5.83e-62			Gm28556	3.94e-06	-25.7716	0.003	0.183	0.0157867
Ankrd12	4.92e-12	-0.720818	0.387	0.333	1.97e-08			Edem1	4.66e-17	-1.03659	0.094	0.156	1.87e-13			Ccr6	4.52e-86	-0.766954	0.268	0.372	1.81e-82			Plekho1	2.13e-23	-1.36124	0.199	0.268	8.54e-20			Klhl14	7.46e-59	-3.64435	0.083	0.316	2.99e-55			BC051537	4.82e-12	-26.079	0.015	0.281	1.93e-08
Sertad2	6.84e-17	-0.721843	0.085	0.165	2.74e-13			Cplx2	5.21e-259	-1.04099	0.013	0.459	2.09e-255			Napsa	1.07e-06	-0.767636	0.528	0.532	0.00429066			Plxnc1	3.28e-58	-1.3632	0.086	0.255	1.31e-54			Erp27	4.05e-31	-3.64596	0.033	0.248	1.62e-27			4931431C16Rik	2.54e-12	-26.2622	0.187	0.054	1.02e-08
Satb1	1.7e-28	-0.735202	0.432	0.37	6.81e-25			Trim12c	2.79e-10	-1.05526	0.295	0.324	1.12e-06			Itgam	1.01e-23	-0.770807	0.832	0.689	4.03e-20			Gramd1a	4.09e-16	-1.36963	0.126	0.188	1.64e-12			Myo1e	1.68e-07	-3.65226	0.495	0.473	0.000674279			Stfa1	7.06e-14	-26.2778	0.237	0.078	2.83e-10
Gm50069	2.75e-85	-0.748147	0.013	0.433	1.1e-81			Gimap8	2.68e-14	-1.06806	0.297	0.239	1.07e-10			Arl4a	5.55e-59	-0.771597	0.107	0.181	2.22e-55			4632427E13Rik	2.14e-16	-1.398	0.194	0.253	8.57e-13			Abcg1	4.38e-16	-3.69871	0.119	0.068	1.75e-12			Vmn2r57	4.15e-07	-26.7977	0.044	0.113	0.00166424
Setbp1	0	-0.75567	0.141	0.54	0			Neil1	3.33e-44	-1.06847	0.069	0.197	1.33e-40			Timp3	3.73e-07	-0.783213	0.935	0.984	0.00149337			Atp2b1	4.52e-17	-1.41356	0.283	0.181	1.81e-13			Rwdd3	2.63e-11	-3.76009	0.026	0.103	1.06e-07			Actn3	2.19e-07	-26.8354	0.135	0.042	0.000877315
Klhdc8b	1.43e-11	-0.762594	0.002	0.263	5.75e-08			Irf8	1.22e-11	-1.06954	0.495	0.531	4.89e-08			Limd2	2.15e-07	-0.784088	0.403	0.356	0.000860855			Zfp37	9.46e-06	-1.4225	0.001	0.311	0.0378971			Grk3	5.01e-07	-3.76227	0.095	0.162	0.00200636			Gm12065	1.65e-08	-27.8407	0.015	0.119	6.61e-05
Gm45552	3.7e-121	-0.766515	0.008	0.401	1.48e-117			Tgfbr3	8.44e-07	-1.07027	0.255	0.211	0.00338145			Sypl	6.57e-08	-0.79421	0.321	0.303	0.000263274			Sh3pxd2a	2.69e-14	-1.42288	0.118	0.315	1.08e-10			Lynx1	3.66e-54	-3.77759	0.062	0.108	1.47e-50
Prkacb	2.33e-09	-0.771481	0.174	0.097	9.33e-06			Pi16	1.18e-12	-1.07087	0.378	0.445	4.73e-09			Ppp1r16b	1.28e-17	-0.79562	0.185	0.299	5.14e-14			Gm49741	3.04e-36	-1.42552	0.005	0.483	1.22e-32			Gm34908	3.09e-53	-3.80285	0.023	0.114	1.24e-49
1810059H22Rik	8.52e-156	-0.772025	0.005	0.399	3.42e-152			Tasor	2.06e-119	-1.0736	0.301	0.204	8.24e-116			Fam120b	1.31e-14	-0.801312	0.108	0.102	5.25e-11			Lamb3	2.58e-39	-1.43473	0.128	0.35	1.03e-35			Elmsan1	1e-28	-3.80461	0.251	0.158	4.02e-25
Mbd4	3.72e-12	-0.772129	0.112	0.301	1.49e-08			Gpnmb	1.35e-57	-1.07688	0.215	0.319	5.41e-54			Pik3ip1	3.53e-45	-0.80497	0.137	0.317	1.42e-41			Tmem131l	9.15e-19	-1.43701	0.345	0.324	3.67e-15			Mcoln3	9.41e-40	-3.81259	0.071	0.134	3.77e-36
Shank1	0	-0.773642	0.021	0.57	0			Rhox8	8.7e-18	-1.079	0.014	0.334	3.49e-14			Actb	2.33e-16	-0.812984	0.286	0.37	9.36e-13			Zbtb20	2.77e-07	-1.44066	0.1	0.176	0.00111168			Zfp239	1.29e-10	-3.82614	0.039	0.172	5.18e-07
Acsl1	4.24e-136	-0.782501	0.063	0.354	1.7e-132			Map3k1	1.26e-10	-1.0816	0.412	0.329	5.04e-07			Bhlhe40	4.52e-295	-0.82466	0.104	0.608	1.81e-291			Cyp4f18	2.5e-08	-1.45332	0.161	0.392	0.000100323			Cecr2	1.2e-05	-3.8424	0.455	0.86	0.0480164
E130102H24Rik	8.31e-30	-0.788538	0.087	0.197	3.33e-26			1300014J16Rik	2.04e-32	-1.08369	0.011	0.189	8.17e-29			Stk10	6.27e-23	-0.824744	0.273	0.173	2.51e-19			Slc28a2	3.97e-43	-1.4584	0.091	0.235	1.59e-39			Usp18	3.32e-24	-3.86595	0.169	0.153	1.33e-20
P2ry10	3.4e-29	-0.793331	0.25	0.289	1.36e-25			Bloc1s6os	1.24e-28	-1.08381	0.007	0.188	4.95e-25			H2afx	7.52e-53	-0.828472	0.347	0.548	3.01e-49			Cbfa2t3	5.5e-25	-1.46618	0.088	0.275	2.21e-21			Zscan18	9.5e-32	-3.87595	0.015	0.331	3.81e-28
Cdkn3	1.72e-11	-0.795613	0.466	0.602	6.88e-08			Nfat5	9.33e-68	-1.0957	0.246	0.217	3.74e-64			Pfkfb3	7.15e-32	-0.829295	0.032	0.273	2.86e-28			Rapgef6	1.76e-08	-1.46779	0.375	0.333	7.04e-05			Mogat1	1e-15	-3.88496	0.092	0.131	4.01e-12
Mndal	6.59e-07	-0.795652	0.517	0.492	0.00264319			Irf2bp2	4.28e-39	-1.09647	0.198	0.15	1.71e-35			Mga	5.18e-40	-0.830706	0.212	0.173	2.08e-36			Nedd9	4.07e-26	-1.49565	0.283	0.283	1.63e-22			Astl	4.44e-27	-3.89859	0.006	0.159	1.78e-23
Tnf	1.45e-149	-0.79569	0.019	0.181	5.83e-146			Cbfa2t3	0	-1.09869	0.096	0.462	0			Zer1	1.81e-66	-0.841203	0.109	0.342	7.25e-63			Fbxl5	5.88e-06	-1.49791	0.148	0.253	0.0235763			Gm43920	2.62e-06	-3.91269	0.048	0.195	0.0104811
Shisa5	1.01e-06	-0.800408	0.468	0.521	0.00405466			Pafah1b3	2.55e-124	-1.10006	0.18	0.366	1.02e-120			Ier3	2.63e-07	-0.843122	0.924	0.927	0.00105493			Fcrl5	9.31e-07	-1.50099	0.015	0.177	0.00373077			Gm17259	1.54e-36	-3.91637	0.033	0.246	6.16e-33
Marcks	5.14e-18	-0.80217	0.115	0.043	2.06e-14			Trib2	8.24e-08	-1.10116	0.149	0.128	0.000330118			Itgb7	2.83e-06	-0.846957	0.166	0.072	0.0113477			Pygm	9.9e-111	-1.50485	0.01	0.627	3.97e-107			Gm17638	3.23e-26	-3.94463	0.017	0.29	1.3e-22
AB124611	3.58e-10	-0.808486	0.222	0.273	1.44e-06			Upb1	3.88e-21	-1.10363	0.024	0.111	1.56e-17			Hmces	1.25e-73	-0.848672	0.135	0.386	5.02e-70			Zfp36l2	1.29e-21	-1.5051	0.285	0.381	5.17e-18			Cd9	2.01e-28	-3.95475	0.313	0.277	8.05e-25
Dtx1	2.69e-11	-0.81053	0.077	0.124	1.08e-07			Trim7	7.18e-88	-1.10888	0.342	0.395	2.88e-84			Man1a	6.13e-06	-0.852484	0.492	0.386	0.0245688			Stk10	4.09e-22	-1.51481	0.283	0.338	1.64e-18			Gja4	7.56e-29	-3.96672	0.54	0.829	3.03e-25
Gbp7	7.95e-123	-0.810912	0.054	0.308	3.19e-119			Tnfrsf13c	8.99e-08	-1.10907	0.524	0.33	0.000360148			Ogfrl1	1.21e-30	-0.853739	0.057	0.248	4.86e-27			Gm15356	5.34e-76	-1.51547	0.075	0.548	2.14e-72			Ighv3-8	4.03e-47	-4.03728	0.041	0.174	1.61e-43
Gm6566	1.36e-59	-0.815041	0.013	0.298	5.46e-56			Mmp14	2.23e-09	-1.10998	0.229	0.293	8.92e-06			Pik3ap1	1.1e-08	-0.854324	0.285	0.172	4.41e-05			Rnf213	3.53e-31	-1.52775	0.169	0.212	1.42e-27			Cystm1	1.69e-82	-4.06655	0.04	0.42	6.79e-79
Slc38a2	5.21e-26	-0.819278	0.454	0.456	2.09e-22			Dpt	3.53e-06	-1.11342	0.306	0.359	0.0141319			Zfp59	4.08e-17	-0.85838	0.007	0.25	1.63e-13			Gm20300	2.15e-19	-1.53129	0.026	0.174	8.63e-16			4632428C04Rik	1.26e-108	-4.08089	0.014	0.459	5.06e-105
Gm49066	1.19e-29	-0.819576	0.009	0.214	4.76e-26			Rhoj	8.75e-06	-1.13265	0.244	0.235	0.0350519			Ehd4	2.01e-74	-0.862743	0.146	0.24	8.06e-71			Ly6c2	6.24e-45	-1.53694	0.045	0.216	2.5e-41			Gucy1a1	4.91e-17	-4.08096	0.497	0.804	1.97e-13
Cecr2	8.63e-37	-0.855724	0.061	0.255	3.46e-33			Prkacb	1.68e-16	-1.13307	0.181	0.113	6.72e-13			Socs2	1.3e-12	-0.883075	0.802	0.713	5.21e-09			Arhgap26	6.1e-08	-1.5485	0.164	0.279	0.000244657			E030018B13Rik	1.48e-11	-4.09686	0.002	0.275	5.93e-08
Ifi203	6.85e-17	-0.856293	0.466	0.534	2.74e-13			Btk	3.2e-18	-1.14659	0.441	0.336	1.28e-14			Snx30	8.99e-42	-0.886803	0.209	0.155	3.6e-38			Dyrk2	1.23e-50	-1.59536	0.075	0.226	4.92e-47			Gm9828	1.22e-16	-4.1064	0.03	0.2	4.87e-13
Olfr165	3.71e-132	-0.867212	0.023	0.291	1.49e-128			Trim12a	1.26e-09	-1.14814	0.443	0.383	5.04e-06			Itih5	3.21e-06	-0.888711	0.912	0.977	0.0128736			Crtc3	2.35e-71	-1.61135	0.136	0.229	9.42e-68			Gm43625	1.19e-29	-4.10665	0.039	0.206	4.76e-26
Gngt2	2.06e-101	-0.874833	0.219	0.229	8.26e-98			Rnf130	1.55e-111	-1.14892	0.226	0.285	6.22e-108			Pde2a	4.6e-16	-0.89715	0.042	0.137	1.84e-12			Gm36266	4.06e-113	-1.61426	0.01	0.508	1.63e-109			Gm47920	3.74e-07	-4.13158	0.008	0.152	0.00149824
Ccr7	7.91e-21	-0.879852	0.347	0.245	3.17e-17			Pan3	8.47e-14	-1.16032	0.251	0.263	3.39e-10			Tgfbr2	2.3e-10	-0.904477	0.313	0.235	9.23e-07			Cpm	6.03e-120	-1.61819	0.092	0.528	2.42e-116			Gdf15	1.06e-12	-4.1337	0.227	0.112	4.26e-09
Zfp646	9.44e-11	-0.88066	0.2	0.224	3.78e-07			Ddr2	6.44e-14	-1.16286	0.384	0.477	2.58e-10			App	2.93e-12	-0.908808	0.906	0.796	1.17e-08			Hist1h1a	1.3e-12	-1.62304	0.432	0.555	5.22e-09			Cyp26b1	2.5e-06	-4.15085	0.669	0.932	0.0100186
Ffar1	3.15e-69	-0.885556	0.151	0.185	1.26e-65			Crb3	1.52e-74	-1.16929	0.019	0.457	6.1e-71			Irf4	3.15e-188	-0.912059	0.163	0.227	1.26e-184			Ifi208	1.57e-50	-1.62412	0.117	0.141	6.28e-47			Gm32401	1.26e-104	-4.15315	0.04	0.251	5.03e-101
Epb41l4aos	1.93e-22	-0.886357	0.108	0.151	7.75e-19			Arhgap45	3.04e-07	-1.17607	0.448	0.297	0.00121662			Cxcr5	1.1e-23	-0.913919	0.228	0.194	4.4e-20			Mmp9	6.67e-140	-1.62943	0.001	0.331	2.68e-136			Svip	4.54e-27	-4.16569	0.033	0.101	1.82e-23
Kmt2a	5.09e-07	-0.888789	0.448	0.374	0.00204171			4930439D14Rik	1.38e-27	-1.17654	0.005	0.157	5.55e-24			Epb41l4aos	1.15e-61	-0.914116	0.107	0.192	4.61e-58			Nudt15	4.41e-32	-1.63537	0.025	0.215	1.77e-28			Gm28694	4.13e-69	-4.17855	0.032	0.165	1.66e-65
Brwd1	1.02e-26	-0.905705	0.373	0.342	4.1e-23			Dennd1c	1.68e-18	-1.1809	0.224	0.167	6.72e-15			Fam49a	7.51e-31	-0.92029	0.048	0.115	3.01e-27			Kdm3b	3.39e-57	-1.63569	0.195	0.333	1.36e-53			Igkv6-14	1.42e-66	-4.18868	0.02	0.31	5.68e-63
A330040F15Rik	8.06e-34	-0.909457	0.035	0.396	3.23e-30			Arap2	2.2e-37	-1.18111	0.277	0.384	8.81e-34			Nuak2	6.93e-40	-0.92129	0.079	0.321	2.78e-36			Kcnb1	2.95e-60	-1.64244	0.043	0.597	1.18e-56			Zscan20	1.91e-65	-4.22541	0.042	0.154	7.67e-62
Gm4070	8.05e-136	-0.924515	0.084	0.278	3.23e-132			Cd81	6.73e-34	-1.1827	0.308	0.236	2.7e-30			Nfat5	1.1e-95	-0.926087	0.224	0.228	4.4e-92			Chd3	2.11e-14	-1.64268	0.243	0.194	8.47e-11			Gm49785	2.27e-65	-4.25425	0.011	0.352	9.09e-62
Pik3r1	3.81e-09	-0.937484	0.193	0.139	1.53e-05			H2-Q4	9.27e-74	-1.18923	0.195	0.273	3.72e-70			Nenf	3.42e-21	-0.930119	0.843	0.698	1.37e-17			Ell3	5.2e-09	-1.65428	0.007	0.373	2.08e-05			Sh3bgr	2.89e-31	-4.25955	0.452	0.705	1.16e-27
Zcchc7	1.84e-09	-0.938462	0.543	0.413	7.38e-06			Tinagl1	2.31e-09	-1.1952	0.143	0.038	9.25e-06			AI504432	7.17e-40	-0.935731	0.1	0.09	2.87e-36			Sat1	2.55e-08	-1.65808	0.41	0.315	0.000102281			Sh2d2a	5.5e-34	-4.26047	0.077	0.18	2.2e-30
Chd3	1.16e-33	-0.968646	0.247	0.119	4.66e-30			Sh3d19	3.26e-06	-1.19529	0.285	0.407	0.0130683			Plac8	1.63e-77	-0.945387	0.471	0.751	6.54e-74			Ezh2	4.15e-37	-1.66829	0.159	0.385	1.66e-33			B230322F03Rik	2.2e-110	-4.27699	0.016	0.291	8.82e-107
Foxp1	1.56e-09	-0.970689	0.558	0.606	6.27e-06			Itih5	2.56e-78	-1.20257	0.183	0.335	1.03e-74			Ifi208	1.24e-11	-0.948156	0.119	0.135	4.96e-08			Znrf2	3.92e-12	-1.66945	0.147	0.082	1.57e-08			Gm49756	1.81e-147	-4.31424	0.011	0.531	7.24e-144
Arhgef3	1.04e-05	-0.978711	0.192	0.257	0.0418415			Tnxb	3.57e-10	-1.20627	0.303	0.376	1.43e-06			B3gnt8	5.74e-238	-0.948399	0.126	0.33	2.3e-234			Dgka	1.72e-35	-1.70699	0.142	0.109	6.9e-32			Dnase1l2	4.49e-158	-4.31549	0.01	0.403	1.8e-154
Rlf	4e-13	-0.984452	0.234	0.182	1.6e-09			L3mbtl3	2.67e-35	-1.20661	0.112	0.291	1.07e-31			Tcp11l2	2.39e-33	-0.949886	0.169	0.149	9.57e-30			Gm20633	1.41e-14	-1.7208	0.015	0.368	5.65e-11			Zfp418	6.97e-68	-4.31812	0.052	0.11	2.79e-64
Il9r	0	-0.98547	0.026	0.466	0			Edaradd	4.77e-82	-1.20731	0.055	0.294	1.91e-78			Cast	5.4e-29	-0.951965	0.249	0.159	2.17e-25			Olfr165	3.74e-13	-1.73867	0.102	0.255	1.5e-09			Gm48960	1.22e-50	-4.35098	0.045	0.344	4.89e-47
Tnfrsf13c	2.08e-06	-0.992839	0.509	0.386	0.00834273			Nfe2l2	2.24e-58	-1.21419	0.142	0.133	8.97e-55			Tpd52	2.79e-12	-0.953585	0.259	0.307	1.12e-08			Snn	9.83e-15	-1.74033	0.237	0.451	3.94e-11			Ly6m	7.32e-98	-4.36063	0.042	0.3	2.93e-94
Tmem131l	1.2e-68	-0.999538	0.334	0.331	4.82e-65			Antxr1	1.77e-23	-1.21584	0.357	0.49	7.08e-20			Add3	4.37e-18	-0.956535	0.421	0.269	1.75e-14			Fkbp15	2.24e-25	-1.74164	0.133	0.276	8.97e-22			Ceacam1	3.48e-16	-4.37844	0.07	0.153	1.4e-12
Hdac9	0	-1.01938	0.094	0.676	0			Gramd1a	5.57e-15	-1.21863	0.116	0.091	2.23e-11			P2ry10	2.99e-14	-0.957778	0.212	0.216	1.2e-10			1700028K03Rik	7.25e-18	-1.74921	0.03	0.292	2.91e-14			Gm50431	2.13e-40	-4.39947	0.282	0.469	8.55e-37
Dapl1	9.86e-10	-1.02272	0.1	0.018	3.95e-06			Frg2f1	4.54e-28	-1.22027	0.006	0.371	1.82e-24			Top1	2.21e-07	-0.960548	0.368	0.309	0.000886985			Lgals8	1.38e-18	-1.75451	0.164	0.269	5.55e-15			Ms4a8a	6.13e-22	-4.40375	0.339	0.275	2.45e-18
Lgals8	9.48e-24	-1.05805	0.165	0.179	3.8e-20			Sgms1	3.68e-169	-1.22142	0.184	0.149	1.47e-165			Chchd10	1.58e-27	-0.962012	0.357	0.288	6.33e-24			Iigp1	5.26e-67	-1.75479	0.008	0.253	2.11e-63			4933423P22Rik	1.67e-28	-4.44173	0.142	0.406	6.69e-25
Cd93	7.49e-53	-1.07524	0.038	0.319	3e-49			Tug1	5.48e-43	-1.22254	0.15	0.253	2.2e-39			Chd9	2.41e-62	-0.962598	0.243	0.18	9.65e-59			Rnf19b	2.47e-27	-1.75976	0.065	0.255	9.91e-24			Ighv1-53	7.37e-14	-4.44689	0.008	0.269	2.95e-10
Fam49a	4.34e-214	-1.08258	0.046	0.16	1.74e-210			Ly86	3.27e-08	-1.23163	0.527	0.509	0.000131254			Ifrd1	1.03e-05	-0.969171	0.275	0.349	0.0414509			Plk2	3.63e-143	-1.78009	0.082	0.55	1.46e-139			Fam71e1	9.29e-26	-4.47378	0.036	0.3	3.72e-22
Bbx	2.53e-06	-1.09232	0.171	0.207	0.0101471			Gm13889	9.25e-07	-1.23514	0.138	0.013	0.00370552			Ptms	7.08e-96	-0.970088	0.337	0.735	2.84e-92			Elmo1	5.73e-14	-1.80289	0.323	0.248	2.3e-10			Olfr433	1.76e-29	-4.52305	0.169	0.142	7.07e-26
Gm9484	3.69e-43	-1.09411	0.008	0.234	1.48e-39			Fgd2	1.27e-99	-1.24628	0.127	0.356	5.09e-96			Cotl1	1.37e-20	-0.9836	0.45	0.377	5.49e-17			Trim5	7.56e-08	-1.80299	0.188	0.2	0.000302825			Ighv5-4	6.24e-131	-4.54333	0.018	0.441	2.5e-127
Adamts6	6.4e-85	-1.10572	0.044	0.363	2.57e-81			Ralgps2	1.39e-10	-1.25598	0.607	0.467	5.56e-07			Arid4b	2.62e-41	-0.987738	0.427	0.309	1.05e-37			Fcho2	2.13e-16	-1.81289	0.135	0.174	8.55e-13			4930439D14Rik	4.19e-27	-4.55062	0.039	0.313	1.68e-23
Cyp4f18	6.79e-150	-1.11603	0.185	0.483	2.72e-146			Abcg1	4.77e-59	-1.26293	0.203	0.279	1.91e-55			Lgmn	8.62e-09	-0.990316	0.168	0.312	3.46e-05			AW112010	1.23e-16	-1.82346	0.174	0.177	4.94e-13			Gm10584	2.04e-42	-4.57591	0.005	0.251	8.2e-39
Stk10	3.67e-30	-1.12085	0.279	0.197	1.47e-26			Ankrd12	2.05e-35	-1.26424	0.393	0.334	8.23e-32			Trim12a	1.5e-19	-0.995004	0.427	0.369	6.03e-16			Wfdc17	5.57e-15	-1.82667	0.052	0.162	2.23e-11			Zfp112	6.03e-08	-4.5841	0.139	0.103	0.00024168
Gramd4	3.94e-12	-1.13642	0.068	0.142	1.58e-08			Atp2b1	2.64e-15	-1.27501	0.315	0.205	1.06e-11			Rufy2	2.86e-07	-1.00088	0.117	0.128	0.00114696			9930021J03Rik	2.25e-08	-1.85199	0.109	0.15	9.01e-05			Ccr5	3.81e-47	-4.59066	0.011	0.12	1.53e-43
Oasl2	1.88e-62	-1.15449	0.028	0.137	7.55e-59			Git2	6.93e-31	-1.2833	0.451	0.286	2.78e-27			Cdk2ap2	5.14e-25	-1.0158	0.27	0.253	2.06e-21			Tpi1	7.2e-100	-1.85478	0.102	0.187	2.89e-96			Gm14302	2.41e-47	-4.60468	0.052	0.291	9.65e-44
Gm20045	0	-1.15449	0.013	0.38	0			Gm15675	4.39e-13	-1.28343	0.114	0.162	1.76e-09			Gm12840	6.93e-08	-1.02008	0.26	0.186	0.000277603			Gm34680	1.15e-31	-1.86538	0.126	0.316	4.61e-28			Gm10521	9.11e-37	-4.61405	0.035	0.164	3.65e-33
Zscan2	1.89e-82	-1.15619	0.014	0.389	7.58e-79			Serpinh1	2.5e-09	-1.28555	0.238	0.292	1e-05			Traf5	1.19e-32	-1.02403	0.239	0.288	4.78e-29			Herc4	2.44e-33	-1.87049	0.194	0.207	9.78e-30			Fv1	5.64e-73	-4.64143	0.009	0.192	2.26e-69
Utrn	8.05e-33	-1.1636	0.128	0.116	3.23e-29			Gm15952	1.28e-25	-1.29446	0.011	0.247	5.11e-22			Col4a1	2.02e-06	-1.02571	0.629	0.823	0.00807965			2010309G21Rik	2.45e-189	-1.87196	0.062	0.627	9.8e-186			4732440D04Rik	1.46e-27	-4.64238	0.109	0.111	5.86e-24
Ablim1	1.59e-17	-1.16536	0.468	0.414	6.36e-14			Mgst1	2.32e-16	-1.30017	0.231	0.189	9.29e-13			Bambi	3.22e-199	-1.03055	0.017	0.447	1.29e-195			Slc14a1	4.09e-117	-1.87637	0.075	0.349	1.64e-113			Gm47376	4.76e-147	-4.6744	0.089	0.595	1.91e-143
Arap2	1.44e-42	-1.16863	0.283	0.397	5.77e-39			1810026B05Rik	6.98e-07	-1.30176	0.375	0.252	0.00279721			Efemp1	6.61e-09	-1.0407	0.982	0.975	2.65e-05			Rgs18	1.44e-166	-1.88154	0.041	0.641	5.77e-163			Spns2	9.15e-105	-4.69137	0.137	0.379	3.67e-101
Fcho2	1.05e-36	-1.17076	0.13	0.161	4.2e-33			Bach2	3.17e-17	-1.30274	0.392	0.298	1.27e-13			Tespa1	2.07e-10	-1.04195	0.295	0.222	8.28e-07			Il17ra	1.56e-80	-1.88165	0.178	0.128	6.24e-77			Chst3	2.7e-16	-4.70029	0.42	0.439	1.08e-12
2010309G21Rik	1.84e-149	-1.17698	0.055	0.298	7.37e-146			Slc14a1	0	-1.31907	0.091	0.513	0			Zfp36	2.32e-07	-1.04473	0.471	0.315	0.000931617			Ggt5	4.21e-96	-1.89086	0.007	0.228	1.69e-92			Doc2g	2.33e-105	-4.70267	0.041	0.196	9.34e-102
Stat2	8.01e-77	-1.17755	0.109	0.175	3.21e-73			Gm15991	1.21e-08	-1.32118	0.07	0.241	4.86e-05			Parp11	2.47e-11	-1.04558	0.083	0.239	9.92e-08			H2-Q6	1.26e-66	-1.89958	0.22	0.271	5.05e-63			Oaz3	1.39e-19	-4.71698	0.015	0.338	5.58e-16
Herc4	4.51e-154	-1.19604	0.2	0.215	1.81e-150			1700028K03Rik	1.49e-103	-1.32528	0.006	0.322	5.98e-100			Slamf7	1.4e-94	-1.04786	0.169	0.404	5.6e-91			Pik3ap1	3.67e-15	-1.91041	0.307	0.446	1.47e-11			Gm50277	6.53e-45	-4.74021	0.023	0.443	2.62e-41
Ccdc180	0	-1.19833	0.033	0.702	0			Arhgap27os2	5.6e-90	-1.32811	0.011	0.206	2.24e-86			Mlxip	1.19e-78	-1.05383	0.096	0.153	4.78e-75			H60b	2.65e-14	-1.91607	0.017	0.396	1.06e-10			Mybpc2	9.96e-61	-4.7455	0.025	0.438	3.99e-57
Taz	3.84e-90	-1.20311	0.179	0.27	1.54e-86			Klf3	8.85e-41	-1.34237	0.221	0.133	3.55e-37			Senp7	5.78e-43	-1.05527	0.289	0.344	2.32e-39			Parp3	1.03e-13	-1.917	0.086	0.303	4.14e-10			Neat1	3.34e-06	-4.75555	0.302	0.296	0.0133673
Limd2	1.26e-16	-1.22068	0.424	0.311	5.04e-13			Rufy2	2.43e-31	-1.34356	0.113	0.23	9.73e-28			Cdc20	1.33e-18	-1.06971	0.477	0.196	5.34e-15			Prdm9	4.51e-117	-1.92995	0.02	0.498	1.81e-113			Apof	1.87e-24	-4.82224	0.109	0.3	7.51e-21
Zfp59	3.16e-64	-1.22526	0.004	0.385	1.27e-60			BC049352	0	-1.35944	0.01	0.649	0			Osr1	9.83e-10	-1.07229	0.975	0.923	3.94e-06			Ifi47	3.81e-73	-1.93001	0.086	0.286	1.53e-69			Gm44751	1.02e-75	-4.93381	0.026	0.184	4.07e-72
Kcnq1ot1	2.46e-23	-1.22655	0.34	0.312	9.85e-20			Tmem131l	2.53e-11	-1.36001	0.342	0.274	1.01e-07			Sgk3	1.72e-48	-1.0776	0.122	0.173	6.88e-45			Rabgap1l	2.75e-11	-1.93068	0.318	0.226	1.1e-07			Gm4651	2.43e-149	-4.99511	0.015	0.383	9.75e-146
Dock10	3.53e-09	-1.22668	0.479	0.328	1.41e-05			Zfp646	1.2e-30	-1.36056	0.197	0.266	4.8e-27			Srgn	9.47e-16	-1.08025	0.417	0.534	3.8e-12			BC049352	7.1e-73	-2.02328	0.011	0.554	2.85e-69			Tcf7	1.2e-11	-5.00066	0.131	0.08	4.81e-08
Cblb	6.66e-50	-1.22758	0.193	0.183	2.67e-46			Sdcbp	3.2e-07	-1.36403	0.238	0.197	0.0012813			D330050I16Rik	3.12e-30	-1.08912	0.014	0.214	1.25e-26			Doc2g	4.08e-42	-2.02656	0.03	0.355	1.64e-38			Mrgpre	8.39e-26	-5.04485	0.123	0.268	3.36e-22
Zdhhc18	8.45e-06	-1.23976	0.234	0.187	0.0338834			Cirbp	7.75e-16	-1.36654	0.44	0.23	3.11e-12			Trib2	3.76e-62	-1.09526	0.142	0.097	1.51e-58			Asap1	2.1e-08	-2.03283	0.174	0.159	8.4e-05			4930513N10Rik	6.28e-59	-5.07546	0.013	0.286	2.52e-55
Blk	1.28e-16	-1.24017	0.227	0.274	5.11e-13			Zeb1	1.09e-34	-1.39204	0.21	0.134	4.37e-31			Ccl11	2.73e-08	-1.09661	0.952	0.969	0.000109386			St6galnac3	1.44e-170	-2.0573	0.03	0.445	5.79e-167			2010309G21Rik	9.08e-84	-5.09063	0.098	0.269	3.64e-80
Zfp300	3.17e-25	-1.24103	0.004	0.2	1.27e-21			Cdk19	2.56e-19	-1.40018	0.154	0.133	1.02e-15			Gask1b	1.79e-06	-1.09794	0.761	0.923	0.00716761			Txndc16	7.73e-21	-2.06159	0.241	0.387	3.1e-17			Chka	6.47e-21	-5.0948	0.163	0.269	2.59e-17
Stat6	8.93e-36	-1.25257	0.149	0.171	3.58e-32			Amn1	4.48e-15	-1.40825	0.101	0.156	1.8e-11			Pnpla8	9.81e-11	-1.09837	0.133	0.117	3.93e-07			Itgb7	1.01e-37	-2.06647	0.131	0.076	4.04e-34			E130208F15Rik	1.2e-05	-5.09678	0.017	0.164	0.0481351
Epb41	4.61e-78	-1.25307	0.206	0.203	1.85e-74			Cd84	1.37e-43	-1.41873	0.387	0.206	5.48e-40			Atr	4.18e-44	-1.09882	0.102	0.108	1.68e-40			Snx30	1.37e-21	-2.06996	0.175	0.403	5.47e-18			Enkur	7.08e-32	-5.1085	0.016	0.25	2.84e-28
St3gal6	5.76e-34	-1.25764	0.107	0.179	2.31e-30			Gm49980	1.76e-87	-1.44823	0.072	0.358	7.04e-84			Hsd17b11	1.21e-18	-1.1018	0.072	0.108	4.84e-15			Zdhhc18	2.19e-43	-2.0736	0.21	0.276	8.78e-40			Dok3	2.38e-08	-5.12341	0.482	0.494	9.55e-05
Gm49980	1.82e-166	-1.27704	0.069	0.341	7.28e-163			Irf2	2.26e-13	-1.45137	0.532	0.529	9.05e-10			Gm29675	2.52e-06	-1.10668	0.008	0.128	0.0101173			Pou2af1	2.52e-17	-2.07817	0.288	0.267	1.01e-13			Tbc1d22bos	2.81e-16	-5.17157	0.017	0.221	1.13e-12
Itga4	3.65e-12	-1.28416	0.452	0.317	1.46e-08			Cd2ap	2.29e-08	-1.45797	0.454	0.33	9.16e-05			Gatm	1.39e-42	-1.11071	0.208	0.382	5.58e-39			Cd300lf	5.17e-23	-2.08282	0.003	0.156	2.07e-19			BC051537	3.41e-26	-5.20279	0.02	0.234	1.37e-22
Arl4d	5.59e-08	-1.29009	0.004	0.177	0.000223906			Gm42658	3.13e-212	-1.4588	0.016	0.461	1.25e-208			B230317F23Rik	4.11e-12	-1.11406	0.003	0.153	1.65e-08			Amn1	6.27e-41	-2.08323	0.099	0.265	2.51e-37			Lta	1.15e-32	-5.20493	0.283	0.298	4.63e-29
Oas2	2.05e-51	-1.29118	0.01	0.245	8.22e-48			Rph3al	2.69e-78	-1.46726	0.009	0.105	1.08e-74			Ighv14-2	9.99e-117	-1.11677	0.009	0.486	4e-113			Akap8l	1.56e-24	-2.099	0.243	0.28	6.27e-21			Gm15342	8.56e-110	-5.22685	0.042	0.32	3.43e-106
Gm16341	3.32e-245	-1.30547	0.01	0.41	1.33e-241			Cebpb	3.18e-06	-1.47273	0.087	0.188	0.0127429			Plekho1	1.75e-09	-1.12233	0.224	0.308	6.99e-06			Sgk3	2.73e-12	-2.15399	0.103	0.182	1.09e-08			Sorcs2	9.65e-24	-5.24214	0.011	0.104	3.87e-20
Thap3	2.24e-12	-1.30619	0.133	0.132	8.97e-09			Zfp398	3.7e-97	-1.47537	0.141	0.136	1.48e-93			Sh3bgrl3	1.97e-10	-1.12385	0.559	0.65	7.9e-07			Zcchc24	3.72e-45	-2.16336	0.042	0.115	1.49e-41			B3gnt7	1.68e-15	-5.27973	0.032	0.225	6.73e-12
Galnt11	7.91e-47	-1.30675	0.221	0.263	3.17e-43			A430110L20Rik	4.5e-59	-1.47687	0.007	0.328	1.81e-55			Rcsd1	1.93e-14	-1.13056	0.409	0.346	7.75e-11			Tmem106b	2.74e-35	-2.19022	0.1	0.118	1.1e-31			Ccdc142	3.16e-08	-5.33545	0.034	0.246	0.000126593
Mttp	1.59e-17	-1.30954	0.015	0.312	6.36e-14			Sdc4	3.81e-52	-1.48019	0.364	0.399	1.53e-48			Gm37850	2.04e-27	-1.13804	0.006	0.309	8.18e-24			Gm43378	8.42e-86	-2.19036	0.022	0.495	3.37e-82			Ighv6-6	2.33e-59	-5.34242	0.021	0.201	9.33e-56
Ssh2	2.89e-12	-1.31964	0.363	0.393	1.16e-08			Pcmtd2	8.95e-65	-1.48129	0.139	0.141	3.59e-61			Hbp1	3.85e-96	-1.14669	0.152	0.117	1.54e-92			Heca	2.74e-14	-2.20916	0.216	0.172	1.1e-10			Gm34680	1.61e-26	-5.37147	0.401	0.648	6.46e-23
Slfn5	1.67e-18	-1.33146	0.145	0.195	6.69e-15			Tespa1	1.59e-87	-1.48514	0.288	0.206	6.35e-84			Ms4a1	2.05e-26	-1.14889	0.484	0.628	8.22e-23			Sun2	1.5e-13	-2.21457	0.151	0.14	6e-10			Gbp7	6.67e-08	-5.37843	0.135	0.277	0.000267213
Ash1l	6.75e-30	-1.33209	0.471	0.356	2.7e-26			Birc3	5.61e-06	-1.48633	0.25	0.296	0.0224865			BC049715	5.38e-08	-1.14984	0.006	0.231	0.000215748			Bcl7a	1.36e-78	-2.22396	0.126	0.124	5.46e-75			4930579G18Rik	3.01e-15	-5.39301	0.011	0.103	1.2e-11
Ceacam1	5.97e-115	-1.34937	0.088	0.321	2.39e-111			Nfkbia	4.3e-10	-1.49329	0.373	0.333	1.72e-06			Gm15991	2.01e-22	-1.15244	0.055	0.115	8.04e-19			Slc15a4	4.54e-35	-2.24454	0.161	0.34	1.82e-31			Rnf43	4.19e-52	-5.41885	0.039	0.124	1.68e-48
Cd200	2.92e-22	-1.37084	0.217	0.248	1.17e-18			Ccnd2	4.26e-13	-1.5088	0.114	0.157	1.71e-09			Clic4	1.56e-34	-1.16021	0.254	0.565	6.24e-31			Kmo	5.14e-13	-2.25286	0.176	0.378	2.06e-09			E230029C05Rik	3.1e-19	-5.42415	0.025	0.261	1.24e-15
Slc15a2	1.77e-06	-1.3738	0.02	0.331	0.00710283			Ifi209	3.83e-06	-1.50944	0.434	0.436	0.0153438			Atp2b1	1.54e-32	-1.16724	0.281	0.218	6.17e-29			Mreg	3.5e-47	-2.27718	0.003	0.175	1.4e-43			B430306N03Rik	1.29e-29	-5.42495	0.06	0.146	5.18e-26
Asap1	8.02e-51	-1.37527	0.199	0.117	3.21e-47			Utrn	1.95e-51	-1.51241	0.123	0.147	7.81e-48			Fkbp15	7.03e-48	-1.18608	0.144	0.162	2.82e-44			Socs3	2.98e-39	-2.28184	0.031	0.129	1.2e-35			Olfr166	2.05e-08	-5.49697	0.056	0.181	8.22e-05
Ddit4	2.24e-123	-1.38171	0.046	0.135	8.97e-120			Lyn	8.12e-06	-1.51939	0.512	0.438	0.0325468			Gm30054	9.44e-08	-1.19613	0.13	0.106	0.000378384			Dusp2	1.08e-16	-2.28629	0.388	0.375	4.32e-13			Il4i1	2.66e-77	-5.51383	0.285	0.639	1.07e-73
Gm15848	0	-1.38403	0.037	0.736	0			A930005H10Rik	2.44e-33	-1.52132	0.105	0.163	9.76e-30			Gm45188	4.26e-32	-1.19945	0.006	0.198	1.71e-28			Pecam1	2.54e-10	-2.30339	0.366	0.415	1.02e-06			Rab39	1.04e-07	-5.59298	0.05	0.294	0.000415417
Ccnd3	3.42e-140	-1.39491	0.175	0.311	1.37e-136			Gm50232	1.43e-44	-1.53346	0.014	0.299	5.72e-41			Adgrd1	1.49e-06	-1.21631	0.979	0.969	0.00595202			Il4ra	1.03e-22	-2.31397	0.228	0.45	4.15e-19			Taf9	4.12e-122	-5.59822	0.015	0.456	1.65e-118
Zfp281	2.7e-34	-1.39891	0.054	0.118	1.08e-30			Esyt2	4.7e-65	-1.53673	0.111	0.075	1.88e-61			Gm12905	3.88e-118	-1.21761	0.017	0.538	1.55e-114			Tmem245	1.16e-60	-2.31668	0.18	0.335	4.66e-57			Gm28940	2.34e-72	-5.61634	0.034	0.177	9.38e-69
Pygm	6.59e-308	-1.40066	0.007	0.509	2.64e-304			Hbb-bs	2.28e-136	-1.53892	0.005	0.363	9.15e-133			Pakap.1	1.53e-178	-1.22156	0.073	0.27	6.11e-175			Bmyc	3.7e-84	-2.31792	0.235	0.421	1.48e-80			Pde1c	2.57e-29	-5.62269	0.028	0.317	1.03e-25
Gm43920	1.1e-45	-1.40366	0.011	0.221	4.39e-42			Igsf9	1.18e-05	-1.54419	0.005	0.125	0.0472846			Macf1	2.81e-06	-1.22334	0.337	0.34	0.0112677			Chd6	2.73e-06	-2.32416	0.289	0.238	0.010944			Amt	3.94e-77	-5.63327	0.014	0.36	1.58e-73
Sdcbp	2.26e-29	-1.41635	0.226	0.187	9.04e-26			Cp	1.86e-07	-1.54641	0.197	0.171	0.000744701			Dennd4a	1.48e-32	-1.22362	0.35	0.287	5.95e-29			Il21r	3.87e-48	-2.32451	0.287	0.555	1.55e-44			Zfp14	2.44e-10	-5.6593	0.008	0.132	9.79e-07
Tgfbr3l	1.15e-83	-1.41768	0.007	0.358	4.6e-80			Blk	2.65e-113	-1.54905	0.238	0.424	1.06e-109			Treml2	4.19e-21	-1.23763	0.249	0.22	1.68e-17			Gm16158	1.68e-55	-2.33455	0.016	0.475	6.73e-52			Nudt17	2.93e-06	-5.67739	0.365	0.4	0.0117334
H2-Aa	1.62e-11	-1.41801	0.851	0.869	6.48e-08			Rassf3	3.78e-31	-1.54951	0.167	0.288	1.52e-27			Slc38a9	1.12e-34	-1.2416	0.162	0.174	4.5e-31			Ctso	4.08e-13	-2.33886	0.269	0.234	1.63e-09			Gm47662	7.65e-06	-5.67873	0.186	0.169	0.0306716
Wdr78	1.58e-98	-1.42882	0.005	0.35	6.31e-95			Sdc2	1.85e-06	-1.5496	0.262	0.287	0.0074319			Rnf130	2.37e-38	-1.24299	0.22	0.295	9.52e-35			Itpr1	9.19e-29	-2.3401	0.219	0.407	3.69e-25			Slc4a11	3.34e-17	-5.68356	0.216	0.192	1.34e-13
Arhgap4	1.36e-86	-1.43375	0.217	0.282	5.45e-83			Galnt11	6.39e-08	-1.5529	0.201	0.187	0.00025626			Tnfaip8l2	4.12e-17	-1.25621	0.197	0.212	1.65e-13			BC051142	1.51e-88	-2.38011	0.038	0.661	6.04e-85			Mc1r	5.58e-12	-5.71129	0.008	0.142	2.23e-08
Slfn1	0	-1.4369	0.066	0.136	0			Trim30b	3.72e-22	-1.55933	0.136	0.254	1.49e-18			Neil1	1.07e-111	-1.25711	0.067	0.369	4.3e-108			Fam169b	3.83e-08	-2.38055	0.148	0.165	0.000153398			A830035O19Rik	5.21e-133	-5.72806	0.016	0.29	2.09e-129
Cd180	3.93e-14	-1.44559	0.405	0.355	1.57e-10			Smpd3	3.76e-09	-1.56138	0.42	0.489	1.51e-05			Prelp	9.98e-06	-1.26654	0.947	0.869	0.0399813			Plekha7	1.58e-17	-2.38251	0.006	0.445	6.33e-14			B4galnt2	2.95e-83	-5.75939	0.091	0.239	1.18e-79
Fam222a	1.27e-86	-1.44934	0.007	0.426	5.09e-83			Parp14	4.22e-16	-1.57245	0.21	0.295	1.69e-12			Cnr2	4.97e-33	-1.26813	0.08	0.156	1.99e-29			Tasor2	1.48e-19	-2.38276	0.199	0.291	5.95e-16			Eldr	3.4e-33	-5.78668	0.068	0.25	1.36e-29
Stxbp3	1.75e-130	-1.45504	0.122	0.24	7.01e-127			Tert	1.27e-28	-1.58433	0.005	0.379	5.07e-25			Stxbp3	5.08e-57	-1.27816	0.094	0.307	2.04e-53			Ier5	9.05e-08	-2.383	0.507	0.334	0.000362619			Gm15445	1.4e-65	-5.79132	0.011	0.398	5.61e-62
Sipa1l1	3.36e-117	-1.45831	0.127	0.211	1.35e-113			Itpkb	1.09e-123	-1.58756	0.256	0.189	4.37e-120			Trim30a	2.37e-34	-1.2794	0.247	0.329	9.49e-31			Fgr	1.9e-29	-2.38394	0.071	0.333	7.61e-26			A430073D23Rik	1.29e-23	-5.8469	0.04	0.312	5.19e-20
Tgfbr2	5.94e-59	-1.46878	0.315	0.212	2.38e-55			Csf2ra	1.04e-60	-1.58999	0.027	0.298	4.18e-57			Gm43813	1.45e-09	-1.28447	0.093	0.157	5.81e-06			Ninj1	9.74e-27	-2.38545	0.026	0.282	3.9e-23			1700027J07Rik	6.99e-07	-5.85583	0.067	0.232	0.00280348
Kynu	0	-1.47185	0.064	0.67	0			Zmym2	2.85e-33	-1.59022	0.143	0.255	1.14e-29			Atxn7	9.98e-06	-1.2881	0.123	0.133	0.0400104			Chst3	7.02e-17	-2.39328	0.25	0.505	2.81e-13			Klhdc8b	1.89e-37	-5.87572	0.008	0.273	7.57e-34
Nfatc1	1.26e-208	-1.47506	0.182	0.221	5.05e-205			Il4ra	1.63e-08	-1.59339	0.221	0.174	6.51e-05			Igkv1-110	7.87e-22	-1.29713	0.233	0.415	3.15e-18			F10	4.1e-56	-2.39494	0	0.16	1.64e-52			Gm39321	1.09e-20	-5.8887	0.049	0.196	4.35e-17
Ifi209	2.12e-07	-1.48016	0.415	0.423	0.000848888			Igfbp5	2.8e-26	-1.59525	0.249	0.355	1.12e-22			Pecam1	6.52e-13	-1.29903	0.34	0.236	2.61e-09			Trim30b	8.44e-22	-2.39605	0.134	0.236	3.38e-18			Aicda	1.52e-37	-5.8938	0.563	0.338	6.09e-34
Gm13625	6.27e-68	-1.48358	0.009	0.298	2.51e-64			Arhgap17	6.96e-06	-1.60929	0.473	0.343	0.0278946			Batf	1.18e-137	-1.30698	0.044	0.255	4.71e-134			Sh3bp5	9.08e-11	-2.40582	0.439	0.425	3.64e-07			Capn3	2.5e-16	-5.91274	0.005	0.126	1e-12
Pnrc1	1.33e-15	-1.50847	0.402	0.307	5.32e-12			Add3	2.98e-19	-1.61157	0.476	0.276	1.2e-15			Il1rl2	5e-18	-1.30718	0.966	0.867	2e-14			Hbb-bs	1.03e-46	-2.41895	0.005	0.435	4.13e-43			Gm44148	3.4e-15	-5.93021	0.046	0.212	1.36e-11
Ncf1	7.21e-46	-1.51085	0.316	0.295	2.89e-42			Zfp869	1e-43	-1.61419	0.236	0.26	4.02e-40			Cd22	1.7e-12	-1.30816	0.479	0.42	6.82e-09			Ddx60	1.67e-46	-2.41905	0.028	0.18	6.69e-43			Ncl	1.17e-06	-5.99892	0.44	0.508	0.00467834
Atxn7	3.54e-80	-1.52223	0.121	0.098	1.42e-76			Gm26749	1.03e-59	-1.61608	0.012	0.35	4.12e-56			Dip2b	4.56e-14	-1.30926	0.211	0.17	1.83e-10			Zfp646	4.17e-27	-2.43174	0.197	0.443	1.67e-23			Gm10143	6.25e-24	-6.0012	0.021	0.284	2.5e-20
Rnf167	4.71e-13	-1.52299	0.248	0.207	1.89e-09			Gbp9	4.2e-17	-1.61716	0.108	0.246	1.68e-13			Blk	7.17e-67	-1.31521	0.266	0.529	2.87e-63			Tmem91	5.23e-16	-2.43532	0.008	0.449	2.09e-12			Bambi	1.55e-67	-6.01281	0.172	0.331	6.21e-64
Clk1	7.02e-07	-1.54148	0.554	0.489	0.0028123			Lrif1	9.97e-12	-1.62087	0.226	0.192	4e-08			Pmaip1	4.52e-06	-1.31712	0.028	0.142	0.0181135			Dip2b	7.44e-14	-2.43829	0.207	0.205	2.98e-10			Iglc4	7.76e-50	-6.01452	0.059	0.279	3.11e-46
Ap1m2	2.06e-75	-1.54932	0.006	0.357	8.25e-72			Dip2b	2.07e-53	-1.62433	0.229	0.199	8.3e-50			Zfp36l2	2.36e-26	-1.31809	0.273	0.33	9.47e-23			Ddit3	1.12e-17	-2.4419	0.091	0.273	4.51e-14			Plp1	2.85e-12	-6.01801	0.036	0.178	1.14e-08
Il4ra	1.7e-27	-1.55361	0.229	0.198	6.81e-24			Ifi203	3.9e-07	-1.62469	0.424	0.475	0.00156451			Inpp5d	1.07e-05	-1.31854	0.328	0.226	0.0429158			Etohd2	2.15e-19	-2.44949	0.011	0.38	8.63e-16			Map3k19	2.89e-32	-6.04471	0.058	0.251	1.16e-28
Fkbp5	0	-1.55403	0.034	0.125	0			2001-03-01	2.72e-06	-1.64177	0.512	0.402	0.0108978			Glyctk	1.37e-56	-1.32883	0.011	0.27	5.51e-53			Prkce	1.24e-107	-2.45475	0.14	0.574	4.96e-104			Swap70	2.53e-15	-6.0521	0.494	0.629	1.01e-11
H2-Q4	2.65e-172	-1.55431	0.195	0.285	1.06e-168			Bcas3os1	7.72e-68	-1.64766	0.004	0.313	3.1e-64			Gm15675	1.05e-137	-1.33442	0.102	0.333	4.22e-134			Tasor	7.12e-17	-2.46093	0.297	0.207	2.85e-13			Gm17017	5.3e-93	-6.06907	0.017	0.338	2.13e-89
Tnrc6c	4.46e-33	-1.56037	0.351	0.266	1.79e-29			Mmp3	4e-47	-1.64969	0.179	0.189	1.6e-43			Pla1a	6.23e-20	-1.33634	0.969	0.958	2.5e-16			Cul9	1.07e-25	-2.46749	0.012	0.34	4.3e-22			Gm45552	1.5e-33	-6.07463	0.051	0.146	6.01e-30
Pbxip1	1.37e-73	-1.56963	0.19	0.18	5.5e-70			Camk2b	3.12e-21	-1.65122	0.006	0.125	1.25e-17			Bcl2	3.72e-15	-1.34013	0.29	0.242	1.49e-11			Vim	3.36e-32	-2.47209	0.093	0.111	1.34e-28			Car3	5.02e-25	-6.08768	0.598	0.84	2.01e-21
Gm568	8.88e-251	-1.57226	0.007	0.444	3.56e-247			Atf5	3.42e-13	-1.66115	0.148	0.203	1.37e-09			Gm12216	8.45e-107	-1.34841	0.042	0.101	3.39e-103			Socs1	1.57e-197	-2.47295	0.013	0.123	6.31e-194			Trav14-2	1.55e-11	-6.12692	0.243	0.029	6.2e-08
Batf2	7.21e-42	-1.57715	0	0.12	2.89e-38			Bcl7a	7.48e-130	-1.6648	0.141	0.119	3e-126			Irgm2	1.06e-110	-1.35111	0.017	0.109	4.25e-107			Isg15	3.5e-81	-2.48265	0.041	0.115	1.4e-77			Il5ra	1.19e-86	-6.1287	0.088	0.337	4.78e-83
Trps1	0	-1.58818	0.059	0.537	0			Arhgap25	1.86e-18	-1.67105	0.254	0.194	7.47e-15			Ncf1	1.59e-53	-1.35765	0.318	0.28	6.37e-50			Gcnt1	9.41e-41	-2.484	0.075	0.397	3.77e-37			C030013C21Rik	6.1e-92	-6.26516	0.036	0.399	2.44e-88
Dusp10	5.75e-14	-1.59004	0.028	0.132	2.31e-10			Aff3	1.81e-34	-1.67212	0.283	0.268	7.27e-31			Pan3	2.58e-51	-1.37194	0.229	0.226	1.03e-47			Serpinb1a	3.82e-10	-2.49214	0.459	0.521	1.53e-06			Igkv12-46	1.87e-41	-6.26613	0.027	0.388	7.5e-38
Cd84	1.44e-11	-1.59247	0.385	0.212	5.76e-08			Cd72	6.12e-54	-1.67679	0.443	0.36	2.45e-50			Tmem123	4e-43	-1.37797	0.308	0.242	1.6e-39			Pik3ip1	6.45e-59	-2.50443	0.119	0.281	2.58e-55			Ubd	3.28e-14	-6.27205	0.001	0.404	1.32e-10
1810026B05Rik	6.69e-07	-1.60666	0.372	0.238	0.00267961			A230072E10Rik	3.25e-08	-1.68317	0.009	0.277	0.000130207			Heg1	3.01e-81	-1.38514	0.473	0.278	1.21e-77			Cmah	1.27e-10	-2.51734	0.459	0.384	5.1e-07			Dppa2	2.81e-98	-6.27355	0.082	0.494	1.13e-94
H2-Q6	7.03e-66	-1.62117	0.227	0.303	2.82e-62			Grap	2.61e-70	-1.68853	0.375	0.286	1.04e-66			Lama4	5.17e-06	-1.38631	0.978	0.972	0.0207129			S1pr4	2.31e-31	-2.52492	0.113	0.246	9.25e-28			Terb1	7.72e-19	-6.28749	0.03	0.177	3.09e-15
Clec2d	3.96e-21	-1.622	0.397	0.364	1.59e-17			Inpp5d	2.4e-18	-1.69003	0.321	0.267	9.64e-15			Gm30211	2.58e-24	-1.40766	0.297	0.228	1.03e-20			Gm14508	6.85e-53	-2.53007	0.011	0.543	2.74e-49			Gm43254	3.06e-55	-6.28995	0.053	0.225	1.23e-51
Gm30211	5.65e-25	-1.62437	0.303	0.358	2.27e-21			Hist1h2bc	8.02e-103	-1.69078	0.049	0.113	3.22e-99			BC005561	1.71e-16	-1.41087	0.126	0.109	6.85e-13			Rab11fip2	1.33e-10	-2.53019	0.121	0.145	5.34e-07			Ptafr	8.96e-20	-6.34385	0.32	0.486	3.59e-16
Susd3	1.23e-122	-1.62821	0.144	0.365	4.92e-119			Fam120b	3.43e-09	-1.69605	0.129	0.164	1.37e-05			Igflr1	3.4e-08	-1.42337	0.021	0.119	0.000136338			Gm16341	1.56e-198	-2.53902	0.015	0.683	6.27e-195			Gm45606	1.85e-103	-6.35705	0.025	0.227	7.42e-100
Capg	9.07e-23	-1.63046	0.431	0.313	3.63e-19			Klhl6	1.23e-16	-1.70453	0.218	0.21	4.95e-13			Capg	4.18e-50	-1.42679	0.472	0.628	1.67e-46			Gm43305	1.08e-35	-2.55379	0.266	0.429	4.35e-32			Gm49747	9.4e-23	-6.38544	0.016	0.138	3.77e-19
Gm42664	6.71e-19	-1.64581	0.007	0.102	2.69e-15			Fkbp9	9.26e-12	-1.70453	0.238	0.349	3.71e-08			Epb41	2.01e-36	-1.43125	0.185	0.159	8.07e-33			Arhgap27os2	1.19e-88	-2.55973	0.022	0.462	4.76e-85			Gm47121	1.26e-07	-6.39542	0.247	0.153	0.000506684
Gm37850	1.4e-84	-1.65637	0.008	0.447	5.59e-81			Map3k2	7.04e-30	-1.70543	0.152	0.198	2.82e-26			Evl	9.28e-24	-1.43548	0.309	0.293	3.72e-20			Dnhd1	4.52e-13	-2.57663	0.01	0.42	1.81e-09			Gadd45a	1.2e-15	-6.42181	0.113	0.137	4.79e-12
Aff1	1.2e-29	-1.66075	0.156	0.146	4.82e-26			Gm45716	6.31e-122	-1.71772	0.036	0.203	2.53e-118			Csf2rb2	1.04e-07	-1.43695	0.068	0.244	0.00041588			Pag1	5.28e-08	-2.58833	0.306	0.317	0.000211513			Itgb4	9.62e-14	-6.45516	0.051	0.338	3.86e-10
Trim5	1.37e-75	-1.66599	0.2	0.256	5.5e-72			Zbtb10	4.6e-226	-1.7199	0.046	0.451	1.84e-222			Metrnl	3.24e-08	-1.43708	0.963	0.958	0.000129731			Tk2	4.42e-14	-2.60289	0.09	0.259	1.77e-10			Gm26982	1.29e-11	-6.47558	0.024	0.192	5.15e-08
Hist1h1a	6.19e-21	-1.66703	0.385	0.498	2.48e-17			H2-DMb1	6.69e-88	-1.72017	0.303	0.318	2.68e-84			Tmem71	1.84e-32	-1.43755	0.133	0.095	7.39e-29			Sesn1	2.33e-66	-2.60562	0.109	0.172	9.34e-63			Gm16341	1.22e-65	-6.53347	0.03	0.343	4.89e-62
Cd82	1.09e-285	-1.67075	0.125	0.145	4.38e-282			Arid5b	2.65e-13	-1.72625	0.279	0.23	1.06e-09			H2-Ab1	6.78e-06	-1.43953	0.579	0.635	0.0271592			Hes1	1.67e-152	-2.61078	0.085	0.124	6.69e-149			Gm49915	7.66e-12	-6.53382	0.023	0.178	3.07e-08
Zfp407	9.12e-20	-1.70932	0.153	0.156	3.65e-16			Axl	4.78e-14	-1.73306	0.343	0.422	1.91e-10			Utrn	2.45e-07	-1.44316	0.126	0.137	0.000982044			Aff1	4.22e-47	-2.62019	0.162	0.308	1.69e-43			Gm15634	1.15e-69	-6.55478	0.051	0.225	4.6e-66
Tbx6	0	-1.71022	0.008	0.642	0			Hbp1	2.27e-12	-1.74825	0.144	0.197	9.11e-09			Kdm3b	8.66e-105	-1.44844	0.189	0.135	3.47e-101			Tnni2	1.22e-115	-2.62356	0.013	0.34	4.87e-112			Gm44265	2.99e-56	-6.57067	0.009	0.289	1.2e-52
N4bp2l1	3.55e-52	-1.71334	0.089	0.114	1.42e-48			Pld4	4.18e-186	-1.75856	0.213	0.469	1.68e-182			Zeb1	1.71e-08	-1.44969	0.201	0.136	6.85e-05			Gm15327	1.01e-23	-2.63493	0.022	0.361	4.04e-20			Smim5	6.93e-43	-6.63097	0.423	0.725	2.78e-39
Cxcr4	8.16e-21	-1.71424	0.208	0.197	3.27e-17			Gm29361	2.6e-17	-1.76528	0.018	0.257	1.04e-13			Prkacb	3.83e-19	-1.44987	0.186	0.125	1.54e-15			Dennd6b	4.29e-73	-2.65033	0.026	0.574	1.72e-69			Gcsam	1.15e-07	-6.6466	0.52	0.474	0.00045947
Tnrc6b	1.89e-13	-1.71942	0.424	0.315	7.59e-10			Arrdc3	2.52e-92	-1.79115	0.062	0.295	1.01e-88			Snn	2.41e-64	-1.45149	0.259	0.167	9.67e-61			Arap2	1.51e-13	-2.65333	0.246	0.358	6.05e-10			Carns1	1.63e-104	-6.64695	0.058	0.305	6.52e-101
Nfat5	2.88e-61	-1.73045	0.231	0.327	1.16e-57			3110056K07Rik	1.27e-06	-1.80691	0.117	0.131	0.00507605			Stk17b	2.25e-06	-1.45345	0.367	0.421	0.00900711			Uhrf2	5.2e-08	-2.65596	0.156	0.183	0.000208458			Gm37876	6.26e-20	-6.67064	0.095	0.12	2.51e-16
Egr2	3.87e-281	-1.7315	0.023	0.302	1.55e-277			Rtp4	1.25e-07	-1.80917	0.044	0.195	0.000500607			Slc14a1	5.78e-69	-1.45464	0.073	0.278	2.31e-65			Slc18a2	3e-40	-2.65768	0.017	0.468	1.2e-36			Gm48809	3.18e-159	-6.67721	0.014	0.394	1.27e-155
Rbl2	5.12e-45	-1.73284	0.143	0.119	2.05e-41			Plbd1	1.62e-48	-1.80967	0.061	0.415	6.51e-45			Slfn8	3.22e-90	-1.45649	0.174	0.228	1.29e-86			Arl4a	2.41e-25	-2.68434	0.093	0.21	9.64e-22			Nlrc4	3.79e-102	-6.72935	0.077	0.355	1.52e-98
Hbp1	1.01e-66	-1.74277	0.131	0.202	4.07e-63			Tmeff2	4.6e-16	-1.82355	0.26	0.381	1.84e-12			Gm26981	1.01e-19	-1.47012	0.009	0.117	4.05e-16			Mrgpre	2.75e-46	-2.73212	0.026	0.45	1.1e-42			Gm15326	2.19e-51	-6.77287	0.045	0.164	8.79e-48
Slc4a7	1.41e-23	-1.74295	0.252	0.324	5.63e-20			Pxk	3.15e-09	-1.82838	0.554	0.413	1.26e-05			Mxd4	2.23e-103	-1.48822	0.241	0.267	8.92e-100			Nrgn	2.86e-66	-2.7352	0.03	0.294	1.15e-62			Ifitm6	5.4e-08	-6.78585	0.132	0.177	0.000216547
Golga3	4.95e-11	-1.75435	0.086	0.191	1.98e-07			Lpar6	1.72e-09	-1.83337	0.048	0.204	6.9e-06			Antxr2	1.3e-06	-1.49656	0.629	0.728	0.00522024			Wdfy4	1.02e-117	-2.74052	0.234	0.648	4.1e-114			9930012K11Rik	2.18e-104	-6.80892	0.023	0.474	8.72e-101
Itpkb	6.2e-99	-1.76247	0.224	0.124	2.49e-95			Esr1	2.34e-39	-1.83735	0.012	0.117	9.37e-36			Zfp418	4.27e-254	-1.50596	0.008	0.56	1.71e-250			Msr1	1.53e-26	-2.7589	0	0.107	6.12e-23			Vwa1	2.17e-14	-6.8387	0.562	0.71	8.7e-11
Nucb2	6.82e-200	-1.76441	0.081	0.107	2.73e-196			Cpq	4.7e-09	-1.83957	0.168	0.171	1.89e-05			Map3k9	7.47e-35	-1.51375	0.015	0.146	2.99e-31			Brwd1	3.51e-13	-2.76235	0.355	0.356	1.41e-09			Klk1b27	9.27e-32	-6.87296	0.313	0.447	3.71e-28
Sh3bgrl3	6.52e-09	-1.76716	0.552	0.502	2.61e-05			Bbx	1.46e-06	-1.84961	0.169	0.219	0.00584854			Emp1	5.59e-12	-1.51866	0.88	0.757	2.24e-08			Pip4p1	8.08e-21	-2.76261	0.281	0.32	3.24e-17			Shank1	8.82e-78	-6.91101	0.042	0.315	3.53e-74
Btg1	6.52e-08	-1.77594	0.614	0.643	0.000261141			Scml4	2.98e-08	-1.8497	0.108	0.185	0.000119637			Tk2	1.92e-46	-1.51986	0.095	0.307	7.7e-43			A430035B10Rik	1.01e-21	-2.77843	0.087	0.356	4.04e-18			Neil1	2.62e-19	-6.9281	0.555	0.425	1.05e-15
Alcam	1.21e-303	-1.7766	0.097	0.47	4.84e-300			Zfp418	5.86e-66	-1.85039	0.006	0.429	2.35e-62			Fcho2	2e-36	-1.52365	0.128	0.14	8.01e-33			Ttc3	2.68e-19	-2.78009	0.151	0.158	1.08e-15			Gm35339	3.21e-40	-6.94487	0.004	0.235	1.29e-36
Stat4	1.25e-30	-1.78224	0.219	0.182	5.01e-27			St8sia4	2.5e-08	-1.85073	0.418	0.301	0.00010005			Dmxl1	9.34e-14	-1.53418	0.401	0.307	3.75e-10			AW549877	2.92e-17	-2.79932	0.121	0.183	1.17e-13			Gm47917	8.87e-34	-6.98515	0.162	0.133	3.56e-30
Map3k1	2.56e-52	-1.78491	0.399	0.419	1.03e-48			Wdfy4	1.07e-45	-1.8663	0.262	0.262	4.29e-42			Gm49066	3.03e-26	-1.54068	0.011	0.164	1.21e-22			A430110L20Rik	8.94e-17	-2.82407	0.01	0.378	3.58e-13			Gm49479	1.26e-19	-7.01011	0.055	0.32	5.04e-16
Plec	5.29e-109	-1.79351	0.142	0.102	2.12e-105			Capg	1.18e-35	-1.86866	0.463	0.354	4.72e-32			Traf1	1.78e-70	-1.5427	0.094	0.108	7.13e-67			Cd19	3.5e-12	-2.82467	0.412	0.367	1.4e-08			Trim7	2.58e-37	-7.02073	0.266	0.264	1.03e-33
Cdkn1b	7.17e-09	-1.79612	0.357	0.265	2.87e-05			Blvrb	1.03e-10	-1.8724	0.372	0.362	4.14e-07			Serpine2	5.51e-18	-1.55028	0.981	0.942	2.21e-14			Jak2	1.14e-73	-2.83418	0.09	0.329	4.55e-70			Gm1043	2.56e-37	-7.03553	0.017	0.135	1.02e-33
Tasor	1.07e-68	-1.80294	0.287	0.216	4.28e-65			BE692007	1.26e-07	-1.87242	0.504	0.584	0.000506504			Foxn3	6.65e-33	-1.562	0.448	0.293	2.66e-29			Snx29	2.06e-51	-2.8551	0.204	0.207	8.27e-48			Ighv1-76	1.04e-40	-7.09261	0.01	0.139	4.17e-37
Ppp1r16b	1.24e-25	-1.80544	0.206	0.279	4.96e-22			Dnhd1	1.57e-151	-1.87673	0.009	0.533	6.28e-148			Lrif1	3.5e-10	-1.57423	0.236	0.162	1.4e-06			Pcmtd1	1.06e-15	-2.85536	0.245	0.199	4.25e-12			Gm48194	1.15e-72	-7.13819	0.056	0.398	4.62e-69
Tspan32	5.59e-38	-1.80545	0.389	0.28	2.24e-34			Il21r	2.1e-52	-1.88011	0.288	0.183	8.42e-49			Prdm9	7.28e-83	-1.57916	0.017	0.327	2.92e-79			Gm45606	1.53e-36	-2.85731	0.017	0.304	6.12e-33			Gm21887	1.52e-06	-7.17867	0.027	0.239	0.00608017
Fbxo32	7.04e-55	-1.80958	0.041	0.132	2.82e-51			Ace	9.4e-08	-1.88022	0.306	0.372	0.000376715			Znrf2	7.58e-22	-1.58337	0.166	0.096	3.04e-18			Rdh12	2.12e-177	-2.86098	0.079	0.772	8.48e-174			Gm14455	6.45e-29	-7.19234	0.025	0.126	2.58e-25
Klf6	3.37e-70	-1.81447	0.293	0.139	1.35e-66			Fam169b	6.49e-18	-1.8844	0.172	0.16	2.6e-14			Ephx1	1.8e-35	-1.58608	0.156	0.117	7.23e-32			D10Wsu102e	2.74e-17	-2.86764	0.183	0.293	1.1e-13			Ankrd33b	4.88e-15	-7.21548	0.138	0.206	1.96e-11
Zfyve26	6.19e-22	-1.8261	0.11	0.238	2.48e-18			Vkorc1	3.44e-18	-1.88621	0.066	0.276	1.38e-14			Galnt11	1.52e-13	-1.58966	0.196	0.162	6.09e-10			Gm48708	6.12e-102	-2.8714	0.017	0.526	2.45e-98			Mafb	6.38e-10	-7.21617	0.648	0.806	2.56e-06
Akr1b10	1.96e-14	-1.82957	0.084	0.188	7.87e-11			Gm36198	6.67e-110	-1.89931	0.007	0.434	2.67e-106			1700094D03Rik	1.42e-09	-1.60353	0.015	0.159	5.68e-06			Gm17017	5.02e-22	-2.88052	0.075	0.122	2.01e-18			Lpcat2	1.94e-77	-7.21823	0.058	0.327	7.78e-74
Trim12a	8.23e-06	-1.84058	0.425	0.388	0.0329898			Cald1	1.2e-18	-1.89971	0.193	0.216	4.81e-15			Gbp4	7.83e-45	-1.60554	0.111	0.316	3.14e-41			Upp1	1.21e-49	-2.89185	0	0.176	4.86e-46			Muc3a	3.05e-76	-7.22981	0.108	0.23	1.22e-72
Tbc1d1	1.18e-22	-1.84131	0.319	0.268	4.72e-19			Ash1l	8.27e-06	-1.90205	0.449	0.35	0.0331444			Col4a2	4.25e-24	-1.6065	0.602	0.834	1.71e-20			Dleu2	4.41e-21	-2.91987	0.272	0.263	1.77e-17			Gm16337	9.31e-101	-7.25038	0.038	0.306	3.73e-97
Gm20513	0	-1.85225	0.032	0.639	0			Rasgrp1	5.06e-41	-1.90453	0.162	0.089	2.03e-37			Smarca2	7.54e-41	-1.61523	0.202	0.123	3.02e-37			Abca1	4.65e-66	-2.94012	0.248	0.421	1.86e-62			Gm39383	3.29e-258	-7.2991	0.058	0.596	1.32e-254
Arl4a	4.02e-33	-1.85326	0.101	0.096	1.61e-29			Ube2d1	1.09e-20	-1.91312	0.175	0.152	4.36e-17			Hspa1b	7.82e-55	-1.62106	0.11	0.086	3.14e-51			Btbd7	8.25e-16	-2.98123	0.16	0.122	3.31e-12			Nectin2	5.81e-20	-7.34591	0.005	0.22	2.33e-16
Xylt1	1.82e-138	-1.85767	0.175	0.459	7.3e-135			Mirt1	6.65e-148	-1.9201	0.185	0.388	2.67e-144			Cyb561a3	1.86e-99	-1.62448	0.191	0.374	7.45e-96			A530017D24Rik	7.07e-16	-3.00864	0.019	0.345	2.83e-12			1700084C06Rik	1.71e-51	-7.41426	0.01	0.274	6.84e-48
Kmt2c	1.65e-08	-1.85888	0.329	0.234	6.59e-05			Pik3ap1	3.34e-46	-1.92744	0.298	0.286	1.34e-42			Il9r	1.78e-198	-1.62913	0.028	0.31	7.13e-195			Pde7a	7.78e-43	-3.01339	0.257	0.304	3.12e-39			Gm15706	7.08e-35	-7.41587	0.061	0.289	2.84e-31
Pdcd1lg2	4.64e-44	-1.87561	0.067	0.313	1.86e-40			Prxl2c	9.69e-84	-1.94816	0.105	0.201	3.88e-80			Zdhhc18	9.4e-40	-1.63574	0.231	0.232	3.77e-36			Gripap1	2.42e-17	-3.02815	0.31	0.451	9.7e-14			Ighv1-85	7.74e-06	-7.42893	0.008	0.124	0.0310214
Bach2	5.02e-35	-1.88263	0.378	0.34	2.01e-31			Trp53inp1	8.77e-10	-1.95441	0.125	0.147	3.52e-06			Resf1	5.33e-16	-1.63972	0.273	0.292	2.14e-12			5830428M24Rik	3.01e-75	-3.03517	0.2	0.444	1.21e-71			St3gal6	1.04e-37	-7.53543	0.166	0.286	4.16e-34
Arhgap27os2	0	-1.89598	0.011	0.423	0			Parp8	2.29e-36	-1.95771	0.078	0.148	9.19e-33			Sla	2.9e-49	-1.64476	0.143	0.184	1.16e-45			Dusp10	1.94e-68	-3.05088	0.033	0.205	7.79e-65			Far1os	4.59e-14	-7.5558	0.027	0.175	1.84e-10
Pdk1	3.52e-280	-1.90731	0.075	0.14	1.41e-276			Sox12	7.64e-23	-1.96588	0.008	0.32	3.06e-19			Gem	3.75e-17	-1.65645	0.09	0.232	1.5e-13			Rasgrp1	6.13e-24	-3.0536	0.153	0.124	2.46e-20			Ighv1-42	1.44e-52	-7.6526	0.086	0.15	5.77e-49
Vcpip1	2.27e-19	-1.90972	0.143	0.153	9.09e-16			Arhgap4	4.73e-70	-1.98036	0.22	0.19	1.9e-66			Pstpip1	4.37e-29	-1.68015	0.098	0.181	1.75e-25			Setbp1	3.26e-86	-3.06605	0.142	0.58	1.31e-82			Klhl35	1.51e-10	-7.68698	0.114	0.066	6.04e-07
Slc18a2	1.73e-72	-1.91239	0.014	0.31	6.95e-69			Plxdc2	6.32e-15	-1.98198	0.255	0.355	2.53e-11			Gm20429	3.56e-58	-1.68526	0.064	0.128	1.42e-54			Gm17259	2.64e-202	-3.07119	0.016	0.666	1.06e-198			Gm14286	2.58e-37	-7.69673	0.068	0.216	1.03e-33
Esyt2	3.69e-110	-1.93422	0.105	0.076	1.48e-106			Pirb	8.05e-47	-1.98609	0.077	0.336	3.23e-43			Nrp1	2.83e-16	-1.69796	0.302	0.149	1.13e-12			Gnb4	5.57e-22	-3.09081	0.008	0.157	2.23e-18			Gm26749	1.35e-13	-7.72666	0.037	0.238	5.43e-10
Klf3	1.02e-16	-1.9343	0.196	0.112	4.08e-13			Ighv14-4	1.19e-22	-1.9895	0.007	0.161	4.76e-19			C030013C21Rik	1.83e-22	-1.69863	0.007	0.23	7.34e-19			Rhob	5.6e-119	-3.09439	0.107	0.042	2.25e-115			Gm16091	4.19e-58	-7.77445	0.027	0.317	1.68e-54
Ppp1r15a	1.47e-09	-1.93469	0.334	0.246	5.89e-06			Cyp1b1	1.42e-12	-1.9961	0.238	0.19	5.68e-09			Trim5	1.98e-52	-1.70525	0.217	0.299	7.92e-49			Mgat4a	3.99e-45	-3.12279	0.122	0.417	1.6e-41			Igkv4-51	3.03e-10	-7.8104	0.104	0.201	1.21e-06
Rassf2	4.54e-56	-1.95913	0.231	0.199	1.82e-52			Phc3	2.01e-75	-2.00682	0.166	0.214	8.06e-72			Rassf3	1.27e-11	-1.70961	0.159	0.226	5.1e-08			Cr2	1.28e-14	-3.12691	0.446	0.762	5.14e-11			Gm17552	3.69e-137	-7.82222	0.013	0.38	1.48e-133
Plxnc1	1.19e-141	-1.96197	0.101	0.3	4.77e-138			Socs3	0	-2.01613	0.09	0.16	0			Aida	1.91e-37	-1.72742	0.173	0.156	7.65e-34			Gm28940	6.57e-24	-3.18556	0.016	0.508	2.63e-20			Gm41764	7.95e-35	-7.90708	0.035	0.183	3.19e-31
Gm26981	8.03e-16	-1.97465	0.011	0.105	3.22e-12			Gm12905	4.13e-252	-2.01735	0.013	0.568	1.65e-248			Cd200	4.51e-13	-1.73591	0.217	0.196	1.81e-09			Rlf	3.45e-30	-3.19276	0.231	0.238	1.38e-26			Cd300c	1.11e-40	-7.91103	0.48	0.797	4.47e-37
Ttpal	5.96e-98	-1.97474	0.148	0.323	2.39e-94			B230322F03Rik	2.26e-25	-2.01931	0.005	0.287	9.04e-22			Crebrf	9.54e-30	-1.74104	0.276	0.271	3.83e-26			Dennd4a	6.37e-17	-3.20086	0.377	0.293	2.56e-13			Ighv1-67	3.17e-56	-7.94209	0.028	0.137	1.27e-52
Traf3ip3	2.38e-13	-1.97663	0.418	0.321	9.54e-10			Gm16341	2.04e-10	-2.02409	0.012	0.147	8.18e-07			Fchsd2	3.1e-06	-1.74559	0.431	0.326	0.0124379			Nlrp10	1.32e-77	-3.21102	0.022	0.505	5.29e-74			Pcgf2	1.89e-15	-7.96512	0.008	0.115	7.56e-12
Dleu2	1.99e-09	-1.98413	0.279	0.283	7.99e-06			Gbp2	8.97e-161	-2.03146	0.024	0.268	3.6e-157			Pid1	3.63e-35	-1.74867	0.933	0.774	1.46e-31			Tmem260	8.23e-13	-3.23597	0.052	0.147	3.3e-09			Pcp4	2.55e-50	-7.98142	0.064	0.322	1.02e-46
Ovgp1	1.5e-20	-1.98904	0.005	0.216	6.01e-17			Samsn1	2.82e-137	-2.06134	0.279	0.279	1.13e-133			Hmg20a	4.51e-95	-1.75672	0.116	0.122	1.81e-91			Gm50069	9.12e-151	-3.23758	0.014	0.577	3.65e-147			Siglech	1.64e-46	-7.99946	0.485	0.808	6.58e-43
Tmem106b	2.44e-81	-1.99439	0.103	0.127	9.77e-78			Epas1	2.53e-24	-2.06221	0.136	0.086	1.01e-20			H2-Q4	1.53e-80	-1.76258	0.194	0.255	6.13e-77			Dipk1a	2.79e-23	-3.23819	0.183	0.309	1.12e-19			Ighv2-9-1	2.36e-91	-8.05482	0.049	0.23	9.48e-88
Gm28940	3.4e-109	-2.00055	0.009	0.418	1.36e-105			Acp5	1.95e-84	-2.0661	0.214	0.251	7.82e-81			Grina	1.18e-14	-1.76397	0.063	0.118	4.73e-11			Ccdc88c	3.09e-27	-3.25997	0.28	0.192	1.24e-23			Ngfr	1.05e-86	-8.07498	0.016	0.125	4.19e-83
Lncpint	8.32e-71	-2.00353	0.173	0.173	3.33e-67			Bfsp2	1.1e-50	-2.07213	0.16	0.213	4.42e-47			Uhrf2	4.98e-77	-1.7885	0.184	0.216	1.99e-73			Fgd2	1.58e-128	-3.266	0.123	0.689	6.34e-125			Map2	2.49e-22	-8.10676	0.014	0.146	9.97e-19
Znrf2	8.75e-16	-2.01466	0.171	0.123	3.51e-12			Foxo1	1.27e-27	-2.08781	0.329	0.219	5.09e-24			Sult2b1	1.04e-05	-1.80353	0.001	0.188	0.0417715			Rwdd3	1.28e-22	-3.27902	0.015	0.347	5.14e-19			Ttbk1	2.16e-72	-8.19422	0.122	0.258	8.66e-69
B3gnt8	2.07e-296	-2.01649	0.159	0.695	8.3e-293			Cd63	6.12e-06	-2.09023	0.189	0.165	0.0245469			Klhl24	1.18e-08	-1.8036	0.435	0.364	4.73e-05			Taok1	2.18e-12	-3.28702	0.199	0.188	8.74e-09			Il9r	9.31e-74	-8.22396	0.043	0.194	3.73e-70
Ssbp2	1.6e-67	-2.01798	0.066	0.119	6.41e-64			Steap4	3.13e-08	-2.09383	0.201	0.089	0.00012544			Gm15472	6.11e-205	-1.8179	0.041	0.123	2.45e-201			Crybg2	1.38e-07	-3.32945	0.01	0.197	0.000554832			Igkv5-43	1.56e-16	-8.25041	0.017	0.202	6.27e-13
Fam53b	8.86e-219	-2.02038	0.099	0.235	3.55e-215			Tnfaip6	4.94e-10	-2.09642	0.325	0.411	1.98e-06			Atf7	6.43e-47	-1.81876	0.167	0.155	2.58e-43			Gm45890	8.69e-09	-3.34322	0.041	0.361	3.48e-05			Gm47113	9.41e-35	-8.28806	0.181	0.087	3.77e-31
Trim12c	1.98e-15	-2.02804	0.279	0.331	7.94e-12			Phf21a	1.02e-08	-2.10692	0.142	0.097	4.1e-05			Vkorc1	5.91e-08	-1.83159	0.689	0.598	0.000237026			Retreg1	9.95e-41	-3.34969	0.256	0.293	3.99e-37			Tacstd2	1.92e-110	-8.33306	0.033	0.351	7.7e-107
Gcnt1	2.64e-49	-2.03932	0.07	0.226	1.06e-45			M1ap	2.25e-66	-2.10866	0.061	0.456	9.01e-63			N4bp1	1.17e-49	-1.83823	0.099	0.255	4.68e-46			Fam161a	1.11e-11	-3.37091	0.002	0.169	4.46e-08			Pygm	1.8e-158	-8.34671	0.023	0.404	7.23e-155
Zmym5	4.76e-86	-2.04177	0.205	0.305	1.91e-82			Angptl1	5.34e-25	-2.11102	0.049	0.274	2.14e-21			Gm42664	8.99e-200	-1.851	0.006	0.37	3.6e-196			Fam107b	2.99e-31	-3.37418	0.28	0.3	1.2e-27			Sag	4.93e-16	-8.35184	0.029	0.199	1.97e-12
Car7	1.09e-42	-2.06293	0.005	0.283	4.36e-39			Gm42726	1.43e-157	-2.11998	0.021	0.376	5.73e-154			Rabgap1l	1.1e-08	-1.85109	0.335	0.272	4.43e-05			Utrn	4.94e-13	-3.37603	0.12	0.148	1.98e-09			Gm37850	2.93e-39	-8.35951	0.027	0.296	1.17e-35
Gm7967	9.65e-22	-2.06434	0.002	0.17	3.87e-18			Trps1	2.66e-62	-2.12535	0.064	0.215	1.07e-58			Angptl4	8.97e-12	-1.8793	0.788	0.922	3.59e-08			Tbc1d32	4.48e-24	-3.39829	0.01	0.305	1.8e-20			Nnat	1.94e-30	-8.385	0.073	0.175	7.78e-27
Rasgrp2	2.23e-16	-2.07143	0.389	0.289	8.96e-13			Col5a1	1.87e-20	-2.13317	0.23	0.29	7.48e-17			Fry	6.66e-60	-1.9074	0.137	0.054	2.67e-56			Ybx3	2.51e-71	-3.40013	0.129	0.084	1.01e-67			Gm34961	1.12e-46	-8.52699	0.023	0.251	4.5e-43
B230303O12Rik	3.82e-23	-2.0721	0.005	0.267	1.53e-19			Kmo	1.89e-43	-2.13623	0.197	0.253	7.56e-40			Zfp799	2.41e-38	-1.90872	0.016	0.32	9.67e-35			Mpeg1	3.52e-95	-3.40618	0.015	0.15	1.41e-91			Gm16853	2.53e-36	-8.60484	0.014	0.324	1.02e-32
Gbp2	5.41e-224	-2.07811	0.02	0.257	2.17e-220			BC065397	1.49e-64	-2.15449	0.019	0.383	5.96e-61			Gramd1a	3.22e-47	-1.91207	0.119	0.183	1.29e-43			Zscan2	8.59e-30	-3.44725	0.011	0.179	3.44e-26			Gm48708	8.09e-51	-8.72406	0.038	0.291	3.24e-47
Gm20633	2.68e-183	-2.08184	0.008	0.369	1.08e-179			Elmsan1	1.69e-108	-2.16125	0.2	0.302	6.79e-105			Pbx1	6.04e-63	-1.91566	0.898	0.701	2.42e-59			Heg1	8.19e-16	-3.48266	0.106	0.075	3.28e-12			Gm14548	2.42e-85	-8.74587	0.008	0.153	9.69e-82
Atp8a1	9.67e-19	-2.08386	0.168	0.174	3.88e-15			Wars	2.14e-144	-2.16682	0.057	0.152	8.56e-141			Pibf1	1.54e-09	-1.92219	0.112	0.242	6.16e-06			Gm12905	9.9e-114	-3.48518	0.02	0.649	3.97e-110			Vmn2r57	2.85e-33	-8.7956	0.251	0.42	1.14e-29
Sfi1	4.38e-07	-2.08675	0.085	0.277	0.00175722			Zmym5	3.68e-06	-2.17651	0.22	0.154	0.0147588			Spata13	1.26e-50	-1.95319	0.063	0.1	5.05e-47			5430431A17Rik	5.28e-52	-3.49047	0.02	0.393	2.11e-48			Samsn1	8.84e-34	-8.81914	0.316	0.389	3.54e-30
Klhl6	1.16e-07	-2.08856	0.197	0.195	0.000463494			Slc4a7	2.63e-24	-2.19666	0.264	0.229	1.05e-20			Nuggc	4.99e-08	-1.96203	0.258	0.293	0.000200085			Plec	6.08e-16	-3.50707	0.132	0.078	2.44e-12			C3ar1	1.54e-10	-8.87665	0.164	0.318	6.18e-07
B230398E01Rik	8.29e-165	-2.10357	0.008	0.321	3.32e-161			Marcks	3.1e-12	-2.19964	0.242	0.326	1.24e-08			3300005D01Rik	1.39e-141	-1.98569	0.073	0.295	5.58e-138			Spcs1	2.95e-62	-3.51823	0.169	0.117	1.18e-58			Mcam	1.05e-36	-8.87688	0.375	0.588	4.19e-33
Nfe2l2	4.46e-12	-2.10726	0.131	0.109	1.79e-08			Ifi208	4.82e-21	-2.20182	0.12	0.156	1.93e-17			Rnase6	5.37e-10	-1.98743	0.452	0.425	2.15e-06			Nrip1	6.73e-74	-3.53374	0.114	0.122	2.7e-70			Saa3	5.75e-08	-8.88886	0.036	0.517	0.000230511
Gm14508	1.89e-245	-2.11185	0.006	0.493	7.59e-242			Dusp2	5.03e-68	-2.21736	0.378	0.258	2.02e-64			Pde7a	2.56e-65	-2.00739	0.285	0.315	1.03e-61			Tcp11l2	7.33e-48	-3.53643	0.145	0.146	2.94e-44			Il1a	6.51e-06	-8.93053	0.007	0.21	0.0260939
Esco1	4.76e-12	-2.12371	0.285	0.281	1.91e-08			Pbxip1	6.21e-116	-2.23005	0.202	0.197	2.49e-112			Btbd7	3.57e-11	-2.0087	0.166	0.141	1.43e-07			Trim7	1.56e-39	-3.55582	0.316	0.732	6.25e-36			Clec10a	3.4e-14	-8.96008	0.459	0.611	1.36e-10
Rnf130	1.09e-73	-2.13483	0.205	0.185	4.38e-70			Scara5	2.06e-16	-2.23938	0.362	0.444	8.25e-13			Gga2	7.48e-20	-2.00954	0.376	0.324	3e-16			Tespa1	3.15e-14	-3.56321	0.248	0.164	1.26e-10			Ighv5-12	1.09e-08	-9.0329	0.002	0.109	4.35e-05
Zfp652	2.61e-24	-2.14911	0.239	0.214	1.05e-20			Slc15a4	4.26e-61	-2.25786	0.164	0.293	1.71e-57			Synpo2	1.13e-26	-2.02584	0.476	0.626	4.52e-23			Retnla	1.72e-255	-3.5712	0.024	0.285	6.9e-252			Gm34225	2.87e-66	-9.04658	0.144	0.321	1.15e-62
Gm15283	8.15e-22	-2.16947	0.004	0.207	3.27e-18			Gm34922	0	-2.25854	0.01	0.718	0			Cyp4f18	1.29e-33	-2.0352	0.169	0.194	5.16e-30			Gnal	2.14e-10	-3.61706	0.008	0.212	8.59e-07			Olfr165	9.51e-66	-9.05145	0.144	0.321	3.81e-62
Fbxl12	2.05e-40	-2.17562	0.199	0.255	8.21e-37			Dleu2	6.31e-21	-2.26257	0.292	0.28	2.53e-17			Gm15856	2.31e-07	-2.03704	0.001	0.354	0.000925512			Sbk1	6.91e-07	-3.62534	0.169	0.317	0.00277026			Wnt4	9.79e-77	-9.05234	0.014	0.357	3.93e-73
Gm42722	4.24e-124	-2.17779	0.053	0.366	1.7e-120			Gm15472	0	-2.26461	0.033	0.121	0			Ppp1r21	1.5e-133	-2.03922	0.067	0.204	6e-130			Gimap1os	2.88e-09	-3.65486	0.073	0.193	1.16e-05			Arhgap15os	1.92e-16	-9.08268	0.12	0.074	7.71e-13
Sun2	1.45e-79	-2.17862	0.158	0.276	5.8e-76			Gm16283	1.12e-213	-2.26533	0.02	0.462	4.47e-210			Lmo2	5.03e-14	-2.04547	0.421	0.262	2.02e-10			Armc3	2.71e-78	-3.66023	0.038	0.567	1.09e-74			Klra5	6.76e-15	-9.09587	0.06	0.115	2.71e-11
Tmcc1	1.38e-15	-2.18729	0.114	0.165	5.51e-12			Crtc3	1.38e-86	-2.29198	0.159	0.152	5.51e-83			Gpc3	3.41e-32	-2.04685	0.976	0.97	1.37e-28			Dbi	6.44e-57	-3.66846	0.169	0.111	2.58e-53			Gm26737	2.32e-65	-9.1024	0.115	0.076	9.31e-62
Lyst	1.82e-91	-2.20495	0.218	0.219	7.29e-88			Ccdc88c	9.86e-23	-2.29224	0.281	0.231	3.95e-19			Doc2g	5.47e-08	-2.05451	0.014	0.321	0.000219206			Angptl7	8.93e-06	-3.6685	0.018	0.187	0.0358081			Gm45235	6.03e-15	-9.11556	0.047	0.282	2.42e-11
Retreg1	1.63e-26	-2.20504	0.265	0.249	6.52e-23			Jakmip1	1.12e-107	-2.29275	0.14	0.255	4.48e-104			Gm26759	1.3e-79	-2.06763	0.023	0.299	5.22e-76			Tarm1	3.2e-61	-3.68027	0	0.238	1.28e-57			Ppm1e	1.18e-17	-9.20591	0.029	0.177	4.71e-14
Phf11b	4.7e-11	-2.20801	0.103	0.235	1.88e-07			Cd69	4.82e-12	-2.29347	0.39	0.396	1.93e-08			Hivep2	4.23e-62	-2.08626	0.219	0.157	1.7e-58			Tulp2	7.64e-31	-3.69495	0.006	0.417	3.06e-27			Csf2rb	1.06e-57	-9.25245	0.059	0.172	4.24e-54
Spns3	3.16e-99	-2.20848	0.025	0.339	1.27e-95			Sh2b3	1.5e-40	-2.29379	0.205	0.342	5.99e-37			Sgms1	3.85e-16	-2.08862	0.183	0.182	1.54e-12			Pdk1	1.62e-10	-3.69549	0.081	0.111	6.49e-07			Slc37a2	3.59e-34	-9.2663	0.07	0.144	1.44e-30
Zscan18	4.48e-24	-2.21185	0.006	0.12	1.8e-20			Zfp759	2.34e-60	-2.29697	0.007	0.389	9.38e-57			Gm49492	3.78e-11	-2.11752	0.005	0.165	1.52e-07			Ptger1	2.12e-129	-3.71404	0.019	0.567	8.49e-126			Slc4a3	4.96e-41	-9.30164	0.338	0.582	1.99e-37
Ccdc82	2.07e-23	-2.21502	0.178	0.233	8.3e-20			Tpm1	3.18e-138	-2.30797	0.142	0.134	1.28e-134			Ncoa7	1.12e-40	-2.12322	0.095	0.144	4.51e-37			Gm44751	3.31e-49	-3.7171	0.022	0.542	1.33e-45			Ighv1-82	1.99e-92	-9.34149	0.022	0.123	7.96e-89
Runx1	1.1e-25	-2.21645	0.211	0.209	4.4e-22			Ap1m2	2.14e-33	-2.31852	0.009	0.362	8.59e-30			Cirbp	6.37e-07	-2.12746	0.413	0.222	0.00255137			Jarid2	9.5e-21	-3.76027	0.308	0.316	3.81e-17			Flt1	4.3e-26	-9.50752	0.425	0.602	1.72e-22
Cd19	7.39e-18	-2.21823	0.437	0.372	2.96e-14			Ifngr2	6.75e-85	-2.31951	0.154	0.301	2.7e-81			Zfp646	2.74e-41	-2.14221	0.186	0.251	1.1e-37			Map4k4	4.07e-43	-3.76534	0.341	0.188	1.63e-39			Gm16575	9.52e-28	-9.51876	0.014	0.169	3.82e-24
Slc15a4	2.99e-08	-2.2193	0.178	0.253	0.000119969			Scaper	1.95e-85	-2.333	0.142	0.229	7.82e-82			Rnf144a	5.16e-21	-2.1565	0.149	0.223	2.07e-17			Pde2a	2.76e-64	-3.77765	0.051	0.152	1.11e-60			4930578M01Rik	1.21e-05	-9.52537	0.032	0.159	0.0483138
Patj	1.28e-38	-2.22005	0.024	0.166	5.13e-35			Rgs2	2.43e-77	-2.33847	0.204	0.184	9.73e-74			Mgrn1	2.04e-09	-2.17631	0.147	0.208	8.17e-06			4930506C21Rik	9.53e-20	-3.78608	0.032	0.339	3.82e-16			Gm15420	6.25e-30	-9.56465	0.01	0.144	2.51e-26
Cbfa2t3	1.23e-16	-2.22451	0.095	0.169	4.93e-13			Btla	4.48e-08	-2.34536	0.416	0.434	0.000179472			Clec4a1	1.24e-27	-2.18219	0.742	0.458	4.99e-24			Zfp608	1.03e-24	-3.80804	0.259	0.531	4.14e-21			A430110L20Rik	9.2e-76	-9.63178	0.033	0.264	3.69e-72
Ppm1k	1.22e-24	-2.22839	0.086	0.232	4.9e-21			Setd2	3.4e-07	-2.34784	0.342	0.242	0.00136468			Atm	4.29e-87	-2.18229	0.122	0.128	1.72e-83			Slc25a36	2.56e-48	-3.81201	0.133	0.245	1.03e-44			Lgr5	1.35e-34	-9.65105	0.022	0.275	5.42e-31
9930111J21Rik2	4.73e-23	-2.22852	0.52	0.509	1.9e-19			Ndrg1	5.99e-156	-2.35993	0.016	0.378	2.4e-152			Fcrla	1.91e-14	-2.18284	0.503	0.458	7.65e-11			Crisp3	1.02e-236	-3.82372	0.064	0.696	4.1e-233			Gm15848	1.38e-63	-9.67556	0.105	0.422	5.53e-60
Il17ra	3.2e-22	-2.22899	0.183	0.151	1.28e-18			Extl1	3.35e-165	-2.36056	0.007	0.432	1.34e-161			Adrb2	4.1e-19	-2.19365	0.096	0.129	1.64e-15			Gm43813	1.87e-10	-3.82577	0.087	0.209	7.48e-07			Ighv1-2	5.48e-24	-9.92061	0.084	0.143	2.2e-20
Cdk19	2.1e-19	-2.22921	0.15	0.158	8.41e-16			Rasgrp2	2.45e-12	-2.36182	0.38	0.299	9.81e-09			Pcmtd1	9.13e-24	-2.20756	0.275	0.284	3.66e-20			Lrrk2	4.37e-59	-3.82984	0.227	0.271	1.75e-55			Gm26852	1.37e-25	-9.92629	0.007	0.186	5.48e-22
Gns	4.05e-114	-2.23503	0.175	0.205	1.62e-110			Kdm5b	3.58e-08	-2.3678	0.11	0.162	0.000143448			Gm10366	1.29e-99	-2.21341	0.008	0.277	5.18e-96			Spi1	1.47e-40	-3.85052	0.196	0.258	5.88e-37			Ddhd1	1.14e-35	-9.95526	0.165	0.166	4.56e-32
Rgs5	4.06e-07	-2.24754	0.135	0.072	0.00162881			Ackr3	6.58e-47	-2.37337	0.347	0.535	2.64e-43			Parp3	3.64e-06	-2.21766	0.085	0.107	0.0146064			Tigd2	1.84e-06	-3.86533	0.169	0.223	0.00736118			Gm10851	7.18e-31	-9.95974	0.33	0.466	2.88e-27
Gm16283	5.9e-39	-2.25424	0.018	0.386	2.36e-35			Iqsec1	4.03e-44	-2.38765	0.229	0.325	1.62e-40			Ifngr2	4.72e-84	-2.2185	0.167	0.29	1.89e-80			Hmgb2	1.17e-09	-3.89032	0.42	0.505	4.71e-06			Cx3cr1	3.73e-13	-10.0268	0.145	0.13	1.49e-09
Hps3	1.94e-127	-2.25594	0.207	0.373	7.76e-124			Jarid2	1.55e-29	-2.39745	0.315	0.285	6.2e-26			Phc3	1.68e-06	-2.22178	0.152	0.195	0.00673525			Trim36	3.49e-69	-3.8953	0.01	0.479	1.4e-65			Gm45188	1.17e-05	-10.0776	0.023	0.255	0.0470297
Cyb561a3	8.93e-52	-2.27173	0.169	0.395	3.58e-48			Inmt	1.88e-06	-2.40752	0.197	0.205	0.00751965			Dipk1a	4.46e-95	-2.23153	0.194	0.266	1.79e-91			Rnf216	2.35e-52	-3.90756	0.182	0.462	9.41e-49			Cdh5	4.5e-18	-10.0915	0.305	0.417	1.8e-14
Atp2b1	6.11e-06	-2.27931	0.314	0.204	0.0244718			Ankrd13d	4.23e-88	-2.40809	0.011	0.253	1.69e-84			Gm45890	5.25e-124	-2.2451	0.011	0.269	2.11e-120			2001-03-01	1.42e-08	-3.92433	0.489	0.414	5.68e-05			Gm43703	4.33e-09	-10.1416	0.011	0.267	1.74e-05
Gm43024	5.21e-28	-2.28921	0.005	0.363	2.09e-24			Aldh2	4.37e-10	-2.41555	0.314	0.301	1.75e-06			Phldb3	1.34e-109	-2.24895	0.015	0.394	5.37e-106			Lmo4	7.51e-40	-3.92514	0.119	0.163	3.01e-36			Gm50107	4.03e-07	-10.2719	0.015	0.163	0.00161502
AI504432	1.77e-47	-2.29824	0.111	0.234	7.1e-44			Dock10	3.14e-12	-2.42992	0.463	0.337	1.26e-08			Erp27	4.78e-57	-2.25448	0.01	0.259	1.92e-53			Cdk19	6.98e-25	-3.95553	0.134	0.142	2.8e-21			Spaca9	2.23e-33	-10.291	0.01	0.227	8.95e-30
Snx29	7.53e-96	-2.29975	0.253	0.216	3.02e-92			P2rx4	1.8e-148	-2.43085	0.164	0.323	7.23e-145			Basp1	2.79e-63	-2.287	0.497	0.691	1.12e-59			Dnajb4	3.83e-142	-3.96427	0.153	0.427	1.53e-138			Tmem267	1.23e-07	-10.4434	0.016	0.301	0.0004917
Taok1	2.43e-06	-2.33231	0.206	0.174	0.00972929			Smpdl3b	2.75e-50	-2.43576	0	0.144	1.1e-46			Gm29055	1.09e-07	-2.30215	0.009	0.19	0.000437122			P2ry10	7.75e-15	-3.96457	0.218	0.355	3.11e-11			Gm36198	5.47e-22	-10.4565	0.057	0.206	2.19e-18
Il21r	2.17e-59	-2.33727	0.294	0.285	8.69e-56			Ifi206	9.18e-13	-2.43607	0.153	0.19	3.68e-09			Sun2	4.32e-95	-2.3106	0.146	0.103	1.73e-91			Scml4	1.68e-29	-3.98782	0.099	0.159	6.74e-26			Gm20682	4.6e-17	-10.6848	0.032	0.133	1.84e-13
Tug1	5.17e-15	-2.3465	0.158	0.137	2.07e-11			Crisp3	0	-2.43686	0.046	0.625	0			Cerk	1.46e-86	-2.31556	0.215	0.166	5.86e-83			Rab39	6.97e-17	-3.98828	0.062	0.511	2.79e-13			Gm34922	8.8e-100	-10.7116	0.023	0.207	3.53e-96
Ly6m	2.46e-258	-2.35254	0.012	0.445	9.86e-255			Gm50386	4.92e-47	-2.44972	0.081	0.376	1.97e-43			Sema3c	2.15e-07	-2.32843	0.975	0.973	0.000860565			Ccnd2	1.81e-11	-3.99535	0.108	0.146	7.24e-08			Mir155hg	4.24e-21	-10.736	0.08	0.227	1.7e-17
Dtx3l	0	-2.3529	0.103	0.172	0			Lama2	3.77e-25	-2.45784	0.261	0.334	1.51e-21			Slit3	1.78e-10	-2.3294	0.974	0.911	7.15e-07			BC106179	6.53e-126	-4.01738	0.017	0.614	2.62e-122			Il17rb	3.78e-29	-10.7858	0.158	0.234	1.51e-25
Kif21b	1.66e-36	-2.35627	0.199	0.285	6.65e-33			Gbp6	6.19e-260	-2.45959	0.011	0.154	2.48e-256			Card6	6.91e-75	-2.33251	0.19	0.206	2.77e-71			Trim56	3.21e-17	-4.03365	0.164	0.22	1.29e-13			Gm26839	5.29e-18	-10.8004	0.01	0.248	2.12e-14
Rasgrp3	5.37e-86	-2.36164	0.321	0.402	2.15e-82			Crybg1	2.82e-38	-2.4743	0.08	0.166	1.13e-34			Gm42726	1.45e-27	-2.33357	0.02	0.307	5.79e-24			Fam43a	9.03e-33	-4.05716	0.206	0.48	3.62e-29			Llgl2	1.98e-68	-10.8255	0.023	0.238	7.95e-65
Mga	4.24e-40	-2.3724	0.241	0.211	1.7e-36			Tgfbr3l	2.19e-220	-2.47737	0.004	0.494	8.78e-217			Scara3	7.24e-07	-2.33408	0.968	0.962	0.00290098			Birc3	6.17e-41	-4.13483	0.251	0.394	2.47e-37			Gm12158	1.15e-26	-10.8913	0.049	0.272	4.62e-23
Gm3435	1.9e-19	-2.39059	0.005	0.23	7.6e-16			Sbk1	2.03e-26	-2.48524	0.196	0.283	8.13e-23			Tmem106b	1.54e-13	-2.34465	0.119	0.2	6.18e-10			Gm10561	6.13e-128	-4.17118	0.015	0.543	2.46e-124			Slc12a3	3.75e-35	-10.9503	0.085	0.416	1.5e-31
Fkbp15	6.22e-16	-2.39556	0.142	0.209	2.49e-12			Lncpint	1.78e-134	-2.48898	0.178	0.158	7.13e-131			Ttpal	1.52e-106	-2.34999	0.129	0.103	6.08e-103			Map3k9	2.81e-86	-4.1902	0.012	0.528	1.13e-82			4921525O09Rik	1.41e-58	-10.9783	0.014	0.306	5.63e-55
Cd2ap	1.56e-12	-2.40442	0.454	0.317	6.26e-09			Ndrg3	1.78e-151	-2.48916	0.051	0.145	7.14e-148			Bcl7a	6.05e-92	-2.36904	0.134	0.15	2.43e-88			Birc2	6.98e-33	-4.1946	0.159	0.139	2.8e-29			Col9a3	2.9e-36	-10.9786	0.182	0.29	1.16e-32
Tle4	7.16e-40	-2.40648	0.322	0.229	2.87e-36			Pcolce	1.55e-14	-2.49149	0.19	0.249	6.2e-11			Retnla	1.49e-47	-2.37546	0.031	0.133	5.98e-44			Zfp28	6.17e-85	-4.20599	0.008	0.58	2.47e-81			Gm36159	2.21e-32	-10.9904	0.167	0.163	8.88e-29
Extl1	2.97e-196	-2.4069	0.007	0.428	1.19e-192			Nav1	3.39e-17	-2.49696	0.227	0.32	1.36e-13			1700028E10Rik	3.82e-10	-2.37896	0.018	0.154	1.53e-06			Rph3al	1.06e-52	-4.21261	0.014	0.419	4.25e-49			Fcer2a	2.89e-30	-11.1189	0.278	0.355	1.16e-26
E130215H24Rik	0	-2.41291	0.019	0.497	0			Tmem108	2.65e-44	-2.4987	0.164	0.186	1.06e-40			Slc18a2	6.01e-139	-2.38335	0.012	0.438	2.41e-135			Cacna1i	9.55e-06	-4.22314	0.077	0.398	0.0382707			Slamf1	5.66e-22	-11.2327	0.345	0.294	2.27e-18
H60b	3.98e-57	-2.42812	0.015	0.411	1.59e-53			Dennd1a	1.36e-17	-2.50232	0.082	0.134	5.43e-14			Peli1	1.74e-52	-2.38734	0.218	0.18	6.96e-49			BC005561	1.37e-06	-4.25296	0.111	0.263	0.00549924			Dnhd1	5.85e-22	-11.3319	0.025	0.183	2.34e-18
Armc3	7.69e-08	-2.43402	0.035	0.327	0.000308398			Tec	2.15e-31	-2.50366	0.306	0.274	8.61e-28			Slco5a1	7.8e-25	-2.39202	0.165	0.056	3.13e-21			Igkv1-110	2.32e-21	-4.25844	0.007	0.163	9.28e-18			Vmn1r13	2.73e-12	-11.3463	0.01	0.238	1.09e-08
Cers4	3.41e-95	-2.44522	0.209	0.251	1.37e-91			Spopl	1.17e-83	-2.50704	0.142	0.171	4.71e-80			Ifi206	2.87e-37	-2.39247	0.14	0.186	1.15e-33			Ifngr2	3.26e-24	-4.2879	0.127	0.259	1.31e-20			Arc	7.92e-33	-11.5736	0.022	0.129	3.18e-29
Ccdc88c	7.22e-80	-2.44831	0.283	0.266	2.89e-76			Rbl2	2.08e-31	-2.50985	0.145	0.101	8.33e-28			Slc4a4	1.92e-09	-2.40153	0.977	0.949	7.71e-06			Gm15056	3.26e-58	-4.33944	0.042	0.252	1.31e-54			Gm16158	2.7e-51	-11.5848	0.017	0.104	1.08e-47
Sla	4.26e-24	-2.45296	0.143	0.195	1.71e-20			Kat6b	4.97e-131	-2.51701	0.084	0.176	1.99e-127			Kmo	4.41e-24	-2.41871	0.219	0.192	1.77e-20			Gm26981	3.97e-84	-4.35368	0.042	0.46	1.59e-80			Gm47438	3.52e-58	-11.593	0.017	0.371	1.41e-54
Bmyc	1.44e-31	-2.46824	0.279	0.256	5.77e-28			Slamf1	8.87e-210	-2.51751	0.146	0.188	3.56e-206			Gm15133	4.12e-33	-2.42689	0.027	0.307	1.65e-29			Gm42664	8.89e-54	-4.36426	0.03	0.367	3.56e-50			Iglc2	6.79e-08	-11.635	0.236	0.315	0.00027215
Kdm3b	2.98e-55	-2.47589	0.191	0.319	1.2e-51			Gns	6.82e-43	-2.52129	0.184	0.223	2.74e-39			Slfn1	3.01e-42	-2.428	0.056	0.132	1.21e-38			Kctd14	2.78e-64	-4.3768	0.097	0.596	1.11e-60			Mreg	1.44e-18	-11.6584	0.127	0.38	5.79e-15
Apc	1.87e-31	-2.48205	0.237	0.162	7.51e-28			Scimp	5.48e-18	-2.52775	0.084	0.25	2.2e-14			Pam	1.18e-11	-2.43505	0.971	0.855	4.74e-08			Angptl1	6.84e-129	-4.40316	0.047	0.533	2.74e-125			Fam209	2.44e-13	-11.6895	0.003	0.164	9.79e-10
Inpp5d	9e-23	-2.49026	0.313	0.284	3.61e-19			Txndc16	4.18e-06	-2.53351	0.239	0.285	0.0167438			Lamc1	5.35e-07	-2.44366	0.959	0.954	0.00214563			Pbxip1	2.01e-13	-4.43509	0.164	0.16	8.07e-10			Gxylt2	2.88e-51	-11.7243	0.077	0.114	1.16e-47
Olfr164	1.47e-160	-2.49472	0.065	0.426	5.89e-157			Gan	2.11e-22	-2.53414	0.041	0.223	8.46e-19			Wls	1.51e-26	-2.44903	0.051	0.12	6.04e-23			Mylk	7.52e-07	-4.43751	0.107	0.063	0.00301281			Il1f9	1.62e-16	-11.7616	0.117	0.14	6.48e-13
P2rx4	9.93e-154	-2.49643	0.153	0.27	3.98e-150			Scn7a	8.6e-06	-2.53515	0.29	0.333	0.0344867			Pilra	6.49e-07	-2.45808	0.967	0.666	0.00260166			Tcrg-C4	2.96e-24	-4.4448	0.001	0.106	1.18e-20			Ccl22	6.13e-14	-11.7676	0.297	0.323	2.46e-10
Zeb1	2.26e-06	-2.50189	0.222	0.158	0.00907361			Fcrla	2.93e-41	-2.56594	0.492	0.526	1.18e-37			Kdm7a	7.06e-31	-2.46224	0.325	0.224	2.83e-27			Mirt1	1.42e-50	-4.46266	0.18	0.421	5.69e-47			Mmp8	1.97e-12	-11.8238	0.099	0.191	7.91e-09
Elmsan1	4.58e-38	-2.51074	0.208	0.256	1.84e-34			Junb	9.17e-26	-2.56814	0.368	0.368	3.68e-22			Actg1	4.96e-33	-2.48013	0.445	0.595	1.99e-29			Add3	1.15e-07	-4.49407	0.467	0.261	0.000462398			Fxyd2	2.84e-07	-11.8514	0.377	0.409	0.00114
Pdpn	1.79e-135	-2.51215	0.003	0.18	7.16e-132			B3gnt5	3e-10	-2.57497	0.36	0.251	1.2e-06			Sh2b3	1.43e-22	-2.48962	0.183	0.186	5.74e-19			Madd	1.53e-142	-4.49741	0.11	0.35	6.13e-139			Gm28874	2.76e-34	-11.8882	0.009	0.282	1.11e-30
Lmo4	3.82e-188	-2.5135	0.122	0.164	1.53e-184			Epb41	3.43e-53	-2.58106	0.201	0.173	1.37e-49			Tasor2	7.19e-16	-2.49784	0.164	0.147	2.88e-12			Etv3	1.45e-27	-4.5453	0.137	0.201	5.79e-24			Gm47754	3.52e-73	-12.0109	0.141	0.382	1.41e-69
Txnip	4.92e-10	-2.51661	0.338	0.336	1.97e-06			Kdm6b	5.96e-240	-2.58175	0.094	0.203	2.39e-236			Itpr2	2.48e-36	-2.4986	0.283	0.222	9.92e-33			Zmym2	1.01e-12	-4.60916	0.128	0.133	4.06e-09			Gm15228	7.85e-30	-12.0483	0.23	0.357	3.14e-26
Myc	2.91e-09	-2.51755	0.11	0.189	1.17e-05			Elmo1	7.1e-06	-2.60405	0.339	0.271	0.0284473			Ccl22	6e-58	-2.51604	0.584	0.742	2.4e-54			Sgms1	2.15e-20	-4.60998	0.166	0.403	8.63e-17			6030468B19Rik	5.7e-31	-12.214	0.019	0.216	2.28e-27
Acp5	7.84e-23	-2.52148	0.196	0.229	3.14e-19			Ccnd3	5.67e-131	-2.60493	0.186	0.306	2.27e-127			Rcn3	4.63e-10	-2.51944	0.803	0.788	1.85e-06			Nfe2l2	5.18e-74	-4.61516	0.109	0.106	2.08e-70			S1pr3	9.58e-45	-12.3478	0.061	0.296	3.84e-41
Zfp169	7.26e-93	-2.52232	0.025	0.248	2.91e-89			Zfp1	4.8e-220	-2.6223	0.08	0.128	1.92e-216			Map3k2	1.46e-25	-2.52265	0.138	0.178	5.87e-22			Ssh2	7.97e-11	-4.68445	0.351	0.369	3.2e-07			Lzts1	9.79e-08	-12.3529	0.065	0.154	0.000392326
Gm47015	2.24e-43	-2.52403	0.007	0.145	8.99e-40			Antxr2	2.84e-261	-2.62347	0.047	0.257	1.14e-257			A230059L01Rik	8.28e-85	-2.52296	0.051	0.188	3.32e-81			Peak1	1.03e-18	-4.73764	0.079	0.131	4.14e-15			Gm568	1.72e-68	-12.3865	0.035	0.177	6.89e-65
AW549877	3.35e-58	-2.52592	0.114	0.166	1.34e-54			4921525O09Rik	2.1e-117	-2.63475	0.004	0.423	8.44e-114			Kctd4	1.76e-35	-2.52375	0.005	0.124	7.06e-32			Gm16170	2.37e-257	-4.79591	0.072	0.794	9.48e-254			Mtss2	1.41e-71	-12.4356	0.444	0.699	5.64e-68
Otulin	1.9e-08	-2.52602	0.406	0.356	7.62e-05			Cdh11	4.92e-06	-2.66742	0.104	0.062	0.0197381			Gm15987	1.75e-19	-2.53483	0.187	0.302	7.02e-16			Patj	7.31e-59	-4.82098	0.024	0.384	2.93e-55			Trim36	6.63e-94	-12.4687	0.028	0.361	2.66e-90
2810405F17Rik	2.22e-34	-2.52745	0.046	0.332	8.9e-31			Rsad2	2.72e-29	-2.68239	0.014	0.219	1.09e-25			AW549877	1.17e-09	-2.55528	0.1	0.171	4.7e-06			Cd84	5.06e-06	-4.8285	0.343	0.2	0.0202872			Gm49216	3.48e-57	-12.4926	0.077	0.381	1.4e-53
Ell3	5.92e-41	-2.54214	0.007	0.306	2.37e-37			Egr3	1.15e-140	-2.68364	0.27	0.47	4.61e-137			Gm15056	4.48e-108	-2.55648	0.031	0.255	1.79e-104			Gm47230	7.45e-12	-4.88886	0.099	0.356	2.98e-08			Prss36	6.54e-44	-12.5112	0.017	0.356	2.62e-40
Dpp4	1.69e-45	-2.57871	0.165	0.149	6.79e-42			Sertad2	2.21e-79	-2.69494	0.084	0.143	8.87e-76			Btk	8.52e-08	-2.57573	0.43	0.395	0.000341483			Fosb	1.91e-10	-4.90742	0.301	0.152	7.67e-07			Diras2	6.21e-10	-12.5183	0.02	0.15	2.49e-06
4921525O09Rik	7.9e-156	-2.59599	0.007	0.531	3.17e-152			Arl5c	9.54e-86	-2.69895	0.14	0.213	3.82e-82			Letm2	1.29e-14	-2.57581	0.119	0.152	5.17e-11			Smad7	8.66e-25	-4.9398	0.276	0.236	3.47e-21			Gm33195	5.76e-14	-12.5228	0.191	0.195	2.31e-10
Dnajb4	6.22e-193	-2.60025	0.151	0.294	2.49e-189			Il10	1.6e-60	-2.71017	0	0.125	6.41e-57			Rnf213	2.12e-50	-2.58656	0.146	0.228	8.51e-47			Slc38a2	1.25e-19	-4.94764	0.455	0.421	4.99e-16			4831440D22Rik	3.17e-92	-12.5366	0.017	0.349	1.27e-88
Mdk	2.89e-06	-2.61257	0.002	0.174	0.0115839			Ltbp1	1.19e-10	-2.71038	0.312	0.412	4.76e-07			Thap3	2.12e-38	-2.59989	0.115	0.121	8.49e-35			Star	9.83e-146	-4.94911	0.009	0.721	3.94e-142			Strip2	7.11e-12	-12.6501	0.221	0.242	2.85e-08
Helz2	4.03e-36	-2.62803	0.181	0.288	1.62e-32			Lamb3	5.17e-56	-2.71071	0.156	0.389	2.07e-52			Rasgrp2	3.34e-13	-2.60265	0.369	0.35	1.34e-09			Pxdc1	7.98e-68	-4.95179	0.295	0.809	3.2e-64			Gm47918	4.21e-125	-12.7475	0.098	0.538	1.69e-121
Lpar6	2.9e-65	-2.63549	0.053	0.129	1.16e-61			Fut8	1.37e-09	-2.71239	0.075	0.131	5.5e-06			Iigp1	1.36e-98	-2.60936	0.294	0.289	5.46e-95			Apobec1	1.26e-18	-4.97931	0.064	0.136	5.04e-15			Nrip2	2.31e-15	-12.8003	0.388	0.592	9.27e-12
Samd9l	1.05e-11	-2.64036	0.5	0.431	4.2e-08			Trim56	9.47e-79	-2.71344	0.178	0.153	3.79e-75			Rflnb	6.13e-20	-2.6165	0.108	0.073	2.46e-16			Degs2	3.22e-28	-4.99158	0.01	0.309	1.29e-24			Igkv16-104	1.27e-23	-12.8397	0.007	0.219	5.1e-20
Prpf39	7.74e-22	-2.64048	0.214	0.187	3.1e-18			Klra1	1.05e-87	-2.72044	0.011	0.18	4.2e-84			Slc12a6	3.03e-08	-2.61713	0.383	0.334	0.000121257			Nfat5	1.39e-89	-4.99196	0.217	0.563	5.55e-86			Gm13778	3.66e-35	-12.9377	0.039	0.195	1.47e-31
Prxl2c	6.79e-14	-2.65741	0.097	0.142	2.72e-10			Bcl2	2.15e-08	-2.74063	0.327	0.224	8.61e-05			Dnhd1	2.39e-10	-2.63965	0.01	0.179	9.58e-07			Pkib	3.56e-33	-5.05342	0.191	0.363	1.43e-29			Cilp	5.82e-17	-13.0742	0.636	0.897	2.33e-13
Zeb2	4.52e-14	-2.67281	0.231	0.203	1.81e-10			Thap3	6.83e-08	-2.74817	0.136	0.206	0.000273786			Chst15	5.86e-38	-2.64965	0.118	0.293	2.35e-34			Prpf39	8.8e-08	-5.08257	0.215	0.331	0.000352727			Kcne4	7.36e-38	-13.2699	0.565	0.868	2.95e-34
Ly6c2	2.54e-130	-2.68483	0.048	0.182	1.02e-126			Kcnq1ot1	8.68e-15	-2.7562	0.323	0.326	3.48e-11			Gm50069	8.06e-25	-2.65546	0.011	0.317	3.23e-21			AI504432	2.2e-55	-5.09937	0.106	0.332	8.82e-52			Chdh	7.21e-31	-13.5186	0.167	0.212	2.89e-27
Vps37b	6.7e-58	-2.68914	0.192	0.198	2.68e-54			Ndnf	2.27e-151	-2.75705	0.011	0.464	9.11e-148			Tox2	3.6e-38	-2.67498	0.056	0.108	1.44e-34			Arrdc3	5.33e-73	-5.12718	0.061	0.407	2.14e-69			Col23a1	6.44e-44	-13.6309	0.008	0.192	2.58e-40
Zcchc24	1.01e-24	-2.70463	0.045	0.111	4.03e-21			Kif23	2.9e-06	-2.75891	0.327	0.244	0.0116313			Lratd2	3.39e-08	-2.6837	0.009	0.171	0.000135777			Sdcbp	1.19e-14	-5.15537	0.234	0.16	4.75e-11			Gm39526	9.71e-25	-13.6426	0.009	0.259	3.89e-21
Gm45890	6.89e-104	-2.70761	0.019	0.456	2.76e-100			Pmaip1	4.7e-71	-2.76456	0.039	0.301	1.89e-67			Ube2d1	1.71e-27	-2.68844	0.166	0.135	6.86e-24			Ifi27l2a	1.67e-08	-5.17526	0.209	0.211	6.71e-05			Serpinb9	1.34e-07	-13.7006	0.186	0.273	0.000538463
Btbd7	7.19e-10	-2.71011	0.171	0.152	2.88e-06			Fbxl12	1.2e-08	-2.77018	0.186	0.183	4.81e-05			Hspg2	8.48e-09	-2.7043	0.751	0.741	3.4e-05			Gapt	1.34e-60	-5.21493	0.05	0.41	5.36e-57			Car2	2.08e-29	-13.7042	0.045	0.118	8.35e-26
A930007I19Rik	1.79e-234	-2.71072	0.087	0.585	7.17e-231			Sesn1	1.83e-107	-2.78229	0.128	0.226	7.32e-104			Rnasel	4.53e-37	-2.70675	0.038	0.161	1.81e-33			Nbeal1	5.26e-45	-5.21604	0.12	0.212	2.11e-41			BC051142	5e-154	-13.7495	0.058	0.382	2e-150
Apobec1	3.22e-77	-2.71768	0.069	0.156	1.29e-73			Slfn8	7.66e-128	-2.78448	0.19	0.209	3.07e-124			Tsc22d3	2.15e-11	-2.73458	0.333	0.387	8.63e-08			Hmcn2	7.41e-47	-5.23448	0.004	0.129	2.97e-43			Gm44123	3.55e-35	-13.829	0.023	0.374	1.42e-31
Star	2.55e-144	-2.724	0.009	0.37	1.02e-140			Sbsn	3.5e-11	-2.78603	0.371	0.447	1.4e-07			Dennd1a	1.2e-45	-2.74475	0.082	0.334	4.79e-42			Olfr164	3.88e-111	-5.24067	0.115	0.648	1.56e-107			Ighv1-15	2.21e-13	-13.8508	0.017	0.182	8.85e-10
B230322F03Rik	7.17e-90	-2.73053	0.005	0.343	2.87e-86			Dennd5b	6.33e-15	-2.7871	0.358	0.289	2.54e-11			Fut8	2.68e-34	-2.74677	0.344	0.272	1.08e-30			Gm15987	7.95e-38	-5.31978	0.184	0.253	3.19e-34			Gm44226	2.1e-124	-14.1119	0.027	0.421	8.4e-121
Git2	1.36e-67	-2.74764	0.414	0.261	5.46e-64			Cmpk2	8.38e-192	-2.78882	0.032	0.3	3.36e-188			Gm17227	9.49e-22	-2.77885	0.007	0.157	3.8e-18			A230059L01Rik	7.51e-54	-5.37459	0.045	0.411	3.01e-50			Gm14964	3.31e-57	-14.1185	0.434	0.789	1.33e-53
Fcgr2b	2.86e-08	-2.76434	0.174	0.267	0.000114577			Nnt	1.69e-35	-2.80203	0.016	0.131	6.77e-32			Hhex	6.4e-20	-2.78387	0.283	0.182	2.56e-16			Mir142hg	6.59e-42	-5.41951	0.103	0.338	2.64e-38			Cyp2r1	1.38e-37	-14.1209	0.03	0.274	5.52e-34
Dgka	1.54e-21	-2.79368	0.153	0.108	6.18e-18			4732440D04Rik	6.4e-24	-2.80754	0.073	0.337	2.57e-20			Gm13091	1.47e-56	-2.79323	0.017	0.186	5.9e-53			Vcpip1	5.3e-11	-5.42757	0.156	0.146	2.12e-07			Phkg1	4.54e-15	-14.199	0.01	0.227	1.82e-11
Peli1	2.8e-12	-2.79903	0.239	0.173	1.12e-08			H2-Ob	3.93e-14	-2.82584	0.615	0.614	1.58e-10			Gm26586	2.21e-14	-2.82537	0.006	0.104	8.84e-11			Spib	4.34e-35	-5.52232	0.281	0.497	1.74e-31			Kcnj1	7.07e-08	-14.2863	0.134	0.028	0.000283308
Socs1	0	-2.81411	0.015	0.13	0			Taok1	3.19e-06	-2.8289	0.201	0.155	0.0127761			Tmem108	9.74e-07	-2.83763	0.175	0.138	0.00390559			Ldha	2.57e-14	-5.56418	0.226	0.238	1.03e-10			Clec9a	1.84e-08	-14.4601	0.176	0.284	7.39e-05
Crb3	3.67e-62	-2.81711	0.019	0.38	1.47e-58			Siglecg	3.41e-10	-2.82943	0.571	0.388	1.37e-06			Ssh2	6.79e-08	-2.84412	0.33	0.384	0.000272059			Vmac	8.91e-46	-5.58485	0.021	0.344	3.57e-42			Prx	5.74e-06	-14.4931	0.386	0.421	0.0229932
St6galnac3	3.31e-26	-2.84322	0.049	0.263	1.33e-22			Col6a1	3.35e-55	-2.83058	0.2	0.253	1.34e-51			Lgals8	9.87e-77	-2.88005	0.169	0.265	3.95e-73			Tdo2	1.19e-94	-5.62613	0.004	0.455	4.77e-91			Top1	1.59e-18	-14.5288	0.636	0.516	6.37e-15
Rnasel	4.16e-32	-2.85266	0.043	0.171	1.67e-28			Ell3	5.14e-47	-2.8411	0.01	0.452	2.06e-43			Gm16014	3.07e-58	-2.92676	0.026	0.2	1.23e-54			Spns3	3.74e-214	-5.66362	0.032	0.587	1.5e-210			Msantd1	1.3e-29	-14.5384	0.005	0.205	5.22e-26
[truncated: 480 more rows]
[truncated: 124 more columns]
