# Supplementary material for: IL-17 signalling is critical for controlling subcutaneous adipose tissue dynamics and parasite burden during chronic murine Trypanosoma brucei infection
Source: Nat Commun. 2023 Nov 3;14:7070. doi: 10.1038/s41467-023-42918-8 (PMC10624677; doi:10.1038/s41467-023-42918-8)
Supplement: Supplementary file 12 — Source Data [file 41467_2023_42918_MOESM12_ESM.xlsx]

## Sheet: Figure 1A
Day	Male								Female
3	1	1	1	1	1	1	1	1	1	1	1	1	1	1	1	1
5	3.16228e+07	7.94328e+06	3.16228e+07	6.30957e+07	125892541	3.98107e+06	1.58489e+07	6.30957e+07	3.16228e+07	3.16228e+07	3.16228e+07	6.30957e+07	1.99526e+06	3.98107e+06	3.16228e+07	3.98107e+06
7	1.58489e+07	7.94328e+06	7.94328e+06	7.94328e+06	3.16228e+07	3.16228e+07	6.30957e+07	1000000	3.16228e+07	1.58489e+07	1.58489e+07	1.58489e+07	3.16228e+07	251189	251189	7.94328e+06
10	251189	3.98107e+06	251189	3.98107e+06	7.94328e+06	251189	7.94328e+06	1.58489e+07	1	1000000	7.94328e+06	3.98107e+06	501187	7.94328e+06	7.94328e+06	7.94328e+06
12	6.30957e+07	3.16228e+07	501187	7.94328e+06	6.30957e+07	3.16228e+07	501187	7.94328e+06	3.16228e+07	1.58489e+07	3.16228e+07	3.16228e+07	3.16228e+07	1.58489e+07	3.16228e+07	3.16228e+07
13	3.16228e+07	3.16228e+07	1.58489e+07	501187	6.30957e+07	6.30957e+07	1.58489e+07	3.16228e+07	1.58489e+07	1.58489e+07	1.58489e+07	3.16228e+07	1.58489e+07	7.94328e+06	3.16228e+07	1.99526e+06
17	251189	1000000	501187	3.98107e+06	1.58489e+07	1.99526e+06	1000000	1.58489e+07	1.99526e+06	251189	3.98107e+06	3.98107e+06	3.16228e+07	125892541	1.58489e+07	7.94328e+06
19	5.01187e+06	501187	251189	1.99526e+06	7.94328e+06	7.94328e+06	1.58489e+07	1.58489e+07	1	251189	7.94328e+06	1.99526e+06	3.98107e+06	3.16228e+07	7.94328e+06	7.94328e+06
22	251189	251189	1000000	251189	7.94328e+06	1.99526e+06	1000000	7.94328e+06	251189	251189	7.94328e+06	251189	1.58489e+07	7.94328e+06	3.98107e+06	7.94328e+06
25	3.98107e+06	7.94328e+06	1000000	3.98107e+06	1000000	7.94328e+06	1.99526e+06	1000000	1.99526e+07	3.98107e+06	1000000	3.98107e+06	7.94328e+06	1000000	1.99526e+06	1000000

## Sheet: Figure 1B
Day	Male		Female
0	0	0	0	0
3	0	0	0	0
5	0	0	0	0
6	0	0	0	0
7	0	0	0	0
10	0	0	0	0
12	0	0	0	0
13	0.5	0.5	0	0
15	0	0	0	0
17	1	1	0.5	0.5
19	0.5	0.5	0.5	0.5
21	0.5	0.5	0.5	0.5
24	0.5	0.5	0.5	0.5
25	0.5	0.5	0.5	0.5

## Sheet: Figure 1C
Day	Naïve					Infected
0	100	100	100	100	100	100	100	100	100	100	100	100	100
3	100	101.124	100.326	98.3871	100.352	91.6667	93.4363	96.6038	96.6418	93.9914	98.7952	100.358	99.6429
7	103.704	100.374	101.629	100.806	102.465	88.8889	89.5753	92.0755	91.4179	93.133	101.205	102.509	104.286
11	100.37	99.6255	99.3485	102.016	102.113	88.5417	93.0502	94.3396	93.2836	89.6996	106.827	102.867	98.2143
15	102.963	101.498	100	101.613	101.409	92.3611	95.7529	98.4906	94.0299	96.9957	102.811	94.6237	88.9286
19	103.704	102.247	100.977	104.436	103.873	96.3542	101.544	98.8679	100	105.15	104.418	100	89.6429
23	105.926	105.993	103.583	106.048	107.394	97.5694	104.633	98.1132	104.478	101.717	92.3695	91.0394	91.0714
25	107.407	106.367	102.932	107.258	108.451	90.625	100.386	93.5849	100	96.9957	95.5823	90.681	88.9286

## Sheet: Figure 1D
Day	Naïve								Infected
0	100	100	100	100	100	100	100	100	100	100	100	100	100	100	100	100	100	100	100
3	98.5849	97.6526	101.463	96.6019	96.8037	100	106.154	106.736	98.4456	98.5366	97.2603	96.2617	100.481	98.9529	100.985	105.238	95.0893	98.01	97.807
7	96.6981	99.5305	97.561	99.5146	100	100.976	106.667	106.218	103.627	102.927	97.2603	101.869	100	114.66	100.985	104.762	93.3036	95.5224	103.07
11	100	99.5305	101.463	100	97.7169	101.463	106.154	108.808	108.808	105.854	94.0639	106.542	102.885	103.665	107.389	111.905	98.6607	101.493	109.211
15	99.0566	96.7136	99.5122	100	98.6301	100.488	107.692	107.254	105.699	108.293	94.5205	108.879	97.1154	108.901	106.404	101.429	98.6607	99.5025	108.333
19	100.943	97.6526	97.561	100.485	102.283	102.439	106.667	109.845	111.399	111.22	100.457	110.28	105.769	107.853	102.463	106.19	102.232	101.493	108.333
23	97.1698	98.5915	105.854	102.427	98.1735	102.439	109.744	108.808	113.99	108.293	100.913	112.617	107.212	104.712	99.0148	102.857	101.786	96.5174	99.1228
25	103.302	101.409	104.39	103.398	100.457	102.927	108.718	109.845	108.808	107.805	97.7169	120.093	108.654	105.759	99.0148	100.952	100.893	102.985	100.439

## Sheet: Figure 1E
	Naïve		Infected
Day	Cage 1	Cage 2	Cage 1	Cage 2
0	100	100	100	100
3	93	103	81.7734	100.538
7	86.5	110	72.9064	82.2581
9	77.25	89	59.8522	58.0645
11	96.25	112	49.7537	61.4337
15	87	98	76.8473	97.8495
19	83.125	105	86.8227	102.151
23	109.667	94	88.3415	113.978
25	98.75	99	68.2266	76.8817

## Sheet: Figure 1F
	Naïve		Infected
Day	Cage 1	Cage 2	Cage 1	Cage 2	Cage 3
0	100	100	100	100	100
3	78.0856	105.991	79.6692	108.291	92.5319
7	73.8875	109.677	68.1764	68.0203	67.2131
9	70.0252	88.0184	56.4885	78.1726	75.5738
11	77.33	97.6959	49.3639	97.4619	119.745
15	86.314	96.3134	83.9695	86.2944	136.066
19	84.8866	100.461	91.0941	98.4772	112.568
23	94.2065	96.7742	100.594	85.2792	124.954
25	81.864	90.7834	71.2468	74.6193	134.973

## Sheet: Figure 2C
Male		Female
iWAT	gWAT	iWAT	gWAT
399000000	1800000000	159000000	156000000
94800000	2270000000	562000000	314000000
81700000	519000000	244000000	494000000
176000000	491000000	81200000	932000000
		207000000	163000000

## Sheet: Figure 2D
Male		Female
Naïve	Infected	Naïve	Infected
1.14637	0.58979	0.962529	0.652338
1.12536	0.525239	0.860909	0.746146
0.868432	0.340694	1.09901	0.545802
0.984194	0.319149	1.07755	0.68292
0.875643	0.590248	1.0939	0.812195
0.849353	0.205753	1	0.718293
1.07252	0.333776	0.906098	1.08392
1.07813	0.798155		0.98485
1.12432	0.71843		1.02719
0.773747	0.628117
1.10193	0.64442
	0.653767

## Sheet: Figure 2F
	Naïve			Infected
Lipid droplet area	Sample 1	Sample 2	Sample 3	Sample 1	Sample 2	Sample 3
10-50	0	0	0	49.6947	51.3872	51.3253
51-100	11.2585	11.7055	6.50602	34.5543	34.62	38.1928
101-200	37.1101	37.4764	23.3735	12.3321	11.339	10.8434
201-300	24.5966	23.4424	22.5301	1.8315	1.08565	1.3253
301-400	15.0233	13.2788	15.4217	0.4884	0.241255	0.240964
401-500	7.17103	7.39459	9.03614	0.1221	0.723764	0.481928
501-600	3.01183	3.4613	5.06024	0.2442	0.120627	0
601-700	1.0398	1.76211	2.28916	0.1221	0.120627	0
701-800	0.501972	0.818125	1.3253	0.4884	0.120627	0.120482
801-900	0.215131	0.471995	1.08434	0.1221	0.120627	0.120482
901-1000	0.0717103	0.188798	0.240964	0.1221	0.120627	0.120482

## Sheet: Figure 2G
	Naïve				Infected
Lipid droplet area	Sample 1	Sample 2	Sample 3	Sample 4	Sample 1	Sample 2	Sample 3
10-50	0	0	0	0	41.093	47.4419	21.3028
51-100	13.8704	12.28	7.81528	10.8037	29.3116	28.6822	37.6761
101-200	37.4169	41.2984	26.4654	34.1238	20.7949	-	36.9718
201-300	18.4801	23.0348	23.8011	24.3742	5.46487	2.94574	3.52113
301-400	11.794	12.0454	12.9663	15.942	2.12917	0.697674	1.05634
401-500	7.89037	5.51427	13.6767	7.64163	0.709723	0.465116	0.176056
501-600	4.98339	3.01134	8.17052	3.95257	0.0709723	0.232558	0.176056
601-700	2.74086	1.29057	0	1.58103	0.212917	0	0.176056
701-800	1.41196	0.977708	0	0.790514	0.141945	0	0.352113
801-900	0.70598	0.351975	0	0.527009	0	0	0.352113
901-1000	0.70598	0.195542	0	0.263505	0.0709723	0	0

[truncated: 33 more sheets: Figure 2H, Figure 2I, Figure 4B, Figure 4C, Figure 4D, Figure 4E, Figure 4F, Figure 4G, Figure 4H, Figure 4I, Figure 4J, Figure 4K, Figure 4L, Figure 5A, Figure 5B, Figure 5C, Figure 5D, Figure 5E, Figure 5F, Figure 5H …]
